# Supplementary material for: miR-23a impairs bone differentiation in osteosarcoma via down-regulation of GJA1
Source: Front Genet. 2015 Jul 2;6:233. doi: 10.3389/fgene.2015.00233 (PMC4488756; doi:10.3389/fgene.2015.00233)
Supplement: Supplementary file 1 [file Table1.CSV]

ID	geneSymbol	geneName	logFC	AveExpr	t	P.Value	adj.P.Val	B
rpT9IfqI4pp77T5414	RBPMS2	RNA binding protein with multiple splicing 2	-1.96965425054239	9.56501007018663	-28.3812780159655	3.2837910727772e-14	2.50940362869373e-10	22.1976881141132
lgVm5Be1YdyWXfSRlM	MT2A	metallothionein 2A	-1.47646094531264	10.9082232137705	-27.3645877384589	5.55014072993306e-14	2.50940362869373e-10	21.768151867977
055155VOJ7lC7lSp5M	MT1A	metallothionein 1A	-1.38854527324806	10.8054027846615	-23.6461248817609	4.50412353512667e-13	1.74554090372737e-09	19.9877384817325
xt.it_o4NIDc1Kc31I	FTH1	ferritin, heavy polypeptide 1	-1.6025142042452	9.61260274649913	-22.0842260473139	1.19394879483932e-12	3.68541891127881e-09	19.1257902171002
Zeqv30z1576CS_FIDk	RPIA	ribose 5-phosphate isomerase A	-1.09845621071529	8.24391402046736	-21.9958346537121	1.26411241100002e-12	3.68541891127881e-09	19.0747090047586
36iZWDenaSDN32EJEU	FTH1P11	ferritin, heavy polypeptide 1 pseudogene 11	-1.27818882181048	8.83053811402342	-21.8348748913397	1.40342441077464e-12	3.68541891127881e-09	18.9810270650961
cQKpNoguSee5eO6gSc	MT1E	metallothionein 1E	-1.38520336199461	10.3175929952774	-21.135243749141	2.22987864081198e-12	4.65324213599596e-09	18.5636163665149
BZWDenaaDF3yEJEV6o	FTH1P2	ferritin, heavy polypeptide 1 pseudogene 2	-1.28941944054564	10.6768250520261	-20.695286550476	3.0058615581064e-12	5.4362008232207e-09	18.2923250865785
9ELgpTQIPq4UbhQTkY	FTH1P3	ferritin, heavy polypeptide 1 pseudogene 3	-1.12755918879955	9.22574763834022	-20.4984109016016	3.44225200016181e-12	5.5081611570986e-09	18.1686419191979
QXiUguq58x1QF_LtSU	MARCKSL1	MARCKS-like 1	-1.44192019105364	8.99202942804469	-20.4944326100842	3.45173767585802e-12	5.5081611570986e-09	18.1661278255399
r_dQ6fDuAJ15Iwuhe0	RAB8B	RAB8B, member RAS oncogene family	-1.07953440466945	7.93613104506439	-20.1735195946674	4.31684219932388e-12	6.16354185175044e-09	17.9613648990577
Be1Z5u.1342oHXn3X4	MT1X	metallothionein 1X	-1.31375494057397	9.15041240313207	-19.5961824971906	6.51024109234121e-12	8.02771910695601e-09	17.5829822409745
cNV8JUhN76heFVrT68	TRMT5	tRNA methyltransferase 5 homolog (S. cerevisiae)	-1.09196623277686	10.7916386237044	-19.4645809161886	7.16068861671299e-12	8.44587655626913e-09	17.4948783633232
fSUyR.vR7Xu0iR4nUU	TXNIP	thioredoxin interacting protein	-1.35741207715096	8.81509999945922	-19.3139470238254	7.99123914659781e-12	9.03276398203772e-09	17.3931674268909
ck6fddQfXXkfACpSvU	C15orf57	chromosome 15 open reading frame 57	-0.998297785577945	8.99258022814047	-19.2325893809046	8.4820119256311e-12	9.20400078074081e-09	17.3378449069972
HSgmtOAuU6OBHorpLk	HDDC2	HD domain containing 2	-1.11332840692824	10.8469107502624	-18.6878408970538	1.27197635889154e-11	1.21382551383155e-08	16.9602435293623
QeeYeOUoQX91SOwEiI	MT1F	metallothionein 1F	-1.1199927270887	8.47034838252224	-18.6614139952307	1.29758699134161e-11	1.21382551383155e-08	16.9416015308606
9KgVOTeXpPykkiVeFs	TXNRD1	thioredoxin reductase 1	-0.993551743521666	9.13332207579323	-18.404933051177	1.57671403987873e-11	1.37977737012356e-08	16.7590805745204
ike2dzggSeqZez7Xug	SMS	spermine synthase	-0.914745719815316	10.4447324082699	-18.2810048348961	1.73391993669572e-11	1.4699306263338e-08	16.6698400172497
xk6Coy.p1fopzsp_1Y	TXNRD1	thioredoxin reductase 1	-0.966907656338526	9.21518864002302	-18.1933668655952	1.85512875693833e-11	1.52502827024918e-08	16.6063137023242
of0kyHwdXwlSE3viF4	HMGN2	high mobility group nucleosomal binding domain 2	-1.06639705671282	11.1501211062728	-17.9368081538383	2.26482650989278e-11	1.8070651047168e-08	16.4183207470352
rcTUUeoQlN_wDuaIKI	NRG1	neuregulin 1	-1.20904204740957	8.00896560370613	-17.7500641485382	2.62320735552925e-11	1.92330727407561e-08	16.2795592448109
61sopC9fjugy5BezOo	FNBP1L	formin binding protein 1-like	-0.946684676890711	8.20639460481263	-17.6548741477461	2.82871853070211e-11	2.01940727107597e-08	16.2081931757108
fnu6X4sDVvF3eJdrxU	B3GNT1	UDP-GlcNAc:betaGal beta-1,3-N-acetylglucosaminyltransferase 1	-0.870433683472666	7.57480016636936	-17.3976907587843	3.47462407567659e-11	2.35103310496013e-08	16.013198795055
HlO0WJVPj1SKt8tegI	MYOF	myoferlin	-0.878991071831485	9.09826216193645	-17.3699191068394	3.55324230696569e-11	2.35103310496013e-08	15.9919500892933
xF2pdGGucXCAt9XVFU	SETD8	SET domain containing (lysine methyltransferase) 8	-0.867603887949882	7.75163070209301	-17.2666182405623	3.86272343898246e-11	2.49495146315991e-08	15.9125790227285
xnl116e._5e.gnHnl0	GNPDA1	glucosamine-6-phosphate deaminase 1	-0.913277443571537	10.6875413183019	-16.3962117731154	7.95393528932772e-11	4.59094375593367e-08	15.2222693477303
ioRaPdcY0JQtSefUCI	PRDX3	peroxiredoxin 3	-0.877639483166475	11.0283913352782	-16.3164422656071	8.5129537849458e-11	4.8112377141252e-08	15.15701363441
omcE9Hfv7V6HpTguKI	WBP2	WW domain binding protein 2	-1.02352514993719	10.0554126940287	-16.2716038300825	8.8454189453755e-11	4.86401546238542e-08	15.1201818694435
BdXlXor7fQnuh96j_Q	DUSP5	dual specificity phosphatase 5	-0.987686260194856	8.2615616474985	-16.1207814645463	1.00690561609714e-10	5.0701254038744e-08	14.9954838775025
00nHeBI8cKU3XTdwqI	DDAH1	dimethylarginine dimethylaminohydrolase 1	-1.10874632860534	8.89237922684297	-16.1014634370957	1.0238358876062e-10	5.0701254038744e-08	14.9794214063481
cEBhLk9JJUuW4leEjk	ALDH1A2	aldehyde dehydrogenase 1 family, member A2	-0.896750010420715	9.75397828887686	-16.0968427789026	1.02793017256374e-10	5.0701254038744e-08	14.975576375572
le5TV4X6FZeKrhLosg	UQCR10	ubiquinol-cytochrome c reductase, complex III subunit X	-1.01498135885498	9.54188209402361	-15.9306099824013	1.18746016336768e-10	5.65147707225234e-08	14.8364554913217
ol..J5C0KHK_OOVOF4	DDX47	DEAD (Asp-Glu-Ala-Asp) box polypeptide 47	-0.886504163506498	10.4922372135864	-15.6934508488151	1.46228144326629e-10	6.61146183215466e-08	14.6352719876975
KWIca7nvIK9635HCK0	PRDX3	peroxiredoxin 3	-0.827803477879147	11.443871560721	-15.5283181335022	1.69320443601851e-10	7.53004097382136e-08	14.4932755953516
llyeeU.eweVIKuEj94	CDC40	cell division cycle 40 homolog (S. cerevisiae)	-0.768834436051804	8.30572689354112	-15.2217712081614	2.23120013851723e-10	9.03478631007306e-08	14.2254140972353
fXl3eKMCQ9P91RXaV0	KHSRP	KH-type splicing regulatory protein	-0.793384009067929	9.15605665892951	-15.2216789574824	2.23138706419528e-10	9.03478631007306e-08	14.2253326408461
9V0C7RDnXXjh11UgBQ	OLR1	oxidized low density lipoprotein (lectin-like) receptor 1	-0.739201653209377	8.03175147918546	-14.9975720720606	2.73869571471702e-10	1.06136196212633e-07	14.0259160480353
ueEgke2dzggSeqZez4	SMS	spermine synthase	-0.950670516335221	10.113369256713	-14.913707996835	2.95896870788794e-10	1.09960141243266e-07	13.9504953606993
0lfiF59xPr5.vB3F40	UQCR10	ubiquinol-cytochrome c reductase, complex III subunit X	-0.844989697484803	8.44479923029921	-14.6773999675434	3.68733880871336e-10	1.29909256107501e-07	13.7356029314511
0tJ6OFIueAVElEJLUg	SPP1	secreted phosphoprotein 1	-1.01678979668276	7.65182083789127	-14.6589294849294	3.75180549693052e-10	1.30485871180424e-07	13.7186568565735
HT64TpQ8LNLiXXN6h8	RBM47	RNA binding motif protein 47	-0.811339954577519	7.75664191724965	-14.6063607654723	3.94193465310249e-10	1.34139489050426e-07	13.6703068500689
Zfyh4Ccptd1RAAteV0	NEU1	sialidase 1 (lysosomal sialidase)	-0.783744431736436	8.93852859402934	-14.6002927705187	3.96453238104e-10	1.34139489050426e-07	13.6647143665472
cf3p10BLK_ksKSrVP0	SLC2A3	solute carrier family 2 (facilitated glucose transporter), member 3	-0.815219251302202	10.7063030183874	-14.5311142736722	4.23212717307472e-10	1.40011153598989e-07	13.6007886550201
TEn_ceYDfp9HlNVdTo	DDX47	DEAD (Asp-Glu-Ala-Asp) box polypeptide 47	-0.765841373758666	9.49687742500113	-14.4907624309306	4.3970345563458e-10	1.42003277910177e-07	13.5633572864659
96VQxU.6CVe6W7o7aw	RAP1GAP	RAP1 GTPase activating protein	-0.759003004325083	7.94634065093353	-14.3824913050184	4.87421897580246e-10	1.48995148104382e-07	13.4623959681856
QroP5K0lSg_kigsrt4	ZNF263	zinc finger protein 263	-0.814218831457144	8.15009677382577	-14.37950260906	4.88814810575421e-10	1.48995148104382e-07	13.4595981168571
oi5F3_HK1SjVftXoso	OXSR1	oxidative-stress responsive 1	-0.750784923204673	9.57824629102078	-14.3571027293193	4.99390279833704e-10	1.50527327903652e-07	13.4386098051989
cfMedTfVaUTlWULHkQ	CNN2	calponin 2	-0.993685358682136	9.94054459695815	-14.2399746522637	5.58797945350578e-10	1.64772507189896e-07	13.3283201864817
oB6j6EsuuTetfll4iU	PARL	presenilin associated, rhomboid-like	-0.800824540420275	9.33755455120123	-14.1883525638235	5.87327757261386e-10	1.71322875257923e-07	13.2794208736607
9jUT7yueFyEiOB4rX4	COL1A2	collagen, type I, alpha 2	-0.719239795988579	7.45590279823952	-14.1145996413973	6.30807496951673e-10	1.82048359333032e-07	13.2092463181195
3LJ1F4IqOgXerSgEno	C11orf75	chromosome 11 open reading frame 75	-0.88561828231415	8.83402949349109	-13.9382887696328	7.4923727240659e-10	2.08014205027793e-07	13.039987757157
Tdk5LTeioeCR7_X97E	LIN28B	lin-28 homolog B (C. elegans)	-0.78079311375654	9.42405070654631	-13.8885142078646	7.86797769583847e-10	2.0925735189481e-07	12.9918166988975
codf5SdghBET5CVegk	HSPA14	heat shock 70kDa protein 14	-0.887045991357839	8.73881145125085	-13.7723883949018	8.82436532155498e-10	2.30180175426099e-07	12.878760548011
cqMgq.kOUzz66Knv8E	ISOC1	isochorismatase domain containing 1	-0.819689248424128	8.30525881682058	-13.7166426159451	9.32671995500079e-10	2.39439730003688e-07	12.824151823654
HPKDtKH80kqsAcUXpc	MCFD2	multiple coagulation factor deficiency 2	-1.02061078455912	8.28731775403212	-13.7106026687646	9.38294755631838e-10	2.39439730003688e-07	12.818221883411
04FXhdyO9APWfQl3tI	RFC4	replication factor C (activator 1) 4, 37kDa	-0.718497054722173	9.67045314541495	-13.5153622011238	1.14092769018134e-09	2.78838616029184e-07	12.6251355115168
HlBzpe6NA1JeeXn.zo	TFAM	transcription factor A, mitochondrial	-0.832434154846941	10.1163990185942	-13.478368185621	1.18431578698319e-09	2.85681395827723e-07	12.5882405562191
l7gHt15BeepO6l6e70	CPSF4	cleavage and polyadenylation specific factor 4, 30kDa	-0.897223235003962	8.78111648216182	-13.4736385544373	1.18998812033812e-09	2.85681395827723e-07	12.5835164295316
oiSuCU0CDquFG4UH7k	FTH1P12	ferritin, heavy polypeptide 1 pseudogene 12	-1.22734911835145	11.1973667329777	-13.3772805700429	1.31206771645687e-09	3.09452138308388e-07	12.4869154028649
Nrlw71O3gv5VLnEb6I	MAOA	monoamine oxidase A	-0.683148878723344	8.35025836776239	-13.3689538595208	1.32322500898603e-09	3.09452138308388e-07	12.4785357792951
NtP3xVOe9XohV7o90k	FASTKD3	FAST kinase domains 3	-0.751724725104142	9.02652129622421	-13.3405600046377	1.36203573473011e-09	3.15806029160328e-07	12.4499231399559
upZTAWUjQXoncZdcb8	FTH1P7	ferritin, heavy polypeptide 1 pseudogene 7	-0.767930470267796	13.3496794615061	-13.2823173570151	1.44548402730108e-09	3.29521770526249e-07	12.3910454660238
ctNSQ4iDXl3shQTUu4	MYOF	myoferlin	-0.712963773275308	8.47979476921925	-13.2377839670141	1.51295122471821e-09	3.42027840201296e-07	12.3458567850035
frR4.1RoXlJBYL.R1I	SPP1	secreted phosphoprotein 1	-0.850222326902906	7.31309426483865	-13.2100196834014	1.55670149864573e-09	3.49009902936045e-07	12.3176091681014
flJd37V6.Xzu_Duvi8	EPDR1	ependymin related protein 1 (zebrafish)	-0.788341905730127	9.72120074594794	-13.107604267536	1.73008207425383e-09	3.68639504044121e-07	12.2129109317812
NeZfUgkrVAwJS5UXgA	OSGIN1	oxidative stress induced growth inhibitor 1	-0.967325027837684	7.77728895924256	-13.1055606487677	1.73374388424207e-09	3.68639504044121e-07	12.2108137180307
Qqaee.URuh2jee4RbQ	NEK6	NIMA (never in mitosis gene a)-related kinase 6	-0.731214429688082	7.26919140626641	-13.1052064531488	1.73437937847179e-09	3.68639504044121e-07	12.2104502013237
uRT.npF.eCy77VrNJc	WDR33	WD repeat domain 33	-0.707358862169637	9.09468663713604	-13.094906990843	1.75296726709273e-09	3.68639504044121e-07	12.1998755443127
xfcujvkdAankiOifSk	TGIF1	TGFB-induced factor homeobox 1	-0.733052019655784	8.46923518335912	-13.0692786186366	1.80014500691244e-09	3.73160310000218e-07	12.1735275131938
cX8.55_OOIqKnnlEh4	CHUK	conserved helix-loop-helix ubiquitous kinase	-0.697527833391669	8.16129951988454	-13.0206772856852	1.89335848973209e-09	3.8676691944869e-07	12.1234243207828
ZKTWWVbtk16DAO6d6Q	ADAP1	ArfGAP with dual PH domains 1	-0.675894436876383	8.782572117803	-12.933080864411	2.07456193436135e-09	4.13814089377608e-07	12.0326649415394
N_XLnEBfXuodLt9KQ4	C3orf52	chromosome 3 open reading frame 52	-0.681807102881236	7.18932947435401	-12.9200992515759	2.10294703670663e-09	4.16414213224653e-07	12.0191643987367
BJ1_Ikga7fTzd7NVCk	ST7	suppression of tumorigenicity 7	-0.669532038930138	7.90232351640493	-12.893652745975	2.16205881424938e-09	4.25016895021429e-07	11.9916204487466
Qkj0tRIXfnlXS4Qs54	ZBTB34	zinc finger and BTB domain containing 34	-0.639546540313153	7.35665670889193	-12.8598267759675	2.24025047475295e-09	4.37219531504302e-07	11.9563118714235
9XKsy9KrNQ1.p9XqU4	UQCR10	ubiquinol-cytochrome c reductase, complex III subunit X	-0.726791653220126	8.59560561005196	-12.8343859170931	2.30103714533012e-09	4.40006954323848e-07	11.9296973650668
rV99EXHR.EH_dcHur4	MLLT11	myeloid/lymphoid or mixed-lineage leukemia (trithorax homolog, Drosophila); translocated to, 11	-0.782908655785024	10.5425258514462	-12.8118770419926	2.35628050042513e-09	4.47001240668063e-07	11.9061080563177
ltevVv3UXIewF3YqSo	CDKN1A	cyclin-dependent kinase inhibitor 1A (p21, Cip1)	-0.73586561925603	9.70918306898333	-12.6518519606048	2.79204536752981e-09	5.11774369799652e-07	11.7372550881658
3q5fX60UKS5uRvKv18	FTH1P11	ferritin, heavy polypeptide 1 pseudogene 11	-1.0891881534222	11.0107880406761	-12.6179677650427	2.89486177659887e-09	5.25025284870298e-07	11.7012416730524
oYqrVQiNSntO4.Ouk4	GAB2	GRB2-associated binding protein 2	-0.654154651532028	8.47216436121639	-12.5332422167103	3.16996292017342e-09	5.64538838718793e-07	11.6107904178014
QsAeo_hLLrk3rX5ZeI	PARL	presenilin associated, rhomboid-like	-0.953571028197322	9.46991306191112	-12.5291428258636	3.18395909480888e-09	5.64538838718793e-07	11.6063993707442
uVJQSC5O1HualLu78Q	C12orf76	chromosome 12 open reading frame 76	-0.757997685601712	7.70325942657872	-12.4975383742014	3.29409273510573e-09	5.80273686480184e-07	11.5725008691438
lV0EuOCiG7fo6KJJ7U	CSRP2BP	CSRP2 binding protein	-0.733624650016677	8.48599570849247	-12.4734579590334	3.38072109501403e-09	5.91691624938971e-07	11.546618342862
uV7ued.rpMIKh6e7z0	SFT2D1	SFT2 domain containing 1	-0.620933461036207	10.6702198320047	-12.454957433023	3.44891894379131e-09	5.99758160943401e-07	11.5267013582555
QgiTqkMBSRLd4Ufom0	NFKBIE	nuclear factor of kappa light polypeptide gene enhancer in B-cells inhibitor, epsilon	-0.664555293561605	7.54953949156604	-12.4269371954604	3.55500629820216e-09	6.14268858965785e-07	11.4964828291984
EiECOnmItpl9dCDl6g	NDUFA3	NADH dehydrogenase (ubiquinone) 1 alpha subcomplex, 3, 9kDa	-0.667142622342192	11.1310892681627	-12.3168228336405	4.00671354347329e-09	6.79338281295896e-07	11.3771078553268
9fQq96KKgq3kr1OrhI	B3GNT1	UDP-GlcNAc:betaGal beta-1,3-N-acetylglucosaminyltransferase 1	-1.08204785273279	8.0294320322161	-12.1767866503886	4.6710592043449e-09	7.77401804266678e-07	11.2238479564224
uqF1y9Ruc09xwekVwo	FUT4	fucosyltransferase 4 (alpha (1,3) fucosyltransferase, myeloid-specific)	-0.728459877866851	7.69991097174529	-12.1406643066181	4.86077260614162e-09	7.94355658189216e-07	11.1840489628663
BrwCBBHD4T5up.91f4	WRB	tryptophan rich basic protein	-0.844742017758838	7.8188565516464	-12.0965685908743	5.10351876043762e-09	8.19383701294098e-07	11.1353161912291
Zt6SoeDheO0j8j316o	GLS	glutaminase	-0.822014769211511	8.08967285503689	-12.085437661883	5.1668076787503e-09	8.19716836002093e-07	11.1229887904253
xbRJ.Xq__Jdwjrf9d4	C18orf56	chromosome 18 open reading frame 56	-0.631322165108232	8.0242089375612	-12.0781561022227	5.20866020363997e-09	8.21514732583403e-07	11.1149188563704
ER5RHdTRXfXuNRUFc0	FOSL1	FOS-like antigen 1	-0.647389300002825	8.09997987877519	-11.9806012602735	5.8054639298875e-09	9.05118537298782e-07	11.0063670428561
T5vrUiaKe7l6qL.Xcw	ENO2	enolase 2 (gamma, neuronal)	-0.611686012411466	7.19875073804154	-11.9340808393864	6.11525080704784e-09	9.47968707963393e-07	10.954316062527
0rADnndJdUQ8BZO43U	FASN	fatty acid synthase	-0.754382652860461	10.4495801804648	-11.7939622304851	7.15909591224829e-09	1.08543310211689e-06	10.7964097571989
3v60KrK5BUOhR85AI4	PNRC2	proline-rich nuclear receptor coactivator 2	-0.864126199336308	8.92633294151366	-11.7935952515602	7.16206595690515e-09	1.08543310211689e-06	10.7959939484553
ood7Xu0Xd1K7Unt05c	PLEKHF1	pleckstrin homology domain containing, family F (with FYVE domain) member 1	-0.688054566846968	7.69112231809036	-11.7492648921558	7.53064680190298e-09	1.12173873345583e-06	10.7456782448142
fG6J4IKYNWFxU1w1mA	NDUFA2	NADH dehydrogenase (ubiquinone) 1 alpha subcomplex, 2, 8kDa	-0.706031743489394	10.6919356319897	-11.7012906828061	7.95231930953022e-09	1.16595391966489e-06	10.691032064371
6lMUe4eT4CO1f3d3lI	TGIF1	TGFB-induced factor homeobox 1	-0.698418198167409	8.03565309883894	-11.6545142552563	8.38766800123285e-09	1.20391882294944e-06	10.6375544153501
Tpa0Q1JHSEiUKQzXfk	STX3	syntaxin 3	-0.66700345653228	9.60403531331802	-11.6085772858305	8.83989948421533e-09	1.25554341993609e-06	10.5848473116464
BLR15Vd1eH650TkXRw	LAMTOR1	late endosomal/lysosomal adaptor, MAPK and MTOR activator 1	-0.604713894248004	10.0654409733396	-11.5969638172943	8.95828100904956e-09	1.26287560618132e-06	10.5714924611992
uoKEeOHp7m6P_kk648	MALSU1	mitochondrial assembly of ribosomal large subunit 1	-0.639760571740535	10.991952352378	-11.5919890610218	9.00950477483327e-09	1.26287560618132e-06	10.5657680765291
0W6nuULuVKju.kCoTc	MT1IP	metallothionein 1I, pseudogene	-0.993130491820621	7.90154961480864	-11.4817094679139	1.02286308021777e-08	1.41572600204835e-06	10.4383000414082
097eBEJe9y16aBEeqs	GLYR1	glyoxylate reductase 1 homolog (Arabidopsis)	-0.807271149144728	8.1404556216118	-11.4141235677766	1.10613825671134e-08	1.50036593140326e-06	10.3596364702532
HpJOiikIXurQ.4HpfE	PPAT	phosphoribosyl pyrophosphate amidotransferase	-0.635740581191462	9.36250105586875	-11.2313536853674	1.36948057787235e-08	1.80562876889254e-06	10.1448124582315
uUov4NTXqSTHiFeX8A	BIRC3	baculoviral IAP repeat containing 3	-0.681574348176926	7.39726232451642	-11.2001669520291	1.42070214752156e-08	1.86187477574709e-06	10.1078471316886
0JHlYyBGVldHnvfl8Q	THEM6	thioesterase superfamily member 6	-0.568147043348232	8.489556060881	-11.1515145096736	1.50470949505031e-08	1.95309852544138e-06	10.049998171632
6LvpAYh.delXl56I0k	BLCAP	bladder cancer associated protein	-0.631300177815524	8.46665940767853	-11.1207451546752	1.56054669634632e-08	1.99691088577749e-06	10.0132978574912
iUBOKKCDoeOGF6yDd0	CCNH	cyclin H	-0.591392380454402	8.36729724036035	-11.0608241025241	1.6756915131482e-08	2.10309206867472e-06	9.94157010300932
c5QjE_EeBOiklKVv10	SEC23A	Sec23 homolog A (S. cerevisiae)	-0.617362763276728	7.47985612256944	-11.0229470702829	1.75309964466553e-08	2.17128169700705e-06	9.89605411386654
fIlLXtp6lfoae0v_RM	CCM2	cerebral cavernous malformation 2	-0.64858475491576	8.67393112792832	-11.0192552720067	1.76084478524606e-08	2.17128169700705e-06	9.8916104527303
xqBkvpngLURFS3F0ug	LAMA1	laminin, alpha 1	-0.601346003949223	8.21147502519027	-11.0145228834927	1.7708261341869e-08	2.17370911168427e-06	9.885912375187
lxIFNR_FwcXVelmd2c	ELF4	E74-like factor 4 (ets domain transcription factor)	-0.566953548278576	8.12040261607271	-10.9805292630426	1.84431176324951e-08	2.25371574384832e-06	9.84491912479293
TknXgre75HtFLdCc5c	GLIPR2	GLI pathogenesis-related 2	-0.660455728826005	7.730709013209	-10.9639038027394	1.88142333312108e-08	2.27853804379057e-06	9.82483001555619
oknqFXVBdDleU8DWQE	G6PD	glucose-6-phosphate dehydrogenase	-0.57071170504633	8.52214566323437	-10.9565689479892	1.89804734692084e-08	2.28693831549575e-06	9.81595862711573
rkT.iTt6sU65o5_oFI	LITAF	lipopolysaccharide-induced TNF factor	-0.617374364765391	9.94761489101873	-10.9533634767541	1.90536121216731e-08	2.28693831549575e-06	9.81208003833198
WCeLiXWU1JOEB7pYWQ	ARPC1A	actin related protein 2/3 complex, subunit 1A, 41kDa	-0.570059895569166	9.39258937929019	-10.9273864741464	1.96574674034187e-08	2.32868024331853e-06	9.78061165321597
NuV7Nz6S4X6AN6UJco	ALDH1A2	aldehyde dehydrogenase 1 family, member A2	-0.660500245836589	8.24332397146852	-10.9049784097212	2.01946705826291e-08	2.38191749376332e-06	9.75341440208622
0inwpk7pEUdfUkstn8	ATP6V1E1	ATPase, H+ transporting, lysosomal 31kDa, V1 subunit E1	-0.551423341824621	11.0545166748104	-10.8753201812875	2.09297463097021e-08	2.45793141943549e-06	9.71734279408136
osGi.IlKnjn_u6Ukd4	TAP1	transporter 1, ATP-binding cassette, sub-family B (MDR/TAP)	-0.674417023031871	8.16972738771692	-10.8381191252663	2.18921146880851e-08	2.54888106119473e-06	9.6719766437714
fdW3HT1Wqb9.lj.4O4	ADRBK1	adrenergic, beta, receptor kinase 1	-0.535476282847094	8.74204971833679	-10.713831190019	2.54626349691694e-08	2.91455848710391e-06	9.51942884138885
BPJSk5gGeK6ijSOJ_o	MIS18A	MIS18 kinetochore protein homolog A (S. pombe)	-0.607987195235606	7.79207711325032	-10.7042506431541	2.57623894220376e-08	2.93647941277746e-06	9.50760687227189
ZS.1LRPrlPSh1J78Sg	YOD1	YOD1 OTU deubiquinating enzyme 1 homolog (S. cerevisiae)	-0.710794060098055	8.4531588821407	-10.6658517766912	2.70018830571633e-08	3.06488319487333e-06	9.46013321629641
EdV._eEEe7E_FH1xTE	SLC7A1	solute carrier family 7 (cationic amino acid transporter, y+ system), member 1	-0.560791010597843	8.59628991558417	-10.6302376133118	2.82080924704597e-08	3.18845471891096e-06	9.41597153607623
KqjdRv41v9JLneCizc	GGCT	gamma-glutamylcyclotransferase	-0.599193294447485	9.44975953599702	-10.6009659868833	2.92422465601792e-08	3.27803167225017e-06	9.3795799844957
uiSIp.y6_Hx4uOXgso	ZNF721	zinc finger protein 721	-0.641717932728008	7.37100635025265	-10.5716490328665	3.03183776183385e-08	3.34340222776539e-06	9.34304619258992
9KcIjuHEl5V4e77VKk	CTSK	cathepsin K	-0.564515922079268	7.12124382114385	-10.5669056161219	3.04964027935284e-08	3.34941868414104e-06	9.33712701006114
xU646Ov6AqDvrl.7lE	DUSP3	dual specificity phosphatase 3	-0.605227294596649	8.98907131054169	-10.4844755131238	3.37736222559892e-08	3.6213866583418e-06	9.23390296641152
BeoifQooIqj64IHpTU	CFDP1	craniofacial development protein 1	-0.545285960739861	8.77182649853605	-10.4695107976596	3.44076097050568e-08	3.66042994540698e-06	9.21508957974553
EZ3XJG1P1KKIJCSOIo	SEC23IP	SEC23 interacting protein	-0.531812300028165	7.96598879823612	-10.4166683830831	3.67491383231877e-08	3.87304395271155e-06	9.14847491458213
QKF6lPkFAOqH16sqK0	VAT1	vesicle amine transport protein 1 homolog (T. californica)	-0.595256578047814	8.13013299489566	-10.4148107693755	3.68344640150244e-08	3.87304395271155e-06	9.14612797654178
xvXInORFXlUvxb11dI	HECTD3	HECT domain containing E3 ubiquitin protein ligase 3	-0.55382762459354	7.41686898661862	-10.4022518406708	3.7416869370084e-08	3.89384509489832e-06	9.13025158326664
r3kCqbknnu3juqEnfc	MT1P3	metallothionein 1 pseudogene 3	-0.736331979038831	7.85054020301531	-10.3985698698636	3.75894604694074e-08	3.89384509489832e-06	9.12559395668907
fr44n_Hmv_gXxd118k	PRR13	proline rich 13	-0.597251509101255	10.9904274159405	-10.3921268322816	3.78935087383204e-08	3.89384509489832e-06	9.11744029351652
BUGRWL_7_KUV4o2oSc	PMP22	peripheral myelin protein 22	-0.737864872195886	8.42040768124154	-10.3832418963003	3.8317072907621e-08	3.90776523999227e-06	9.10618943694398
6opS77qfXnqHiCnRgo	SQSTM1	sequestosome 1	-0.574278263808054	11.7765531417398	-10.3689442244436	3.90092412263688e-08	3.96345579022072e-06	9.08806753129849
6u0mXpcVI_zTucj6Lo	FOXO4	forkhead box O4	-0.579817746181254	7.2276889476489	-10.3487583367235	4.00091119776886e-08	4.03482226665701e-06	9.06244674566707
QuPe7pf.qnoA7OD30E	CPOX	coproporphyrinogen oxidase	-0.517524363965963	7.94343605136762	-10.3412272614914	4.03890756014124e-08	4.04308060116279e-06	9.0528772544223
f5KN5u7dTOFU_l1Y64	VRK3	vaccinia related kinase 3	-0.596528684574367	6.98223339443431	-10.2955423944546	4.27774946453369e-08	4.17434487316079e-06	8.9947016639113
xpBLlSp3ju3dGm4C7g	HLA-H	major histocompatibility complex, class I, H (pseudogene)	-0.533928372648288	8.35515258859073	-10.2717417718594	4.40806854739177e-08	4.28609618471842e-06	8.96430820601001
fgHvgnkgUGK6WDX30o	FTH1P12	ferritin, heavy polypeptide 1 pseudogene 12	-1.29746210979021	11.774276608557	-10.2587881853849	4.48075714531271e-08	4.3412135656444e-06	8.94774175419943
xQwSlQl7rOO5EfnIdI	GPNMB	glycoprotein (transmembrane) nmb	-0.629693858281986	8.83847225424601	-10.2355618232679	4.6142898795751e-08	4.45430793664292e-06	8.91799369091892
0eE_BUvnSrSVPfH1eo	IL7R	interleukin 7 receptor	-0.552718763466582	8.43758267210051	-10.2270244064667	4.66442734487913e-08	4.47125742091453e-06	8.90704494707656
0Frn3oBxSu5egi_t3k	WT1	Wilms tumor 1	-0.609799881826269	9.00276572587288	-10.1931412823985	4.86917569500675e-08	4.63477186856642e-06	8.86351679434929
fRwgBUEHiHlyVlrXuY	HOXC8	homeobox C8	-0.558341758322318	8.17319093483328	-10.1636041158761	5.05543469974305e-08	4.79523889981222e-06	8.82547369032422
ZvGex87PV7F4Efvnl0	FAM117B	family with sequence similarity 117, member B	-0.578646719375263	7.79145739664272	-10.1230043812343	5.32386510777137e-08	5.01478516123686e-06	8.77303272541184
xyJ_nq3Ke97l1Ch7ek	PMP22	peripheral myelin protein 22	-0.601766266482859	10.856260062518	-10.0725048511493	5.67898687428023e-08	5.31239848018876e-06	8.70756190585516
69NRNKKta4p5JLrwos	PET112	PET112 homolog (yeast)	-0.555644142008939	8.58964329043605	-10.0482442791638	5.85843619625329e-08	5.46143151656217e-06	8.6760128554966
NnyXF8AqdYEcTyXEvo	PNO1	partner of NOB1 homolog (S. cerevisiae)	-0.535358395542529	8.51888558102952	-10.001197306696	6.22376981183886e-08	5.76240366742542e-06	8.61465326368497
E1xFxd3ep9z9hZjjuk	FTL	ferritin, light polypeptide	-0.503946251768966	12.9322557115517	-9.99809388901999	6.24870225214523e-08	5.76580934340802e-06	8.61059741939886
6orCPlG5eese45P0Lo	PROS1	protein S (alpha)	-0.556972656462539	7.48760525874098	-9.97472488773811	6.43987715215114e-08	5.92206736893411e-06	8.58002346157419
NPy5UqLUmDht7pQmK0	ZNF395	zinc finger protein 395	-0.748605144789534	7.96231278662659	-9.96312486717262	6.53706509150077e-08	5.991131817643e-06	8.56482527323693
W393IZt_eoi7W_fVtY	SNX5	sorting nexin 5	-0.532303200903611	9.05579101365924	-9.93839506830196	6.74948097266535e-08	6.12374313800888e-06	8.53237638235709
rrp5mKhYsciefk5vHA	NACC2	NACC family member 2, BEN and BTB (POZ) domain containing	-0.699001073437414	7.58402817665116	-9.89950296883445	7.09846161379562e-08	6.41058897731167e-06	8.48121136561533
fX.X0i4NNSHXToytq4	ACO1	aconitase 1, soluble	-0.535913946128076	9.25530357958039	-9.89735419008084	7.11829147768016e-08	6.41058897731167e-06	8.47837975100859
0UIVelFSFVT31wR6Qw	CSDC2	cold shock domain containing C2, RNA binding	-0.572009469864065	7.65225199496171	-9.83376510326274	7.73248528544294e-08	6.92299870704607e-06	8.39435690975489
Hss3ASUpWuEDrSfSQU	SNAP23	synaptosomal-associated protein, 23kDa	-0.561015312112412	9.14742093001282	-9.80382778996353	8.04084634702605e-08	7.15187146564337e-06	8.35464727860515
lLU566wFewBx4i6Cqs	ZNF227	zinc finger protein 227	-0.49949382569659	7.11570201590271	-9.78312242554243	8.26171572228838e-08	7.32430797758952e-06	8.32712589188409
NtqRB4VB.3yXS16Dlc	FASTKD3	FAST kinase domains 3	-0.571588172863541	8.36517298900696	-9.69766213452111	9.24363950355312e-08	8.08907911136739e-06	8.21303499152279
iaIIYoIookvr3roPNI	GTF3C6	general transcription factor IIIC, polypeptide 6, alpha 35kDa	-0.749433011180869	9.3330720548853	-9.66453385573017	9.65686508437595e-08	8.42351884273154e-06	8.1685915358918
WfUky4E96tCJL06S7E	PARL	presenilin associated, rhomboid-like	-0.767608931478077	8.80670180359306	-9.63627079506208	1.00248638442924e-07	8.71649058871683e-06	8.1305788493672
0f3U31HvLlLiQx77kE	PLS1	plastin 1	-0.635778141143072	8.27408099965353	-9.61485973939062	1.03135158125652e-07	8.93881971128657e-06	8.10172269433017
0eucdTkqtLkkihLeiA	HBEGF	heparin-binding EGF-like growth factor	-0.562800350947858	8.75705623011733	-9.59851205974337	1.05398233575351e-07	9.1058703198475e-06	8.07965615824762
EaK4UgI3U2vlQp7Cy4	KIAA1737	KIAA1737	-0.542023595774095	7.94462721056357	-9.52860238881153	1.15685954569446e-07	9.86895778477966e-06	7.98495279827914
WQpNqrg37cE9WK0lKc	WT1	Wilms tumor 1	-0.544116073545559	9.33602565979517	-9.5239629685524	1.16405264418622e-07	9.87381587484885e-06	7.9786485773883
fU6KhUypyEf4pCSinc	MESP1	mesoderm posterior 1 homolog (mouse)	-0.490156859230274	7.0232579052745	-9.49956322011318	1.20266974641645e-07	1.01446942366309e-05	7.94545335473021
Tl5771E3b578T1.uiU	PRKRIR	protein-kinase, interferon-inducible double stranded RNA dependent inhibitor, repressor of (P58 repressor)	-0.528075361505081	9.6136329992681	-9.49599800853147	1.20842489886566e-07	1.01492726490488e-05	7.94059735407559
fK6LW9_6uee96uXuXQ	FGGY	FGGY carbohydrate kinase domain containing	-0.58909833674621	7.6366774865553	-9.46249261791176	1.26395677920062e-07	1.05503444634321e-05	7.89489109186733
E9SlZdCJ69iVeughOQ	APOE	apolipoprotein E	-0.600934129136484	8.34910347025816	-9.44859916656392	1.28777005359518e-07	1.07161429490583e-05	7.87590109876185
WT6bQsdogkomg.YY5Q	CNN2	calponin 2	-0.524643280170035	7.19452636306545	-9.43531652539271	1.31098059506294e-07	1.08759270895619e-05	7.85772549553464
KiLqSAwaXgrx4oIJHo	FABP3	fatty acid binding protein 3, muscle and heart (mammary-derived growth inhibitor)	-0.499652407603873	7.10159447388564	-9.37921985725422	1.41399979439373e-07	1.1694812933632e-05	7.78074283829874
WVej5VLXuFO_V4IIU0	UBE2F	ubiquitin-conjugating enzyme E2F (putative)	-0.594288222129037	9.65629020967688	-9.34979054493765	1.47143942514058e-07	1.20232556401246e-05	7.74021261047078
oFYu8lcp17Hubkfinc	KIF1A	kinesin family member 1A	-0.539061732723838	8.53826517214096	-9.33775567900929	1.49563534422753e-07	1.2111521080061e-05	7.72360952137474
KeO7d0SfgCXiEnt_4o	HLA-B	major histocompatibility complex, class I, B	-0.50622557328277	7.41124657510217	-9.31676636395178	1.53884666826891e-07	1.23874873640353e-05	7.6946132200989
fhVf8JS4nqfS.9UpTk	SNX27	sorting nexin family member 27	-0.529511003951842	9.61788400990217	-9.29745013052498	1.57978137112119e-07	1.26419790666005e-05	7.66788344749315
oUh7jh6iang4jou5PE	FTH1P8	ferritin, heavy polypeptide 1 pseudogene 8	-1.33390551443189	11.3470703348089	-9.27957305624053	1.61869327155905e-07	1.28773932759102e-05	7.64310684352171
Nlp7tfXlEdqj09fIB4	TRABD	TraB domain containing	-0.470823170964259	9.59622866703131	-9.25999839092682	1.66246555451638e-07	1.30723770100851e-05	7.61593512186471
Tpzgse6SJ57.eCuIJQ	KIAA1737	KIAA1737	-0.743110872583623	8.16295662654223	-9.25999294385313	1.66247790787355e-07	1.30723770100851e-05	7.61592755457614
H5lhjlSDUgf7c0d1UE	IFI6	interferon, alpha-inducible protein 6	-0.459925860828055	8.95484970318969	-9.24839565898345	1.68900070393173e-07	1.32043836012276e-05	7.59980835872677
QFr15IPifSe8e.4JZ4	RPRD2	regulation of nuclear pre-mRNA domain containing 2	-0.469748561031888	7.99919956584726	-9.22240542901665	1.75007864226666e-07	1.35861913887906e-05	7.56362759992964
ll4OOJc7V5cEeu3R00	UBL3	ubiquitin-like 3	-0.545004940029986	7.39775598202575	-9.21982084482809	1.75627893857728e-07	1.35861913887906e-05	7.56002533565117
uoCUnVfddwc_gZSAtI	DCP1A	DCP1 decapping enzyme homolog A (S. cerevisiae)	-0.489124613019484	7.4884466561853	-9.20920361912627	1.78199393655438e-07	1.3733503270127e-05	7.54521942684468
TnRCUz6Vjy6x7eHRu4	TMEM97	transmembrane protein 97	-0.474231630824568	9.92061722452911	-9.17462078432693	1.86855092707043e-07	1.43192230366007e-05	7.49690201060804
ZiG.UjSVC.HMiHpUpE	LRP8	low density lipoprotein receptor-related protein 8, apolipoprotein e receptor	-0.530444379393277	7.88146378024992	-9.06650410244423	2.169036652439e-07	1.62098144097425e-05	7.34494341474125
uL6367TOjSKRC5Ip7o	GLRX	glutaredoxin (thioltransferase)	-0.472689826303331	10.7278349620686	-9.05054102099504	2.21756215947553e-07	1.6471841176432e-05	7.32239060962235
lbn6r0nrintXsoICd4	ANXA2	annexin A2	-0.480907168798022	8.21652306737532	-9.04023913096294	2.24948674872364e-07	1.65826294889606e-05	7.30781999137193
ikqFS4L91vAj6i22A4	MAP4K4	mitogen-activated protein kinase kinase kinase kinase 4	-0.571612702617654	7.44708250981962	-9.01148457636363	2.34119184280277e-07	1.71653654896091e-05	7.26708405315241
KU7r4Pkh7qKSruInh0	SP140	SP140 nuclear body protein	-0.517260609131999	7.10456405432165	-9.00598769462099	2.35916826003183e-07	1.72203398402165e-05	7.25928557042341
rXCSvsyolrpKKCnv9E	CGN	cingulin	-0.45865344893746	8.9681419883318	-9.00531278774744	2.36138543960503e-07	1.72203398402165e-05	7.25832782562057
B4rSS.s4hMn11PlVHU	STK4	serine/threonine kinase 4	-0.547077266037624	10.093229177345	-8.9951963104343	2.39488497842218e-07	1.73712405600634e-05	7.24396527604507
QRltaupcktnU.Nn4jc	MT1M	metallothionein 1M	-0.50093757189509	7.30098195249569	-8.98764051376608	2.4202326481066e-07	1.75082856740895e-05	7.23323022965
9U4FV8CUISXV3_JILU	MYOF	myoferlin	-0.586743647142749	7.89612530609841	-8.96472781625651	2.49884733962747e-07	1.79335266215381e-05	7.2006349835042
WV_l5R.UrtfzR.hqHc	SH3PXD2A	SH3 and PX domains 2A	-0.49126034989024	7.84257748183489	-8.96231883313182	2.50726810880882e-07	1.79464826532363e-05	7.19720436437394
u1dct7Xm13tVq.SIQc	COL1A1	collagen, type I, alpha 1	-0.554590227333165	8.4018612764358	-8.95646589591799	2.5278526665992e-07	1.79988417688984e-05	7.18886634341924
cCq7OKl4DO4QODuLFU	GGCT	gamma-glutamylcyclotransferase	-0.529997569716812	8.12267805658425	-8.94573488041837	2.56605858650488e-07	1.81754666670247e-05	7.1735684437785
Zj.nX5MsN.5OBTRSb0	STXBP6	syntaxin binding protein 6 (amisyn)	-0.495638118707666	6.95015405527906	-8.92832002926069	2.62936565135797e-07	1.84791273031189e-05	7.14871290512412
Z6p6Tu4e3aOC4eFS5E	C15orf57	chromosome 15 open reading frame 57	-0.496107043780307	7.39574236520835	-8.92502773171596	2.64151834375354e-07	1.85165657956966e-05	7.14400985618403
ihemIi.8XSoXvkOIuk	AUH	AU RNA binding protein/enoyl-CoA hydratase	-0.478618122608395	7.22188756784906	-8.8995920461874	2.73743246969248e-07	1.90139355496922e-05	7.10763115654587
KhyFD7Tn4RB57p6_uc	CA2	carbonic anhydrase II	-0.53754550669866	7.34508243546979	-8.85420807656906	2.91782603613462e-07	2.01925471194541e-05	7.04252879643647
ZeEuC6evE1pCauH1NI	CPVL	carboxypeptidase, vitellogenic-like	-0.446360384646088	8.88749271987546	-8.84605735586833	2.95153322850741e-07	2.03738405656359e-05	7.03081046368789
HpR9XdAhwVIKgwju3U	ABCB6	ATP-binding cassette, sub-family B (MDR/TAP), member 6	-0.47443418512352	7.8839856860544	-8.81787516915068	3.07128668773151e-07	2.11224704836702e-05	6.9902309221923
uqh7e05einfaRH1U38	LRPPRC	leucine-rich pentatricopeptide repeat containing	-0.474019976473411	9.08537480614558	-8.81689135934979	3.07555877361019e-07	2.11224704836702e-05	6.98881259823262
ZrKae7h3LfpVKCYKBA	VASN	vasorin	-0.442262656965644	9.00084407364457	-8.80996723728668	3.10580417432039e-07	2.12099933392565e-05	6.97882701878335
TiBCjVCIJR.t8PnqiU	PIR	pirin (iron-binding nuclear protein)	-0.476682472705533	8.73386562063584	-8.79366479949175	3.17826298338485e-07	2.15549795533161e-05	6.95529360771419
WqJN9WdaVRhdRKvE_w	RAPGEF1	Rap guanine nucleotide exchange factor (GEF) 1	-0.46036316528115	7.65799793724819	-8.77057480053644	3.28396140392565e-07	2.19426859521416e-05	6.92190678353526
Hi5ceKX8JFnBPX9TT0	RBM47	RNA binding motif protein 47	-0.686906794541538	7.44981072584943	-8.73901236981121	3.43448973091676e-07	2.28920976462678e-05	6.87616434382237
BdzxRqCiSuWIr5Xjqc	ACP6	acid phosphatase 6, lysophosphatidic	-0.483935217991872	7.98969417594471	-8.72339115843004	3.51167131851832e-07	2.3292083014368e-05	6.85348006071989
N1_.g57I3sXLFXVNx4	AGPAT9	1-acylglycerol-3-phosphate O-acyltransferase 9	-0.503984264644704	7.11457975294735	-8.65851647249809	3.85235798253496e-07	2.53215308493322e-05	6.7589528868766
9.5PRXX1RcXteqe_JI	EIF4EBP2	eukaryotic translation initiation factor 4E binding protein 2	-0.506081559144513	7.4436725635774	-8.65815754521359	3.85433716489258e-07	2.53215308493322e-05	6.75842846661301
9uLhRerlLxK79SIUyA	CBX6	chromobox homolog 6	-0.582119952928018	8.74952928225994	-8.64483920920988	3.92854108642175e-07	2.57423822687075e-05	6.73895815028037
0I66_TqfXq3Ud1t6XA	ATP6V1E1	ATPase, H+ transporting, lysosomal 31kDa, V1 subunit E1	-0.592281362384877	10.6949460158748	-8.63215739938805	4.00060188758325e-07	2.60259779391747e-05	6.72039808001414
0Uu3XrB6Bd14qoNeuc	ZFP36	zinc finger protein 36, C3H type, homolog (mouse)	-0.450179129229936	7.7315436301243	-8.57614590589724	4.33597979858559e-07	2.7873568714699e-05	6.63818665680739
cgCe7bvV7gHiSu7vpk	ABLIM1	actin binding LIM protein 1	-0.552390039166504	8.33513758296686	-8.56789333747268	4.38785000256706e-07	2.80911920066246e-05	6.62604104697497
iUkJ2v4MbR8UuU_ShU	RGS20	regulator of G-protein signaling 20	-0.433658614324564	7.7959980060671	-8.56746767652896	4.39054313285492e-07	2.80911920066246e-05	6.62541435696563
KVNNf73iT2ex.CMVN8	TOP1P2	topoisomerase (DNA) I pseudogene 2	-0.65705190129728	7.65129080231648	-8.56188493279973	4.42602681419796e-07	2.82424601195473e-05	6.61719294133367
olLt.f65f170k98l7o	PAM	peptidylglycine alpha-amidating monooxygenase	-0.445437422295492	9.81258234474826	-8.54067614630602	4.56361361611224e-07	2.88582075006743e-05	6.58592458487739
NVr0.zm5iC0usHnkqc	NPEPPS	aminopeptidase puromycin sensitive	-0.437741029383448	8.00140514904138	-8.51878556901037	4.71036911091587e-07	2.96480030721406e-05	6.5535923841986
orHeeLqQp4IIpe6Dkk	ALDH3A2	aldehyde dehydrogenase 3 family, member A2	-0.434249036904373	9.38285382272207	-8.50625969714214	4.79657701229223e-07	3.00511642469893e-05	6.53506492020664
fAqn9O2.X15155EnlI	DHCR7	7-dehydrocholesterol reductase	-0.514756824271012	8.67142803300343	-8.50228673632123	4.8242671651309e-07	3.01550045289565e-05	6.52918428380839
uqeojiurejf90ibdTk	SIDT2	SID1 transmembrane family, member 2	-0.443261192051146	7.8669854411603	-8.46115236598468	5.12108234172926e-07	3.16457224980482e-05	6.46818270915333
BJIHip6jPXTrpJnTJg	STMN3	stathmin-like 3	-0.51633942820344	9.6771118590768	-8.45775751738845	5.14642520519193e-07	3.17300506741924e-05	6.46313874677679
cjqO7E76s1xx.u.03U	GFPT1	glutamine--fructose-6-phosphate transaminase 1	-0.443112794487261	8.45779087371663	-8.4495431146973	5.20829577338728e-07	3.2025644769143e-05	6.45092806112556
QnkeVInuOd7E37_yRE	HES6	hairy and enhancer of split 6 (Drosophila)	-0.419524192042422	7.90454937285989	-8.43046589612472	5.35503356696328e-07	3.27926299333138e-05	6.42253716855391
3dC3s3l1Xl8.fO.5RI	KLHL5	kelch-like 5 (Drosophila)	-0.424793190451048	9.35465495055948	-8.41995849172321	5.4377120453067e-07	3.32239307128559e-05	6.40688042834162
6uT7nf1C9JJL3NLrlE	BNIP3L	BCL2/adenovirus E1B 19kDa interacting protein 3-like	-0.469203977337172	8.32776369604609	-8.39740971235235	5.61972092183927e-07	3.4182015508443e-05	6.37323433917422
BRae6X9K7KSup3n1Y8	DHCR7	7-dehydrocholesterol reductase	-0.452841564834172	8.86508723036871	-8.34404960716939	6.07652692475162e-07	3.6632004981036e-05	6.29335775791629
Q0R16neBERlJ13eCYc	ALPL	alkaline phosphatase, liver/bone/kidney	-0.525676941291563	10.1301532550894	-8.33012406036666	6.20207771969896e-07	3.69780141494491e-05	6.27245287010801
HrlFBU.7lE5C.4MKOs	COL11A1	collagen, type XI, alpha 1	-0.493345303873237	8.25760544004733	-8.31686633089481	6.3241530358894e-07	3.76231630608788e-05	6.25252765651866
EpFEkeqdF36_Nd_x6g	TOM1	target of myb1 (chicken)	-0.428317438820312	7.88049070262822	-8.30129713459526	6.47075652765375e-07	3.84110903899761e-05	6.22910002162046
fsnbXR63Eevlg.H7PU	MYH9	myosin, heavy chain 9, non-muscle	-0.420755426517779	10.3308448474235	-8.29891377219241	6.4935134717026e-07	3.84620160393773e-05	6.22551095599017
QI4q05JB0nbQ0HU47o	RFC4	replication factor C (activator 1) 4, 37kDa	-0.542961300583622	9.52212851935014	-8.28614395628887	6.61688962147007e-07	3.91074034098562e-05	6.20626879868163
9fUCFRyDtJ7Hex3UeI	DCP2	DCP2 decapping enzyme homolog (S. cerevisiae)	-0.503784491505332	9.03700700144845	-8.26645895742315	6.81194538946077e-07	3.99124091847282e-05	6.17656585207318
6R3lXR9fypAwRJIFG4	TMEM150A	transmembrane protein 150A	-0.422108376671596	7.01756651732951	-8.25395342167593	6.93900455779077e-07	4.04575359990844e-05	6.15767043058726
QXkZT3UXSzef2qBUF4	NT5DC3	5'-nucleotidase domain containing 3	-0.467862962595795	8.23723260090819	-8.22258155771757	7.26887959841169e-07	4.1916933985516e-05	6.11018075595576
3Z15RdPP_T4IxPlK_4	COMMD10	COMM domain containing 10	-0.407009192232365	8.13726541242618	-8.22176581248751	7.27767469300282e-07	4.1916933985516e-05	6.10894422936263
TX_192mqn163ufx_n8	MAP4K4	mitogen-activated protein kinase kinase kinase kinase 4	-0.488188059290071	7.52252007045518	-8.21633943789777	7.33646650577604e-07	4.2166030374723e-05	6.10071662979096
EfktcSn1YVEpScaP_Q	RASL12	RAS-like, family 12	-0.453140492114944	8.21755534067509	-8.18829678569281	7.64838138261252e-07	4.35844183418671e-05	6.05813755146008
fiRIqnKp6192.nct_c	HK2	hexokinase 2	-0.479103971628187	7.90295185372594	-8.18684061795451	7.66495546809032e-07	4.35844183418671e-05	6.05592379734711
BWrEjdJLkyYoIT4WeY	GCAT	glycine C-acetyltransferase	-0.444601484898682	7.61992612364137	-8.18524466257156	7.68316413532359e-07	4.35844183418671e-05	6.05349721693144
EW12N7GA7gO.KhN1Oc	WRB	tryptophan rich basic protein	-0.468697533584439	8.03294506745993	-8.184303020218	7.69392897203531e-07	4.35844183418671e-05	6.05206533747685
l5UdpWg4dhSEjCjIqg	SNRPC	small nuclear ribonucleoprotein polypeptide C	-0.527882401014073	10.7929150427931	-8.14834271500587	8.11716370398217e-07	4.55905625179355e-05	5.99729811972941
uAtk0iJ4qwh0rteHVI	LZIC	leucine zipper and CTNNBIP1 domain containing	-0.409915209595222	8.047475431706	-8.14265801038981	8.18628644078551e-07	4.58837972243036e-05	5.98862513270272
oX1QPleHlP83Ll1Kno	CCNH	cyclin H	-0.497744748350276	8.34389589279887	-8.11738122354143	8.50123978160482e-07	4.73555714158882e-05	5.95001062704312
ci1Islines8F6CVV6c	RAMP1	receptor (G protein-coupled) activity modifying protein 1	-0.405731809647608	7.38356323712503	-8.10574545957329	8.65049488029529e-07	4.79899028860226e-05	5.93220733520071
crhSSLrzqCs1KYrrTQ	HNRNPD	heterogeneous nuclear ribonucleoprotein D (AU-rich element RNA binding protein 1, 37kDa)	-0.456620240132205	11.8970134744511	-8.08733108067459	8.89237458587759e-07	4.87848792981404e-05	5.90399665722046
le0iOkKn.0k3b87ug8	ELOVL6	ELOVL fatty acid elongase 6	-0.455689073275806	9.07192231725014	-8.07757595553006	9.02339186968406e-07	4.92528319196759e-05	5.88903410147351
o6iFdShPVFdVTnlC_w	ZYX	zyxin	-0.448417541026782	8.48338169540737	-8.07607056850371	9.04379073290401e-07	4.9265051205265e-05	5.88672401858282
0IKex0IoonhE.R_nm0	SCG5	secretogranin V (7B2 protein)	-0.44720679300352	6.85198430226935	-8.07428636944297	9.06803064253271e-07	4.92981032606468e-05	5.88398570602671
H96_UohJCQJSShOC_c	PSAP	prosaposin	-0.433961600750052	10.713427895901	-8.07114820224355	9.11083174994773e-07	4.94265385080114e-05	5.87916837993565
ivqukS6VAiSfSIw9fo	STX12	syntaxin 12	-0.403299432881622	6.9581713339306	-8.06855836771704	9.14631463101655e-07	4.94265385080114e-05	5.87519182480497
clA5KXu7J7u..e6_WQ	ESYT2	extended synaptotagmin-like protein 2	-0.408584663044424	8.01323858276977	-8.05772659422484	9.29630554489154e-07	4.99386488756075e-05	5.85855077719077
uihtWnqOC3rrq2wvyg	IER3	immediate early response 3	-0.466722122573668	9.09490905332774	-8.05160723885145	9.38218655497929e-07	5.03003867319127e-05	5.84914277185016
9BFcKeuUsvOLJcUVXU	TUSC2	tumor suppressor candidate 2	-0.472806082517394	7.15284075507106	-8.03780172517716	9.57902455200446e-07	5.12543940920665e-05	5.82790006869586
KrJSRJtIAORffUjXUU	STXBP6	syntaxin binding protein 6 (amisyn)	-0.533515783854585	7.65525204940225	-8.03148858973006	9.6704830355525e-07	5.14393850565624e-05	5.81817772095901
xkjTf4ske.6pXa3d4I	PEX19	peroxisomal biogenesis factor 19	-0.453935358975412	7.72780539627368	-8.02674931593593	9.73974568555078e-07	5.17064228879886e-05	5.81087574383406
Tpd7ZHBnduvnYe_ze4	TRIB1	tribbles homolog 1 (Drosophila)	-0.415471797303051	7.97171753370603	-8.01859527324472	9.8601406169443e-07	5.22433388000908e-05	5.79830566422647
cULBQPVUCEorunjqxE	THUMPD2	THUMP domain containing 2	-0.434176383645493	8.32128143914755	-8.00614969327847	1.00469343638523e-06	5.28613470404646e-05	5.77910316137803
QURMux.oJEG1KesWSY	PKP4	plakophilin 4	-0.535218043473804	8.37111947001807	-8.00411740266805	1.0077789301635e-06	5.28801292407649e-05	5.77596558797018
Ei3V7YSwL4DrhtR56c	STARD3NL	STARD3 N-terminal like	-0.518540916889173	8.23191378819272	-7.99792318667998	1.01724497505417e-06	5.32737870333391e-05	5.76639926064861
xR6PiCkDT1OkuAoa2E	TEX30	testis expressed 30	-0.46791802961697	9.88996529867973	-7.98257107804174	1.04111247369003e-06	5.40024841037535e-05	5.74266793984528
rZZm1d_5r0US_z8LjY	TAPBP	TAP binding protein (tapasin)	-0.518080123455154	7.41538436705998	-7.97627531438513	1.05107034354265e-06	5.43113071992857e-05	5.73292704021945
oO3ZwwVSc_3vu9J4jk	GPR180	G protein-coupled receptor 180	-0.423083386153033	8.04265690062321	-7.97242199170351	1.05721454223826e-06	5.44372678616371e-05	5.72696256757654
o0Hn7ArnXf.37T560I	COL3A1	collagen, type III, alpha 1	-0.693649327883756	8.96788253072318	-7.97223017441661	1.05752138613546e-06	5.44372678616371e-05	5.72666560716494
HFqE1p4606I1kOfOe4	PSME1	proteasome (prosome, macropain) activator subunit 1 (PA28 alpha)	-0.430979251534426	9.36463947203126	-7.95910751660882	1.07873777370818e-06	5.54242392521882e-05	5.70633844888123
3uTQVI1IgmFIbRc784	NEK7	NIMA (never in mitosis gene a)-related kinase 7	-0.41468160680852	7.14156812445616	-7.95446658351795	1.08634811214365e-06	5.57097383482666e-05	5.69914419572296
6r_JtLjPdUg7HzfF2k	DCBLD2	discoidin, CUB and LCCL domain containing 2	-0.525629527003128	9.24633289977638	-7.93508122000599	1.11875395965657e-06	5.69410082881114e-05	5.66906302628508
KmAXs1qVBeAE1SUIHo	COL1A2	collagen, type I, alpha 2	-0.43177546796034	7.1051579045354	-7.92727604280006	1.13208787047625e-06	5.75117598319843e-05	5.65693746749002
Bhvjh7RHo110gHFofs	ALG6	asparagine-linked glycosylation 6, alpha-1,3-glucosyltransferase homolog (S. cerevisiae)	-0.416318761782527	7.44789335667465	-7.91556309434414	1.15241273530172e-06	5.84348648285327e-05	5.63872608664588
oiqXFSCXX4FLeQV53M	LZTR1	leucine-zipper-like transcription regulator 1	-0.452558967726687	8.30362542581583	-7.88091867537357	1.21481173042907e-06	6.10285418945923e-05	5.58475522103019
ZkINSxfkTILJBU1flw	PPP1R3C	protein phosphatase 1, regulatory subunit 3C	-0.422421313745416	7.90692850818729	-7.87454252852599	1.22667882505119e-06	6.13973121143703e-05	5.57480493177575
9nXuF7Sp4fRd503S.U	QPRT	quinolinate phosphoribosyltransferase	-0.452543139986488	8.43136667962534	-7.86691989591743	1.24102634098713e-06	6.20010360557988e-05	5.56290241529862
lkWrpI73OS7r0L9.hY	PALLD	palladin, cytoskeletal associated protein	-0.451480370381041	9.04213471682313	-7.84414114467399	1.28496450298097e-06	6.39499588020866e-05	5.52728843167094
lp2dShffRCOH52e8Xk	LGMN	legumain	-0.426863857672313	8.20313332660885	-7.83086797499423	1.31132036673056e-06	6.50338188458257e-05	5.50650460924158
6oArujh3Hm6OvE.n9Y	RNGTT	RNA guanylyltransferase and 5'-phosphatase	-0.430441618439321	8.88083315221463	-7.8269732028279	1.31916164158465e-06	6.5303315716986e-05	5.50040155610638
ZCNuyPqvqio4KmLg3A	TOP1	topoisomerase (DNA) I	-0.538989814604066	7.38116260346911	-7.81989843744267	1.33353176801941e-06	6.58944440853015e-05	5.48931037054919
Nm.o6Q2TdIBS31Fozs	LUM	lumican	-0.402304306038667	10.9984714184885	-7.80605565018393	1.36212809750185e-06	6.70631779111254e-05	5.46758974048729
ipJcOd7qKh.nj9V31c	UCHL1	ubiquitin carboxyl-terminal esterase L1 (ubiquitin thiolesterase)	-0.414762403400881	12.1518962254815	-7.80430665347961	1.36578686608356e-06	6.71214965636138e-05	5.46484359684833
fnf3SSBAovR6fJxLhk	IQCG	IQ motif containing G	-0.424436520859562	7.73328855425846	-7.7875389433586	1.40139360840818e-06	6.86227541676845e-05	5.43849563894671
u9_4Du1cJdfdfkpJRU	KIAA1467	KIAA1467	-0.462356180256619	6.79117683297615	-7.78503060155598	1.40680366526806e-06	6.86398737974673e-05	5.43455095090085
HvujSrRI_rJ_hFLzyI	ISCA2	iron-sulfur cluster assembly 2 homolog (S. cerevisiae)	-0.436362613112046	7.58563103335396	-7.78041360207389	1.41681932570781e-06	6.90044428506311e-05	5.4272879488282
cHu519c0v7A7rVXh54	SS18L2	synovial sarcoma translocation gene on chromosome 18-like 2	-0.427781646425413	11.084330156072	-7.7714563435147	1.43646513197713e-06	6.97663124843511e-05	5.41318922345736
QesQtJ3nF6iX_gnyLU	TUBAL3	tubulin, alpha-like 3	-0.405623541801188	7.31078680339788	-7.77094026463427	1.4376057460466e-06	6.97663124843511e-05	5.41237659101534
KHk7h.XCaSeAh2JW54	RBM17	RNA binding motif protein 17	-0.587510772785729	8.72927471287234	-7.7672404003811	1.44581100487105e-06	7.00392159645389e-05	5.40654964493777
WLF_H_9Ek7KuOJHRD4	CA2	carbonic anhydrase II	-0.436478809758971	7.02078066348137	-7.75395430329242	1.47568479077707e-06	7.11054653715817e-05	5.38561028436146
Q4kSK70wDqD4tUdrCI	IDI1	isopentenyl-diphosphate delta isomerase 1	-0.469272596398108	8.78475382383271	-7.74810210291873	1.48904906736529e-06	7.12987671577041e-05	5.37637957086748
HFS7.KJOLlu7ubXtok	MX1	myxovirus (influenza virus) resistance 1, interferon-inducible protein p78 (mouse)	-0.401752304997135	7.76425695192626	-7.74774773321624	1.48986239998662e-06	7.12987671577041e-05	5.3758204751128
Ea1dOu3R1JISKPu25Q	TFPI	tissue factor pathway inhibitor (lipoprotein-associated coagulation inhibitor)	-0.429141828678554	7.35981747079375	-7.74759660100041	1.4902094138314e-06	7.12987671577041e-05	5.3755820258924
upe1S87l9XQlAlglX8	ACADVL	acyl-CoA dehydrogenase, very long chain	-0.433150752592019	10.5052406732852	-7.7303199078516	1.53044491504273e-06	7.29664493062901e-05	5.34830366486156
ZAaoRRdUoYe7SQImSc	JMJD6	jumonji domain containing 6	-0.391393672498971	7.0119625659768	-7.71952367277625	1.55616769319421e-06	7.40626617210046e-05	5.33123720844648
WKUKFktfSwRS7AJ_KI	LIMK2	LIM domain kinase 2	-0.501394028421189	7.58717104786749	-7.67554105331612	1.66575971313283e-06	7.84526553782419e-05	5.26154988287893
KS9USpO4f4CIcilEdI	BTN3A2	butyrophilin, subfamily 3, member A2	-0.448102789866095	6.85122330508509	-7.65824267476171	1.7110629401089e-06	8.013327355636e-05	5.23407107976095
06TJxbi90koH1SY4w4	ALDH5A1	aldehyde dehydrogenase 5 family, member A1	-0.404325579886454	7.35474857605105	-7.65741631896618	1.71325931372342e-06	8.013327355636e-05	5.23275739676235
3OZ6_QLrtJ7qjfqV28	C12orf76	chromosome 12 open reading frame 76	-0.450915941421082	7.32802476872822	-7.64828252506878	1.73773474009337e-06	8.11381549556848e-05	5.2182310416251
f7RJH0gDEQSVfeVWRI	RAI14	retinoic acid induced 14	-0.532045656182004	11.3392096146334	-7.64328599016171	1.75127925554546e-06	8.13908295263689e-05	5.21027984563328
3Xvv55T6TgOlB7p7xI	TIPARP	TCDD-inducible poly(ADP-ribose) polymerase	-0.442246123656658	9.61814801157895	-7.6387900312886	1.7635618326913e-06	8.15023942031511e-05	5.20312238077661
xm60reewT9UUHd_e1E	CBLB	Cbl proto-oncogene, E3 ubiquitin protein ligase B	-0.436622586667136	7.53924463435924	-7.62323790107844	1.80675309777996e-06	8.27932399266467e-05	5.17834286051974
iokLvXnlL39d.Kbr4g	DNAJB9	DnaJ (Hsp40) homolog, subfamily B, member 9	-0.424316727070835	8.27025626498429	-7.61727569563227	1.82360533636824e-06	8.34245625042117e-05	5.16883456386764
9iV15eon73_grniXg8	FAM46B	family with sequence similarity 46, member B	-0.426730331745823	7.55311887798747	-7.61107357096758	1.84131141574112e-06	8.39069183616423e-05	5.15893859469099
QZJ1UNEckE.QufiJTk	SPARC	secreted protein, acidic, cysteine-rich (osteonectin)	-0.499959857225991	8.6954371856247	-7.61036982821677	1.84333189158256e-06	8.39069183616423e-05	5.15781539279853
BjSTT6BOqGLhpKKFGI	TM4SF1	transmembrane 4 L six family member 1	-0.42048801261345	10.678323617132	-7.59726843182953	1.88137580644433e-06	8.52052802624736e-05	5.13689289847333
0dOiBUqhJ65A9IHip0	TJP2	tight junction protein 2	-0.535114619926499	8.21633106109278	-7.58864986887301	1.90685245539934e-06	8.62151556834555e-05	5.12311677348466
6kUIH1PcNyJ4Uv4nj0	MSMO1	methylsterol monooxygenase 1	-0.417064833086469	9.01716874711795	-7.57868452592081	1.93676358220475e-06	8.74218343727961e-05	5.10717548105941
HIky7_py6v3hJU6g5U	GCNT2	glucosaminyl (N-acetyl) transferase 2, I-branching enzyme (I blood group)	-0.416533253001481	7.12313227646347	-7.56504158026807	1.97851631267497e-06	8.88628982288851e-05	5.0853295741802
915l9eG4leJjfc5L3k	ATP6V1B2	ATPase, H+ transporting, lysosomal 56/58kDa, V1 subunit B2	-0.427734843480935	10.5407182269799	-7.55529917236899	2.00891103494294e-06	8.99816892894629e-05	5.06971411699932
K7RF55XH3F13H0WZ54	TM7SF2	transmembrane 7 superfamily member 2	-0.446637548687595	7.31184118968772	-7.55493399079297	2.01005985363516e-06	8.99816892894629e-05	5.06912854332555
cdfjqToegKNUoMQgpI	CPVL	carboxypeptidase, vitellogenic-like	-0.393536680462937	8.03039127848473	-7.54018117976397	2.05705350896708e-06	9.19336863117938e-05	5.04545718897576
3L4p7mX66n0bfVej_c	CDK5RAP2	CDK5 regulatory subunit associated protein 2	-0.432750033378109	8.47118977514396	-7.48388657274853	2.24727273187604e-06	9.96144030560999e-05	4.95486096699197
lQeP60vn1Dnr4.V0_4	SNRK	SNF related kinase	-0.400123395795847	7.94375707733657	-7.480959156579	2.25765741936037e-06	9.99114689598826e-05	4.95013809820469
uaQtLs2P3LnuC0lXgg	GPR183	G protein-coupled receptor 183	-0.605345617953284	7.76182791330895	-7.47547396210478	2.27725171710972e-06	0.000100614470002854	4.94128558518408
uSRUkTKE7__Hg5s3c0	LARP6	La ribonucleoprotein domain family, member 6	-0.410698091290042	8.71246802285753	-7.47258090215172	2.28765834896009e-06	0.000100749501745557	4.93661485838667
BXu.k13vXPeV_d7tN0	GNS	glucosamine (N-acetyl)-6-sulfatase	-0.386826121927798	10.2395895263692	-7.46614265299227	2.31099737588607e-06	0.000101608973765052	4.92621650360439
xJCOCV3tnVIRV3FBJc	NDUFAF4	NADH dehydrogenase (ubiquinone) complex I, assembly factor 4	-0.380466477839933	8.94886979197842	-7.45579749586229	2.34902531370688e-06	0.000102947267706366	4.90949638574775
xaRtfpt3Dt5J0KnpH8	LAMP1	lysosomal-associated membrane protein 1	-0.409974904064706	11.207103070826	-7.43372275167356	2.43238841404151e-06	0.000105916264680768	4.87377011563543
ZpdcRcXd3qfc.YWY44	FTL	ferritin, light polypeptide	-0.393076940510616	12.9606270261546	-7.42367985508864	2.47133910330627e-06	0.000107267979511188	4.85749459325553
TrhKB9ZF14pXo49w_8	REPIN1	replication initiator 1	-0.434082944484694	9.02652280428908	-7.41624413434604	2.50060048074359e-06	0.000108191849827133	4.84543544272893
3nGLUT17_w1_vZWv94	JUND	jun D proto-oncogene	-0.422972062633908	10.2229975998523	-7.39008244731777	2.60648367286754e-06	0.000111896775074742	4.80294708703272
c60kdSyYiGkVINI1Sc	PEPD	peptidase D	-0.424178315998825	9.42357170927919	-7.38999268453583	2.60685497814939e-06	0.000111896775074742	4.80280114606286
0Z7unqF.KAuA5K4ggU	FDFT1	farnesyl-diphosphate farnesyltransferase 1	-0.400996691657015	9.87279035405916	-7.38686578746973	2.61982422718501e-06	0.000112275816169155	4.797716591385
itHUgn.0i1NNGJFXiE	CSN3	casein kappa	-0.38410554171191	7.06359040903136	-7.35119993447593	2.77264872684464e-06	0.00011789406686809	4.73962727173585
NQ57gwdXh1kNBQr1SU	TFPI	tissue factor pathway inhibitor (lipoprotein-associated coagulation inhibitor)	-0.42316949694861	7.31994705582068	-7.34527892960999	2.79891387598778e-06	0.000118824625395612	4.72996690742618
WxFEbxB5OJ9d2RCFJ4	ADARB1	adenosine deaminase, RNA-specific, B1	-0.428500002781648	8.47131392404628	-7.34071975443112	2.81931629023417e-06	0.000119317335914934	4.72252516843631
iHq69UeThXc1eU3tVM	ABHD4	abhydrolase domain containing 4	-0.384143447946368	7.02800473810829	-7.319655860375	2.91562864537905e-06	0.000122628176576501	4.68810670958587
f19hdR5lUXV5e7u8.Q	SLC25A23	solute carrier family 25 (mitochondrial carrier; phosphate carrier), member 23	-0.380227905612202	9.36093842440958	-7.29831342341159	3.01674987956851e-06	0.000126099215304984	4.65317134952953
xXQSlSoqC7iZfrOHwA	IRF1	interferon regulatory factor 1	-0.384295048921346	7.37529796931983	-7.29578358465025	3.0289785240118e-06	0.00012622139692687	4.64902614093205
K9eVxdccEfXlU.oVsU	TRIOBP	TRIO and F-actin binding protein	-0.4000280779918	7.6835364713216	-7.29390601012253	3.03808796401253e-06	0.000126406825594681	4.64594911937115
T4.6rJDUogrnoirg5Y	PSME2	proteasome (prosome, macropain) activator subunit 2 (PA28 beta)	-0.406130122610863	9.70015930103694	-7.29168527998088	3.04889948813189e-06	0.000126662397111856	4.64230910291854
0h575QxdIdSoCIopTQ	SLC37A4	solute carrier family 37 (glucose-6-phosphate transporter), member 4	-0.362970643957137	8.95604242758558	-7.28058066393699	3.1035719525482e-06	0.000128344054769402	4.62409732476204
i34NTum.3e1559.6XU	AP3B1	adaptor-related protein complex 3, beta 1 subunit	-0.392083044831905	9.46286591976721	-7.27283342504959	3.14232442219805e-06	0.000129551636664724	4.61138172232156
B.UV.5enXpF7F3od1w	PIAS4	protein inhibitor of activated STAT, 4	-0.399390662035279	8.47571807554692	-7.27089347499363	3.15210766409052e-06	0.000129757779531787	4.60819638213211
3ipKh.vh5QNx3l.0uU	ZNF45	zinc finger protein 45	-0.462494337233894	7.10802352428738	-7.26955580299802	3.15887224312348e-06	0.000129839221532506	4.60599966464816
iR4i94Hx3sFNUB11Sk	ZNF93	zinc finger protein 93	-0.393032391499903	6.77338842341004	-7.26703450347196	3.17166392628659e-06	0.000129991933499842	4.60185853499988
WieqgQYhS8gbFCLIes	VTI1B	vesicle transport through interaction with t-SNAREs homolog 1B (yeast)	-0.465596742293858	7.96222619219659	-7.25953113676673	3.21005504656733e-06	0.000131066325062941	4.5895294201838
WunPH_9_tfRKl51NUU	AK3	adenylate kinase 3	-0.41665122142315	8.41362214656399	-7.24900550397666	3.26473490107486e-06	0.000132981574168707	4.57222129646442
iWC39U9H3cgJ5QhIpI	PAK2	p21 protein (Cdc42/Rac)-activated kinase 2	-0.475407422559054	7.7596603596546	-7.24748539749705	3.27271228712414e-06	0.000133106655060125	4.5697204123759
Ke.hv4uWn94si8oAUY	DNER	delta/notch-like EGF repeat containing	-0.455206550077213	6.83516587549695	-7.24553029942542	3.28300260651849e-06	0.000133211406436221	4.56650341339684
B9e50AOIuGnpOunVl4	VHL	von Hippel-Lindau tumor suppressor, E3 ubiquitin protein ligase	-0.450604398634869	8.38034168405073	-7.24333715972469	3.29458630299578e-06	0.000133396324220402	4.56289410778785
0tRFqeXw3tefoi4fsI	EXOSC2	exosome component 2	-0.427034332148324	8.5934364937127	-7.23351764590522	3.3469801583474e-06	0.000134713468450517	4.54672580393038
lq43TTpfputXVO6.wU	LBR	lamin B receptor	-0.401744332868669	8.26349804097195	-7.22380412381354	3.39967078513902e-06	0.000136631509717409	4.53071901795055
u2q4gVCb6B7IVte2Hs	CCNF	cyclin F	-0.453976654570189	8.81087945303027	-7.21788767143764	3.43219097814697e-06	0.000137530985015024	4.52096303367605
TkiT0uUa.K4LZ5M7h4	FDFT1	farnesyl-diphosphate farnesyltransferase 1	-0.455023228365777	11.4160385193853	-7.21563267045207	3.44467165893424e-06	0.00013782751145069	4.51724336705866
0KUU9efjqneP5350Lo	LOXL4	lysyl oxidase-like 4	-0.424440122138455	7.1130693647656	-7.2140412365387	3.45350842088211e-06	0.000137977579442842	4.51461784698678
6VSPfSfjXorf9y3ifc	HMMR	hyaluronan-mediated motility receptor (RHAMM)	-0.421740097003803	9.39456766305931	-7.2057172220043	3.50011903434446e-06	0.000139429117714679	4.50087937020544
Zfkrz3bTbtZ.S2Tqeg	ASNSD1	asparagine synthetase domain containing 1	-0.404174369546189	9.75981190666276	-7.19558693551973	3.55773741268877e-06	0.000141309371202666	4.48414688027538
HvXZMzb7kSjQTjrh6g	BORA	bora, aurora kinase A activator	-0.382184028740188	7.4797607642414	-7.15516244792012	3.7977758849994e-06	0.00015018376706744	4.41723621558432
Wfd1U2dRBeAWIKL54U	TMEM109	transmembrane protein 109	-0.467994470481117	9.71560314751936	-7.1520620563704	3.81687524617484e-06	0.000150719347421006	4.41209516823537
9XkaCEIiyXdS.SQWco	CSDA	cold shock domain protein A	-0.377877469544245	11.4722544756119	-7.13950400503244	3.89527506210042e-06	0.000153146408528493	4.39125796980148
oleu16v9uON.ne.Uuo	ATP6V0A1	ATPase, H+ transporting, lysosomal V0 subunit a1	-0.423750383259767	9.20017163445019	-7.13297547985867	3.9366993122986e-06	0.000154327715237047	4.38041680938911
iUSa3p76gjpSg6HTFM	LARS2	leucyl-tRNA synthetase 2, mitochondrial	-0.402769627890449	7.3943272171915	-7.1039383981885	4.12662910019944e-06	0.000160153353691288	4.33212720681617
6oB8uoiwSDl6Il4d4k	BET1	blocked early in transport 1 homolog (S. cerevisiae)	-0.400760474364743	7.80720831728555	-7.06835516946151	4.37258657500683e-06	0.000168733326609936	4.27279267942801
HV5YrnTXgdj73lEQok	GMPPA	GDP-mannose pyrophosphorylase A	-0.399514896087799	8.01769339383096	-7.06329462622864	4.4087973872681e-06	0.000169888999320752	4.26434010793072
ERHxngdOSGdY.fodxI	MRPS33	mitochondrial ribosomal protein S33	-0.442663226230074	8.71182773490197	-7.05793567069529	4.44748705945041e-06	0.000170894375281545	4.25538524770965
9kJvkoOp_klOJfPotM	PLA2G16	phospholipase A2, group XVI	-0.499103700778133	9.31821142866682	-7.04646684251178	4.53149085629594e-06	0.000173385449858387	4.23620741465591
3urw.iidIgjrol0sUo	PIR	pirin (iron-binding nuclear protein)	-0.414287639531634	8.15779992032333	-7.03103383636458	4.6471689735072e-06	0.000177311392283127	4.21037212797062
ufiEIEs6p1eu49bXmY	CLEC2D	C-type lectin domain family 2, member D	-0.39524370330504	9.45146046842689	-7.00537227457679	4.84643158831825e-06	0.000183622899619968	4.16734107717785
fprgRN4JRzv16dwp20	NKD2	naked cuticle homolog 2 (Drosophila)	-0.397966035155425	6.97994104941148	-6.99969435414461	4.89172089315172e-06	0.000184638053761278	4.15780765129587
NkY97h7.3e.Rvb4uwk	ETNK1	ethanolamine kinase 1	-0.349122547381534	7.33420330148634	-6.99610370735205	4.92059047441177e-06	0.000185023629235691	4.15177652858474
ftON52g115wIKd6m4k	NMB	neuromedin B	-0.488245649562331	8.16254074535829	-6.99579771621254	4.92305896797211e-06	0.000185023629235691	4.15126248017884
KqS0wne.VXdVAl9JgY	SUMF1	sulfatase modifying factor 1	-0.380019253576274	7.65239237637293	-6.99564097228567	4.92432395709853e-06	0.000185023629235691	4.15099915392321
BqKCCXjU0U3n4c7J_g	PRPS1	phosphoribosyl pyrophosphate synthetase 1	-0.36219975805063	10.5166569506019	-6.99196283128694	4.95410627047151e-06	0.00018588519350671	4.14481898435935
xh73175fSF6Tyj.K00	SNORA79	small nucleolar RNA, H/ACA box 79	-0.399553878706842	7.12492469950994	-6.98958595694827	4.97345262921684e-06	0.000186096307483302	4.14082426290886
xkb2XUml4.HE6dNIFA	LAMA1	laminin, alpha 1	-0.37784460170258	7.26464931035837	-6.97416752509653	5.10089131741891e-06	0.000189265963352429	4.11489210987513
u3kBCu2W1A7HtekyIk	MGAT5	mannosyl (alpha-1,6-)-glycoprotein beta-1,6-N-acetyl-glucosaminyltransferase	-0.349616748656207	8.5225393167732	-6.96712514965829	5.16023521534082e-06	0.000190977982157934	4.10303663923177
BiTb1Dn70e9d7THs3o	COL5A2	collagen, type V, alpha 2	-0.467972744679396	9.17142988339302	-6.94451560134848	5.35570682717679e-06	0.000197291755162065	4.06492822288457
ZqAoJKkuurt4BdIBME	ADH5	alcohol dehydrogenase 5 (class III), chi polypeptide	-0.342797124395569	7.36071069623356	-6.9440373899094	5.35992419472286e-06	0.000197291755162065	4.06412143225602
rkpUmOVn0dlnHix_g0	SAFB	scaffold attachment factor B	-0.403116476779787	8.90611546207118	-6.93782027727016	5.41507155672719e-06	0.000198782220826651	4.05362965601406
ZK3XeorfpYdKhcJRvA	PSMB8	proteasome (prosome, macropain) subunit, beta type, 8 (large multifunctional peptidase 7)	-0.40080349042044	7.32398090102527	-6.93578571101746	5.43324775855532e-06	0.000198911127117528	4.05019503168698
60dCSemkioKp4MBl6I	DPP7	dipeptidyl-peptidase 7	-0.43480666756298	7.58633112563326	-6.93080115904023	5.4780494052113e-06	0.000200281030006162	4.04177800594525
BkH9RXlT.7AHktN_hc	MARCKS	myristoylated alanine-rich protein kinase C substrate	-0.401466654101903	10.4698822402745	-6.92669403346238	5.51525600394047e-06	0.000201369939266349	4.03484003403654
ukgAZfJJe7inaLLogg	GNPAT	glyceronephosphate O-acyltransferase	-0.400040639235954	8.18391977770649	-6.92207333529659	5.5574323452869e-06	0.000202394840337679	4.02703171297957
HpLYE4EG0I71KRMKKY	WDR33	WD repeat domain 33	-0.354913614955283	7.43086997014134	-6.92114572461271	5.56594002178658e-06	0.000202403245189043	4.02546382641302
fTneb76.RSfeV0TkSo	SLC20A1	solute carrier family 20 (phosphate transporter), member 1	-0.445802375094496	10.0778928985161	-6.91064691877108	5.66318939968643e-06	0.000204841336046258	4.00770998629418
QSoU59Pbp7tVN4qXrM	NICN1	nicolin 1	-0.374067265271175	7.9513434889339	-6.89269934072072	5.83358830241452e-06	0.000209086242729621	3.97732461206578
TI1EnCEUoVeglyA6hQ	ZNF93	zinc finger protein 93	-0.473542989213585	6.88280598677684	-6.89265994689372	5.83396818014603e-06	0.000209086242729621	3.97725786889322
E6_UohJCQJSShOC_c8	PSAP	prosaposin	-0.368238678505442	10.5723313715218	-6.89238276365957	5.83664181364408e-06	0.000209086242729621	3.97678824383636
usREehpJqKeof1PEDI	POM121C	POM121 transmembrane nucleoporin C	-0.481441946787953	9.32176776876833	-6.8906140094775	5.85373304190493e-06	0.000209086242729621	3.97379123402804
Tv67vVkBVf7nuqesnQ	ABCC5	ATP-binding cassette, sub-family C (CFTR/MRP), member 5	-0.431616739473235	7.5913296686337	-6.89021239765805	5.85762107322737e-06	0.000209086242729621	3.97311067505903
xo8T9fdzq1DRHH695I	CSTF3	cleavage stimulation factor, 3' pre-RNA, subunit 3, 77kDa	-0.366752635391625	10.5486512923043	-6.87816062965854	5.97556489004628e-06	0.000212457567938631	3.95267770806644
9kIC3Bc9a73d1TiEJY	SNORA28	small nucleolar RNA, H/ACA box 28	-0.369836832069092	7.44726885254991	-6.86281350574566	6.12937658986262e-06	0.000215665017029563	3.92662850326926
WKXerl7vdpMyO63a7s	ANAPC11	anaphase promoting complex subunit 11	-0.406030970181166	7.71337774021452	-6.85002230745835	6.26074545963042e-06	0.0002200019466695	3.9048925736243
0keQSHcUiOQIgmIikU	BHMT2	betaine--homocysteine S-methyltransferase 2	-0.369114215865182	7.78667979510404	-6.84113507043066	6.35375663721745e-06	0.000222292914988633	3.88977722039398
inpuVO_SM.1YvVSDo4	PFKFB4	6-phosphofructo-2-kinase/fructose-2,6-biphosphatase 4	-0.397685182420932	6.9117853888898	-6.84066485229784	6.3587180046881e-06	0.000222292914988633	3.88897717096473
Wk117s6CISuFnUr6uc	ABLIM1	actin binding LIM protein 1	-0.394402992843519	7.91922556299953	-6.83805308985731	6.38634932765644e-06	0.000222971537401112	3.88453284654076
WQRMpfVITkV06j1IVU	NCR3LG1	natural killer cell cytotoxicity receptor 3 ligand 1	-0.378022750259389	7.87331956867645	-6.82407360374694	6.53640320301233e-06	0.000227332751399126	3.86072844223688
TTZOhZKKkj2hRyl4Dg	COL4A1	collagen, type IV, alpha 1	-0.399223153854665	10.991558720012	-6.82317336500173	6.54619214078529e-06	0.000227381690646893	3.85919457641977
uVpKyvI7q65O8P1fII	AHCYL1	adenosylhomocysteinase-like 1	-0.497813663043616	9.19039589704614	-6.81648422963275	6.61941129777295e-06	0.000229045139905593	3.84779381029128
rVexXMHsNPRfq_lr_0	MTMR9	myotubularin related protein 9	-0.347942870463692	8.77528439972657	-6.81495838523132	6.63623318721035e-06	0.000229334692869608	3.84519233489871
TjqiKjzHkpJ9JTvuAc	GPNMB	glycoprotein (transmembrane) nmb	-0.47606546243412	8.17991347486789	-6.80639115587061	6.73152028122257e-06	0.000231465514975649	3.83057970157856
NV1BeqpLruiCUSl4j8	CALR	calreticulin	-0.346496146001543	9.23799057432907	-6.8063463888616	6.73202194469873e-06	0.000231465514975649	3.83050331825866
loxgOXeeE9_8d.3US0	ZNF323	zinc finger protein 323	-0.340046466712288	7.41131617209858	-6.79923983143219	6.81215811367479e-06	0.000233039376176254	3.818374284372
rjoMglfvnsjubkt6SU	PTP4A2	protein tyrosine phosphatase type IVA, member 2	-0.418634406189084	11.0411199770587	-6.79790652891559	6.82730407325695e-06	0.000233263356296366	3.81609790376752
E3oIf_gkR3jQd93lhI	COL11A1	collagen, type XI, alpha 1	-0.366079077656223	7.1124739157043	-6.77759963613247	7.06240212699073e-06	0.000239737850323108	3.78139689244784
HrVfcM_l0wKr1Hsf1k	TNPO1	transportin 1	-0.381967133397704	8.28584745296456	-6.76542472173335	7.20741206468034e-06	0.000242885309926271	3.76056454855275
9pXn7lO6O.uJdrXEkc	PDXK	pyridoxal (pyridoxine, vitamin B6) kinase	-0.363922128965677	8.32070285477988	-6.75914026504698	7.28348212816178e-06	0.000245144296740413	3.74980322634048
xgu_Ce51XwNukoiPCs	RND3	Rho family GTPase 3	-0.356432077739135	9.52208760788105	-6.75399081894234	7.34644098502958e-06	0.000246956940572345	3.74098136877861
iXS3FfedyPt6HSiPuk	TRIM4	tripartite motif containing 4	-0.415502325736403	7.49172487063929	-6.7478584339785	7.42216286469356e-06	0.00024864550883666	3.73047076167044
KU35.VT6By08FTd4Ho	NKX3-1	NK3 homeobox 1	-0.382986374061279	7.68461146279043	-6.74769684282144	7.42416920368973e-06	0.00024864550883666	3.73019373161175
0t_uvX27qn42755e8E	BPHL	biphenyl hydrolase-like (serine hydrolase)	-0.413708158906287	7.8467215050013	-6.74297830354673	7.48300674024269e-06	0.000249987970754645	3.72210271936521
KSi9E9yTOX.9VS05Hc	WBP4	WW domain binding protein 4 (formin binding protein 21)	-0.354222558308575	7.30414892533627	-6.74226861157699	7.49189841578908e-06	0.000249987970754645	3.72088552258407
oTl3uX2dOe.fWHoOX0	PNKD	paroxysmal nonkinesigenic dyskinesia	-0.331821467536089	7.11524896609958	-6.73825446223237	7.54240037291952e-06	0.000251363927907323	3.7139995129206
lnuwqT2x057x7HzkU8	WTAP	Wilms tumor 1 associated protein	-0.39819136263287	9.11422028519383	-6.71759565415577	7.80801437133148e-06	0.000257683471855816	3.67852522470752
Wlx.h.xvVPXu8UX11Y	SRSF6	serine/arginine-rich splicing factor 6	-0.353636243871913	11.2716745880853	-6.714094336628	7.85399481537848e-06	0.000258885991921734	3.67250704923128
xBeblElWXV5eiRH8g8	TCEB3	transcription elongation factor B (SIII), polypeptide 3 (110kDa, elongin A)	-0.390340528175386	8.51112098003632	-6.68822525146302	8.20263788119328e-06	0.000269396078015752	3.62798957743924
6ooIhor4r.197MJFx4	PRKCA	protein kinase C, alpha	-0.416001116139827	7.36946145623712	-6.6854661067001	8.24076940395181e-06	0.000270321151620804	3.62323593630842
Bnn1juUXksujTui4Ck	SH3GL2	SH3-domain GRB2-like 2	-0.395576101968976	7.31383776619578	-6.6828231836378	8.27746901059315e-06	0.00027119707647267	3.61868153616312
NT6kf1TdQdoLCVCIEE	GPR183	G protein-coupled receptor 183	-0.401989231287269	7.22827251877538	-6.66335874105735	8.55308547234121e-06	0.000279203007708724	3.58510961242114
BpUkuDzPq0CjMhv9Ok	BAG2	BCL2-associated athanogene 2	-0.357644768411684	7.94518266043628	-6.66267127992279	8.56299404355862e-06	0.000279203007708724	3.58392292748599
Hig7pAn.F610FfHATI	ZNF679	zinc finger protein 679	-0.464767373205373	7.24157794775189	-6.65853306177717	8.62289410258016e-06	0.000280287630487624	3.57677820843023
cp60Tegk_9JKPBeOlw	SP140	SP140 nuclear body protein	-0.362761494512108	6.80225268428325	-6.65823297062452	8.62725491953577e-06	0.000280287630487624	3.57626000215573
ZtVAXJynC0I0E9Sr6w	PTPRF	protein tyrosine phosphatase, receptor type, F	-0.423917121485442	9.03753439249275	-6.65730854626192	8.6407028564949e-06	0.00028033677462622	3.57466360004656
3uRuHld7oJSfAVyV7g	UROS	uroporphyrinogen III synthase	-0.410662955225136	8.76985113893285	-6.65227891396854	8.7142567215668e-06	0.000282100663893394	3.56597576920266
BrKBTL7tcx_CKegLJU	CHORDC1	cysteine and histidine-rich domain (CHORD) containing 1	-0.403673550487633	9.51113844607908	-6.64821604053535	8.77415167795367e-06	0.000283363317523247	3.55895527786163
NiwJToJTgSwiHll6To	ATP6V1C1	ATPase, H+ transporting, lysosomal 42kDa, V1 subunit C1	-0.394719396892155	8.09209227029969	-6.63950416928028	8.90404140078323e-06	0.000286875101093168	3.54389374784051
6k4vkh_cekIuCQuriw	CDV3	CDV3 homolog (mouse)	-0.403676562598464	9.50250467473764	-6.6242404503844	9.13649757087621e-06	0.000292626807677367	3.5174795741476
Np36oQpDf56GQvWwVg	ENO3	enolase 3 (beta, muscle)	-0.415003941302436	7.86266770951376	-6.62166378004327	9.17636180398577e-06	0.000293211240304506	3.51301739430064
c2VlXX3XVLlEiWCVic	CFL2	cofilin 2 (muscle)	-0.399963843399755	7.61412109386963	-6.61637259783341	9.25879537690305e-06	0.000295005823837904	3.50385142806994
TpBA4C7STfy9JNfp7o	MSMO1	methylsterol monooxygenase 1	-0.379342574275791	8.24669145137461	-6.61399024232982	9.29616411068536e-06	0.000295646354038303	3.49972317802188
BusjR_K0IvuEUl6UF4	C4orf3	chromosome 4 open reading frame 3	-0.362350768854917	7.24205912954855	-6.60792738615878	9.39197844132655e-06	0.000297724846337414	3.48921363099832
Wl0h6Oh_jSgok1wQFs	MRS2	MRS2 magnesium homeostasis factor homolog (S. cerevisiae)	-0.351229924442114	7.78232287489279	-6.59767799669178	9.55631523484329e-06	0.000301797112562082	3.47143537675116
Tv166Elqw5.yedk5_0	RGL1	ral guanine nucleotide dissociation stimulator-like 1	-0.393148612161013	8.78091125246157	-6.59021138059033	9.6779288028034e-06	0.000303869042317651	3.45847482230182
KjupQtR7XX6aQCVPgg	TAGLN	transgelin	-0.360136071364161	12.1135733381747	-6.58698410442948	9.73099441774253e-06	0.00030472482110567	3.45287051315326
rlN574g_srHn3iBenk	TMED10	transmembrane emp24-like trafficking protein 10 (yeast)	-0.402777225094409	7.48700692373744	-6.58650591741357	9.73888306910263e-06	0.00030472482110567	3.45203999671692
ElfgfrbygE1EeCKBeE	ZNF559	zinc finger protein 559	-0.344775480258491	7.68353144514206	-6.58354609934391	9.78786051049412e-06	0.000305552451011145	3.44689866881714
6dSXSiS7ooI4qUoCCg	SLX4	SLX4 structure-specific endonuclease subunit homolog (S. cerevisiae)	-0.352346388329766	7.62542890109244	-6.57318043698502	9.9614300504997e-06	0.000309901002763711	3.42888346529479
6gugLuo._krnd.XWVU	NYNRIN	NYN domain and retroviral integrase containing	-0.383677000331498	8.36386808485727	-6.55600222202372	1.02562095283619e-05	0.000317977659526174	3.39899532283785
xVei1iCgDoPevTHutU	SMARCC1	SWI/SNF related, matrix associated, actin dependent regulator of chromatin, subfamily c, member 1	-0.426258400747143	9.32908234616383	-6.54638172985614	1.04252765547714e-05	0.000321748466868985	3.38223881680903
ljgiS313nlfxwkAXok	ZNF697	zinc finger protein 697	-0.398697718160693	7.26239337071564	-6.53509335618442	1.06273834319715e-05	0.000326130834550366	3.36256085106089
KX7nZdMrtz_h3Cdxq4	LAMA5	laminin, alpha 5	-0.473451564766945	10.1705855087354	-6.52736389864237	1.07681355277201e-05	0.000329704267038366	3.34907658234912
9JN578Up30giw67H14	LYPLAL1	lysophospholipase-like 1	-0.388085841731486	8.83436125148371	-6.51991282907094	1.09056673116113e-05	0.000332788462125299	3.33607009978119
NfpGFfuvr_fkouoz.k	GDAP1	ganglioside induced differentiation associated protein 1	-0.345544377555692	7.07728766330627	-6.5163202227936	1.09726357896314e-05	0.00033408043064099	3.3297961362952
uBtOLsLkDS6CiaQHqE	ANKRD1	ankyrin repeat domain 1 (cardiac muscle)	-0.515545898929478	9.500812577449	-6.51496363656601	1.09980353205201e-05	0.000334478365667118	3.32742658898656
QovQuig56f4ldxHnr4	KLHDC8B	kelch domain containing 8B	-0.368619549159518	8.11115845934141	-6.51054376685866	1.10812170688967e-05	0.000335878499044726	3.31970463247439
6eJh3H9Pv5Sbp2_e_U	ATP9A	ATPase, class II, type 9A	-0.407511831344455	7.75213553797244	-6.50799391931695	1.1129504537375e-05	0.000336965623984272	3.31524855630245
i5G1vP0uH61bq3JfVU	COL7A1	collagen, type VII, alpha 1	-0.520562442106153	7.89112748918135	-6.50622387386188	1.11631541278514e-05	0.000337607631193259	3.31215471891571
0fUxPL1RTZOVKhR5ek	ATXN7L3B	ataxin 7-like 3B	-0.343697646075229	7.88058869872722	-6.49546225139584	1.13700450647989e-05	0.000342168122345099	3.29333525064062
BX5KiBrh.s_07uafXs	CASZ1	castor zinc finger 1	-0.432242139021296	7.59511450125813	-6.49490849033959	1.1380799084912e-05	0.000342168122345099	3.29236642099426
BVKs8ehc7rs_8BS7X4	ARGLU1	arginine and glutamate rich 1	-0.371684616703387	10.2434096312149	-6.49410265184839	1.13964674711488e-05	0.000342168122345099	3.29095649444007
fqeV6v3fHQ1ei7CT_g	C1orf115	chromosome 1 open reading frame 115	-0.404201634166992	7.53563343226244	-6.49380602809919	1.14022405853719e-05	0.000342168122345099	3.29043748717826
WVFuSvulr.dZK_BOgM	EIF3B	eukaryotic translation initiation factor 3, subunit B	-0.368322456230882	11.8619922037621	-6.46334051312866	1.20118034824301e-05	0.000357690674941125	3.2370663220703
iH4dDnlYldX1VzUF6s	VCP	valosin containing protein	-0.341639173625958	9.21904111484979	-6.45684327069796	1.21461610390569e-05	0.000359993301959106	3.22566739799323
31bglIOX4kROgflEeI	LRRN4	leucine rich repeat neuronal 4	-0.394559305481174	8.48618585686424	-6.45358574014035	1.22141153463763e-05	0.000360941744135617	3.2199500963414
E6HW0QzrKM1dFB1YR0	HIBADH	3-hydroxyisobutyrate dehydrogenase	-0.372131126252488	7.64687578209525	-6.44444226351826	1.2406989388536e-05	0.000365725834479144	3.20389447215141
r3uZeZdoiQuCiTTq.4	UNKL	unkempt homolog (Drosophila)-like	-0.39075948042785	7.55354713661036	-6.43873336822189	1.2529028353262e-05	0.000367445925586261	3.19386395964907
9r6ESZ8uRntNOhNMNI	PNMA1	paraneoplastic Ma antigen 1	-0.335813793592146	7.51024771426012	-6.4347254723337	1.26154553975851e-05	0.000369182388377226	3.18681939205174
THp8GLRJdJ7nqGFft0	SDC4	syndecan 4	-0.367026790699205	7.93715049708861	-6.43407567817234	1.26295263737462e-05	0.000369195895977355	3.18567705655789
QsUeAV4VIAun5_hFSc	HSD17B12	hydroxysteroid (17-beta) dehydrogenase 12	-0.349447796078876	8.87280083592962	-6.42871798567502	1.27461726421601e-05	0.000372204705529085	3.17625601867732
Z11Lpep5AueKaTwigs	NPPB	natriuretic peptide B	-0.636480410230863	10.770038679619	-6.42737129497308	1.27756694231662e-05	0.00037226461880951	3.17388735253102
cgnpy1.e4JwxDrT9SE	RRAS2	related RAS viral (r-ras) oncogene homolog 2	-0.434851493446086	8.51743819878469	-6.41310221835575	1.30926327652976e-05	0.000379462544505335	3.14877429341472
KxAVOPtKiuUvEkrj0k	SNX5	sorting nexin 5	-0.454308253751507	8.51321494538167	-6.40563324893292	1.32618147394557e-05	0.000381512736216281	3.1356179007498
03U10RfeX_151f8JSs	TNFRSF9	tumor necrosis factor receptor superfamily, member 9	-0.337645661962955	6.93982819921591	-6.40254850830589	1.33323543704084e-05	0.000383135709068261	3.13018195084136
B_Ix6v67.c617PlI2o	TSPAN8	tetraspanin 8	-0.361744742490971	7.16127158115842	-6.39261814112632	1.356211375131e-05	0.000388503718949883	3.11267362021695
KqedeJ0u0K49B7LlIQ	C17orf58	chromosome 17 open reading frame 58	-0.36110651901195	7.77865177427983	-6.39010850607717	1.36208327057452e-05	0.000389768835117053	3.10824669005235
lDOHPcCnuKU6rPrwvk	DSC2	desmocollin 2	-0.494369474787894	7.46954794132138	-6.38920328508272	1.36420777680329e-05	0.000389768835117053	3.10664968948037
Q5K_yf.jqcdMS8j.Ek	HMGB2	high mobility group box 2	-0.619515765440375	9.32901339299196	-6.3834972507749	1.37767960979712e-05	0.000392580803094288	3.09658042435456
lc17u5c4j6uS7Ne8nU	CARD8	caspase recruitment domain family, member 8	-0.336892345440531	6.79256800005376	-6.3827788272319	1.37938563482345e-05	0.000392654496343028	3.09531232386323
3WMbonfIQMf6S7uYno	AP1S1	adaptor-related protein complex 1, sigma 1 subunit	-0.339083448684892	8.21071746369413	-6.3804603259582	1.38490642597253e-05	0.000393292364423437	3.09121941282597
rU5_iCSmi4oGkngEQY	TMEM136	transmembrane protein 136	-0.334264306572575	9.81313216648183	-6.38001237447108	1.38597574605133e-05	0.000393292364423437	3.09042854633408
0KI6VQQkVZ.5JIoni8	ACTN4	actinin, alpha 4	-0.383163476115202	8.81646201447344	-6.37877896697421	1.38892452159521e-05	0.000393717287584482	3.08825079907584
Tug_kBUeSVeIorYOrA	AIFM1	apoptosis-inducing factor, mitochondrion-associated, 1	-0.3568737670302	8.99393556136282	-6.3757477978829	1.3961992315655e-05	0.000394954043315004	3.08289796432623
QkqUd_kiH_r_yq10Lk	SDF2L1	stromal cell-derived factor 2-like 1	-0.519275468420595	9.69575392786614	-6.36498289399978	1.42235854062525e-05	0.000400655372636177	3.06387758555195
lp_iOn_vrW4Oy84i54	RPUSD4	RNA pseudouridylate synthase domain containing 4	-0.345238214533781	9.89760550820439	-6.36442078945375	1.4237384960973e-05	0.000400655372636177	3.06288396813234
6nRExABwvl.X4OBXt4	FAM108B1	family with sequence similarity 108, member B1	-0.325225938043876	7.57958586654469	-6.35176468838256	1.45518266819273e-05	0.00040865626731607	3.0405005087829
Tr_JUgSXEqgAQnowUU	NUAK1	NUAK family, SNF1-like kinase, 1	-0.344176888235692	8.75636791249006	-6.3502259373148	1.45905495093212e-05	0.000408897135422381	3.03777757370729
oE_LVdXl_vD4dEUnuY	PDLIM1	PDZ and LIM domain 1	-0.320199301642226	8.78067113217452	-6.34466728418827	1.47313341194972e-05	0.000411567077233491	3.02793838610559
6HlFLVSeSF9NV9N1Rw	NEDD4	neural precursor cell expressed, developmentally down-regulated 4, E3 ubiquitin protein ligase	-0.46898786189983	7.87634427922082	-6.33719138319179	1.49229218086174e-05	0.000416062716160507	3.01469878668354
cekocNV9vnUUetOeOE	TMEM69	transmembrane protein 69	-0.327850510386144	9.56544975259267	-6.33048458560686	1.50970178929144e-05	0.000420053232204083	3.002814654223
Q35dRFdd1KFejg1ve4	RRP7A	ribosomal RNA processing 7 homolog A (S. cerevisiae)	-0.410859772646721	8.98114009322738	-6.32668397829567	1.51966165988082e-05	0.000421958869081339	2.9960773881957
uqkfDrRfsEv_7B1S44	PTGER4	prostaglandin E receptor 4 (subtype EP4)	-0.370410861815512	7.54916074173069	-6.3111848045628	1.56099599752747e-05	0.000431668699499748	2.96858156914673
3Rd3o4KT4kLkkCyKXk	MITD1	MIT, microtubule interacting and transport, domain containing 1	-0.384002759252326	8.98355212536849	-6.30386056739922	1.58093637489685e-05	0.000436293407713141	2.95557666151388
Zr5EWiIBXEDuiDukCU	ZNF91	zinc finger protein 91	-0.325116013779963	6.91226818378052	-6.28442597664621	1.63514950781337e-05	0.000448971010606893	2.92103262756475
H3SOCK9hKh0CXPUvpc	GLRX3	glutaredoxin 3	-0.439157046060334	10.506028104801	-6.28092579296228	1.64511818591853e-05	0.000450126716729451	2.91480566810372
QcFrWqdUmcwAfzAVVo	HMGN2	high mobility group nucleosomal binding domain 2	-0.369524637485213	7.06651314020041	-6.27632899658197	1.65830670339568e-05	0.000453036699392931	2.90662521875344
lJJoXqe97vgou5UuV8	AP3D1	adaptor-related protein complex 3, delta 1 subunit	-0.38453452859654	7.94064184210063	-6.27005945391494	1.67647293470544e-05	0.000457538810590434	2.89546324246667
rSfS3p3cMoQCUtTu_0	GOLPH3L	golgi phosphoprotein 3-like	-0.367300825657747	7.71500213327905	-6.26844933024594	1.68117183018292e-05	0.000458360094564846	2.89259578262357
uw_7gu7e3Ulfal1RiU	VGF	VGF nerve growth factor inducible	-0.42750873447625	7.57389828999653	-6.26366628376584	1.69521180253257e-05	0.000461260840311972	2.88407556921244
xq1zrrU_dIe01010ek	TMED4	transmembrane emp24 protein transport domain containing 4	-0.345857232029979	8.50767649895189	-6.26086887469782	1.70347998400453e-05	0.00046212005006075	2.87909097770735
Hoile8vx.0z4uOTiso	ZNF680	zinc finger protein 680	-0.356758602193133	7.03805666021561	-6.25439787832396	1.7227680308896e-05	0.000466419672075579	2.86755642302027
f_SlSPdR5xYjZWTiuc	CHCHD6	coiled-coil-helix-coiled-coil-helix domain containing 6	-0.346503868840785	7.44306833585194	-6.24829173186536	1.74117803505807e-05	0.00047093397542428	2.85666690751614
6VJ1nnx7a7VfqOxf30	KLK6	kallikrein-related peptidase 6	-0.412600271326741	8.80644333988699	-6.24549644757654	1.74967433021151e-05	0.000472290201293311	2.85168016397782
65Kn60nl70u0EfV5E0	LSS	lanosterol synthase (2,3-oxidosqualene-lanosterol cyclase)	-0.403619513139323	8.12635561605159	-6.24020830648112	1.76586647208058e-05	0.000475714256748778	2.84224325072596
KLiUJIKK6AGhUBVLuU	GDI1	GDP dissociation inhibitor 1	-0.349435273375797	7.26226245812621	-6.23281089662975	1.78878046196133e-05	0.00047856051649001	2.82903577829464
l46J5A.TpL05La0Ioo	APAF1	apoptotic peptidase activating factor 1	-0.489605371834422	7.81735180674572	-6.2307940103368	1.79508168493898e-05	0.000479022004373132	2.82543348149224
3X9AuRERm1ExHk9vnU	RGS4	regulator of G-protein signaling 4	-0.353522796734495	8.06661750445775	-6.22946831052033	1.7992361161131e-05	0.000479022004373132	2.82306538515374
rjjjVI_UmSvoJZM.o0	TBCA	tubulin folding cofactor A	-0.346737324350365	11.833526093003	-6.21568430343873	1.84303231942376e-05	0.000487793022482252	2.79842865562667
NnnHXLKUBnSvAQeGLs	ELL2	elongation factor, RNA polymerase II, 2	-0.331605427473014	7.63294903261863	-6.21567280019871	1.84306933074428e-05	0.000487793022482252	2.79840808445999
QH4ofdRFVPSOXiBJwk	PCNXL4	pecanex-like 4 (Drosophila)	-0.362525914904732	8.90909644113365	-6.21459058372254	1.84655480617441e-05	0.000488239169414223	2.79647268239006
Nnunn0fI5LiETL671g	ERRFI1	ERBB receptor feedback inhibitor 1	-0.393632956630241	9.91394109321002	-6.20166095374834	1.88873401505363e-05	0.000497452197673543	2.7733372453121
ZWuWSDjpVDVutSNPzI	FNTA	farnesyltransferase, CAAX box, alpha	-0.365351321772993	8.08864535295299	-6.20049276235254	1.89259418919817e-05	0.000497985404118022	2.7712458245245
umiL0YHuVBk7zJSrXE	TNS3	tensin 3	-0.326627896580344	9.16108574326005	-6.19253783013883	1.91910071842667e-05	0.000503008350622983	2.75699905588
WnSV9cql3lf47X4nHc	HDHD1	haloacid dehalogenase-like hydrolase domain containing 1	-0.31701085003028	8.06085788376675	-6.18699484332132	1.93779960169106e-05	0.000506929870729751	2.74706677106319
K6DSNcJTISnD5UUdUo	THOC7	THO complex 7 homolog (Drosophila)	-0.348070007128938	10.6059913563326	-6.18442651429885	1.9465281436182e-05	0.000508722692486266	2.74246323709073
oZYzd5auHJ59f3d2Zk	RPS21	ribosomal protein S21	-0.339413016412065	12.5975360017716	-6.18025705112765	1.96078579316997e-05	0.000511955697758565	2.73498785786757
HhSf37RfitV2VbRFvM	MICB	MHC class I polypeptide-related sequence B	-0.351605716338701	9.90380615491952	-6.17640659038561	1.97404954785437e-05	0.000514923232059551	2.72808228829455
EdGElS4qU4brRMOE7o	WDR33	WD repeat domain 33	-0.305627354995918	7.41431451825782	-6.16883245349424	2.00041468033375e-05	0.000520299611199366	2.71449257433501
lXuUO5yJ4VgUBKhT8Y	TRUB1	TruB pseudouridine (psi) synthase homolog 1 (E. coli)	-0.349187499858991	7.9865697059736	-6.15352828104874	2.0548167856289e-05	0.000532916536907655	2.68700934366855
3qn9u1V7mtLv9LFF3c	PDXP	pyridoxal (pyridoxine, vitamin B6) phosphatase	-0.308365465776543	9.48462586918961	-6.1517115060725	2.0613768138047e-05	0.000534107260791729	2.68374464075368
ZeR5ueuGDUT03Q6CjU	GADD45A	growth arrest and DNA-damage-inducible, alpha	-0.318485909856153	8.56796200646889	-6.14491046123209	2.08612902316639e-05	0.00053897626800436	2.67151929135107
Nu7RV789_BIqQIqR6k	LPHN2	latrophilin 2	-0.442987654305381	8.06623593007265	-6.14110812384717	2.10010267760325e-05	0.0005420702705806	2.66468155624609
TN5ZavnuYc91qJbW7Q	LBR	lamin B receptor	-0.358265571143698	7.93054123597267	-6.13372132208237	2.12752955692961e-05	0.00054785086522188	2.65139220974039
0JI6Y5KFJenYoJZong	RPS19BP1	ribosomal protein S19 binding protein 1	-0.344219441285951	8.84481958167688	-6.12679580781191	2.15358368801318e-05	0.000552004961069849	2.63892594458858
WooPoHIO7h3uqHkyv4	ARL8B	ADP-ribosylation factor-like 8B	-0.328077374384086	9.03336022904164	-6.12409510253581	2.1638340200049e-05	0.000553778200893329	2.63406275837535
NQ6bsVOz5EKLs0D3qU	RNF214	ring finger protein 214	-0.394085654623267	8.24951630071303	-6.12269225339511	2.16917853367678e-05	0.000554622764011155	2.63153623928971
f7F_V3dSd51RP9Exck	E2F6	E2F transcription factor 6	-0.451445790881548	8.11034583529339	-6.12179355996825	2.1726095821624e-05	0.000554976956166681	2.62991755833874
iHXTXVINxS.OsgI6gU	SUCLG2	succinate-CoA ligase, GDP-forming, beta subunit	-0.423989032155707	8.1568209303829	-6.119206677669	2.18251751281866e-05	0.000556439554284256	2.6252575787488
fon5df4OFyJEqKB_1M	KDM1A	lysine (K)-specific demethylase 1A	-0.355420867660864	8.87810003126733	-6.11869345007768	2.18448881345006e-05	0.000556439554284256	2.62433294740884
liWUoFdde0Oquyz.5Q	CTTN	cortactin	-0.335689616051508	9.68325031528239	-6.11640743222182	2.19329199890188e-05	0.000557634726768605	2.62021401643773
Zni4ry6i60D6x36KCA	BICD2	bicaudal D homolog 2 (Drosophila)	-0.327175047571984	7.84436893542977	-6.1056604812744	2.23517664504299e-05	0.000566161270090814	2.60084063101589
KNCCAeJCl4meV5F1kg	UPP1	uridine phosphorylase 1	-0.370021024414907	9.78987069214629	-6.09240821836421	2.28797854154888e-05	0.000575772559138571	2.57692915679683
KnqRznCR.qJCBdcX1I	IPO5	importin 5	-0.394076403999517	8.51196471955442	-6.07860677220173	2.34435541715761e-05	0.000588867349598627	2.55200120690732
HWroN5IDILCi3.Fa7k	GABPB1	GA binding protein transcription factor, beta subunit 1	-0.33694270007231	7.29830707059893	-6.07683621611685	2.35169218030037e-05	0.000590163787855583	2.54880137032764
E3PniCQFleSTV0l7Fo	IGF2R	insulin-like growth factor 2 receptor	-0.447665063521867	9.44007920144175	-6.07418891249934	2.3627067369979e-05	0.000591832948857609	2.54401623224319
cuD49heHlvoWyleh5I	MCOLN1	mucolipin 1	-0.309400643662883	7.3609560769107	-6.07353808112251	2.36542287332336e-05	0.000591966713168968	2.54283967409214
ETkvnq7PP0d_6..pdE	SLC30A5	solute carrier family 30 (zinc transporter), member 5	-0.303139102623863	8.89773602176361	-6.0600605438771	2.42240812855359e-05	0.000603998967935679	2.51846227117012
Tl6K7grns1aA3N6Feg	FHOD1	formin homology 2 domain containing 1	-0.308765111703948	7.16373039662158	-6.05755777946415	2.43314710720632e-05	0.000606119510783223	2.51393268005555
B6KklUShr84kRDzJ_8	CAPN2	calpain 2, (m/II) large subunit	-0.360063159405539	7.20192456989258	-6.04574658688347	2.48450214388752e-05	0.000615521225199822	2.49254482233578
BnrvPnvPuvuuMkvvno	EPCAM	epithelial cell adhesion molecule	-0.321760987173228	8.63356153105706	-6.04380052335235	2.49307163339513e-05	0.000617080723273202	2.48901903814855
E0iXuPHULSKSSCULn4	NSMCE4A	non-SMC element 4 homolog A (S. cerevisiae)	-0.32876974333386	9.42349154965805	-6.03866033959348	2.51585516364041e-05	0.000622152405462507	2.47970381544566
HS9GvnXqJ5V1bRNIF8	SLC25A22	solute carrier family 25 (mitochondrial carrier: glutamate), member 22	-0.326400594960499	7.42942979981664	-6.03681274935908	2.52409750749959e-05	0.000623054751441755	2.47635466640768
iyijZ_JerIp57ieA6Y	DDX19A	DEAD (Asp-Glu-Ala-Asp) box polypeptide 19A	-0.339626738836246	8.21192514259496	-6.03503746812481	2.53204383274778e-05	0.000624448046316198	2.47313615412268
KhHni6ISJ5qtU3oR8c	ZGPAT	zinc finger, CCCH-type with G patch domain	-0.353126500997	8.80858423177837	-6.02733320745995	2.5668326337726e-05	0.000631878726760283	2.45916366513081
ZirTd9z7F5JGfXqe8Q	ALG13	asparagine-linked glycosylation 13 homolog (S. cerevisiae)	-0.404352874181647	9.04527416846596	-6.02386060574991	2.5826760630851e-05	0.000634627139849388	2.45286309041121
fiCeKcvUAF3XhV5e_k	ITGA3	integrin, alpha 3 (antigen CD49C, alpha 3 subunit of VLA-3 receptor)	-0.384063494234807	8.61133892669888	-6.01844005787723	2.60761117800175e-05	0.000639595624202815	2.44302494186026
BGU.UKkoKpLteCVN.0	PPME1	protein phosphatase methylesterase 1	-0.40605933405493	8.68381620634348	-6.01106498356679	2.64194157783665e-05	0.000646228458459513	2.4296329540484
cZeO2oSV51QsQMi4Vs	MT1G	metallothionein 1G	-0.30753724672201	6.88954411347183	-6.01058724614449	2.64418161637444e-05	0.000646228458459513	2.42876520181214
o4Je9SIiuoeQoijrSU	SPOCD1	SPOC domain containing 1	-0.33483727292962	7.68080633271025	-6.00063399182036	2.69130460989892e-05	0.000655096894814058	2.41067925518182
T1Rek_Tbqigfay87hE	DYNLL1	dynein, light chain, LC8-type 1	-0.3415119261364	11.264505002119	-6.00037490099548	2.69254289928367e-05	0.000655096894814058	2.41020828417557
WdHlXVAVzJ18Z6gJ68	JPH1	junctophilin 1	-0.307363979530991	7.75712669883178	-5.99892891860953	2.69946470482693e-05	0.00065619245978983	2.40757963371381
uh7748vPPkCR7RaXSo	PFAS	phosphoribosylformylglycinamidine synthase	-0.330654538874291	9.9136840951183	-5.99790995615622	2.70435355249796e-05	0.000656792329204696	2.40572709173718
H6oSBfc4VolTXuVe.Q	PRAME	preferentially expressed antigen in melanoma	-0.351983824697131	9.36461685857223	-5.99194846042351	2.73314181755758e-05	0.000661415443592347	2.39488586444507
9nCegq581ebIBl5Q58	ARL4A	ADP-ribosylation factor-like 4A	-0.410144620529607	9.01593163928997	-5.98313260748341	2.77630143859597e-05	0.000671261189182099	2.37884501831028
lXR4tNLFdc9J1UI47s	SULF1	sulfatase 1	-0.324891777702542	7.12153285892601	-5.98088111284879	2.78743766236744e-05	0.000673015523474554	2.37474662893263
cipJfQG7qtxLXStyko	OTUB1	OTU domain, ubiquitin aldehyde binding 1	-0.333057969962402	7.4987135017508	-5.96684469520883	2.85792326395072e-05	0.000684891716470452	2.34918066167084
KMrUN53QpfrXrqPX0U	TNFRSF21	tumor necrosis factor receptor superfamily, member 21	-0.402521156454113	9.46933174534104	-5.95733927879169	2.9067101708181e-05	0.000693858786589254	2.3318522968298
uqQo.HeorFvCJff1V8	POLR3G	polymerase (RNA) III (DNA directed) polypeptide G (32kD)	-0.313253917210693	7.78491436048849	-5.95706519158507	2.90812975653193e-05	0.000693858786589254	2.33135245448088
9WOecee.eu34QMXnU0	SLC44A3	solute carrier family 44, member 3	-0.348154115083619	7.44526301205284	-5.95436068103873	2.92217613290286e-05	0.000696496287741834	2.32641979642194
96T_eqCoel6x_e8qSg	PREB	prolactin regulatory element binding	-0.351497819554093	7.78654992457187	-5.95345677707257	2.92688649375439e-05	0.000696496287741834	2.32477097805916
6zhu2h0pSegTuSV6Ls	PFKP	phosphofructokinase, platelet	-0.354823099373817	10.8461411618946	-5.94241254506027	2.98508340668701e-05	0.000708395072700715	2.30461617362743
Wp2mgxd8hCRFeqhLjA	FTH1P2	ferritin, heavy polypeptide 1 pseudogene 2	-0.309801638936748	6.99456926188323	-5.93374600755045	3.03159600833349e-05	0.000715762719878773	2.28878890640168
c5Ok0hyUdeUpZajr30	TJP2	tight junction protein 2	-0.453215219183866	7.47259351086531	-5.93217015172248	3.04013442019283e-05	0.000717154491747749	2.28590990784932
HSIVJI7B3T7JTVAgBU	TMEM245	transmembrane protein 245	-0.322098533840821	7.93741469506823	-5.92927204721712	3.05590268978675e-05	0.000720247855504213	2.28061436023666
xreslBB_kH1HX3RduI	STX6	syntaxin 6	-0.407122071349514	8.00227627518067	-5.92072438704202	3.10290840793524e-05	0.000730058103126342	2.26498907985292
ZFYTQJ6buF.UlOYz1U	STRA13	stimulated by retinoic acid 13 homolog (mouse)	-0.375023779312326	10.129714086336	-5.91122995694392	3.15600593808766e-05	0.000739983829632169	2.24762152246597
Zlen_oX7nio4.nXhfg	CLCN6	chloride channel, voltage-sensitive 6	-0.379451281403078	7.70530504168443	-5.90939654322919	3.16636800657296e-05	0.000741772290866246	2.24426637417986
KgReX3Fd6_ojklFE1c	DAB2	disabled homolog 2, mitogen-responsive phosphoprotein (Drosophila)	-0.331863865518154	9.97940117780548	-5.90607408336166	3.18523637054852e-05	0.000744264360553318	2.23818511536499
Z5akqeiehIJS5fwtP4	FAM125A	family with sequence similarity 125, member A	-0.355776633161294	7.86266283643634	-5.90506407981803	3.19099543033967e-05	0.000744968365182915	2.23633616207918
r57BOXu0dHyX6T_5IQ	ELF2	E74-like factor 2 (ets domain transcription factor)	-0.414485515799298	8.6458277689775	-5.90305024781654	3.20251077845023e-05	0.000745517779498468	2.23264914942204
3fdn6gdS3Rdp_Q6FUE	MT1H	metallothionein 1H	-0.310960355747464	6.80059851154723	-5.90273080279609	3.20434138489831e-05	0.000745517779498468	2.23206424512339
l3sl3kxx6e00RSbEsk	STAM	signal transducing adaptor molecule (SH3 domain and ITAM motif) 1	-0.302392824469491	8.8760417023039	-5.89734317904965	3.235380580879e-05	0.00075080756542417	2.22219742650188
iJedp7O.dkZ0Vn0uac	PRIC285	peroxisomal proliferator-activated receptor A interacting complex 285	-0.306655240448772	6.82883613146397	-5.89248045184763	3.2636649990313e-05	0.000756077746317003	2.21328853888546
H0UhfoUhXnoHQQXuKk	TPM2	tropomyosin 2 (beta)	-0.304336082808029	12.1832192066648	-5.88336723691698	3.31736937737949e-05	0.000767208836057551	2.19658386045452
Ka9e9I4Tqgjjr0lHrE	HSPB3	heat shock 27kDa protein 3	-0.475250349353721	8.99484235989658	-5.88056091881651	3.33409203312968e-05	0.000770090814635146	2.19143758138904
u6ni9GDyqSiegtlcoE	STK32B	serine/threonine kinase 32B	-0.301167499358613	7.72404535609871	-5.87881742617789	3.34452563643729e-05	0.000771516083888357	2.18823979835259
l97_QDfV4veBUkU0sU	TMEM56	transmembrane protein 56	-0.348277152207005	7.19545182122878	-5.86724815841224	3.41462792657811e-05	0.000786349969373607	2.16700996818461
Z2vQnW6lEeee5QgrsQ	SLC41A3	solute carrier family 41, member 3	-0.328997473788591	7.53639234922923	-5.86506337277688	3.42803740758011e-05	0.000788099989769774	2.16299882616419
uHsBTr1JJe9RFVEU0o	AVPI1	arginine vasopressin-induced 1	-0.340542536954651	8.32639072220232	-5.86087856279144	3.45387590103448e-05	0.00079336786996836	2.15531396432419
ipBEUB7U1J10HBj.Sk	USP53	ubiquitin specific peptidase 53	-0.309506917776234	6.94857342825113	-5.85860340771525	3.46800864193682e-05	0.000795807902579986	2.15113495042145
THno_Plur4yeig_.6E	ERLIN2	ER lipid raft associated 2	-0.323880843070947	7.06322354141254	-5.85776765361447	3.47321528518227e-05	0.000795807902579986	2.14959965956682
xnlXiCIfDUJePscuk0	PPP1CB	protein phosphatase 1, catalytic subunit, beta isozyme	-0.380419807363529	8.77603431020199	-5.85775422431984	3.47329901450421e-05	0.000795807902579986	2.14957498901788
EgvWrnfZQXpJ3ves5c	PXMP2	peroxisomal membrane protein 2, 22kDa	-0.350333671500532	8.74474942755736	-5.85345977522036	3.50018239915252e-05	0.000800615076932628	2.14168454659518
olSgryO7_QML5UCrVU	KCTD20	potassium channel tetramerisation domain containing 20	-0.425885827384206	8.2426941555456	-5.85286290562722	3.50393595690672e-05	0.000800798438407461	2.14058768746212
xUVONTe7L94EtJj1K8	PCBP2	poly(rC) binding protein 2	-0.294096845937856	10.8368255803517	-5.84739908170432	3.53849219466828e-05	0.000808015288358258	2.13054467330971
cXouwif79.OgdV7j5I	DKK1	dickkopf 1 homolog (Xenopus laevis)	-0.319383747247339	9.39551906790974	-5.84428270122675	3.5583608438756e-05	0.000811186663635776	2.12481468614591
rBehCSaeoKErUMBld4	MED16	mediator complex subunit 16	-0.381730037920037	8.43200393950888	-5.84318441422204	3.56539071828267e-05	0.000812106796016561	2.12279499164789
cXFjQji9JyC0xRXSg0	ENOSF1	enolase superfamily member 1	-0.309697706187577	9.44884770918842	-5.82605171715037	3.67694736354619e-05	0.000833318530311453	2.0912679239215
TvUKwl2wK01RTRQJdY	COL5A1	collagen, type V, alpha 1	-0.324334592767441	7.73470728113209	-5.81747609592445	3.73414658666628e-05	0.000844166071692357	2.07547258978128
ZtKFRqk837e49avnuE	RASD1	RAS, dexamethasone-induced 1	-0.319146061607279	7.51578398920643	-5.81538062153561	3.74826385494682e-05	0.00084665197216484	2.07161146749127
NVe6qUC.87qSOe60oE	UVRAG	UV radiation resistance associated gene	-0.296388090074481	7.80948301559323	-5.81351381683513	3.76088742275475e-05	0.000848796622333536	2.06817119844819
0SSQdTkBTUAhxReWjM	KRT18P55	keratin 18 pseudogene 55	-0.415365652519977	10.8392126425643	-5.80859642157039	3.79435200342985e-05	0.000854926753729608	2.05910687719476
Zd4i3kpp17n.z96d9o	TRRAP	transformation/transcription domain-associated protein	-0.296415623095537	8.56437132667091	-5.80279640881042	3.83422237087066e-05	0.000861974581686235	2.04841146664946
HuTfddOp686_i_eoe0	C3orf38	chromosome 3 open reading frame 38	-0.311972553997412	8.41155922865841	-5.79608253581532	3.88092057207636e-05	0.000870095977514772	2.03602527009518
fzoCte6olTTdlCU0Sk	SLC1A3	solute carrier family 1 (glial high affinity glutamate transporter), member 3	-0.304456850234279	7.65212986110871	-5.78589470360534	3.9529170285962e-05	0.000883317406521892	2.01721862117649
o70mfYDPX00OEGSfes	WLS	wntless homolog (Drosophila)	-0.33007245271345	7.33846919350363	-5.78127882007798	3.98599387381361e-05	0.000888711692544059	2.00869319587279
ilrh6EzRdx8DW178mE	AKR1C3	aldo-keto reductase family 1, member C3 (3-alpha hydroxysteroid dehydrogenase, type II)	-0.408050193704148	7.444060243365	-5.78097792628976	3.9881600290602e-05	0.000888711692544059	2.00813735398479
9kvc5fonXh5Kh3tVEc	ALDH3A2	aldehyde dehydrogenase 3 family, member A2	-0.309474225901665	8.22616642181312	-5.77907379402707	4.00189648110059e-05	0.000890594321077087	2.00461956644331
oepEhNwXrPsKSKdU_g	GNA12	guanine nucleotide binding protein (G protein) alpha 12	-0.322583645367978	8.22682929950258	-5.76471761287653	4.10706242466399e-05	0.000911754414535881	1.97808175131791
H1BJ.230u3w7oLwV8U	YES1	v-yes-1 Yamaguchi sarcoma viral oncogene homolog 1	-0.352902125086662	8.51956161672437	-5.76087881817273	4.13566852321476e-05	0.000916987098463834	1.97098099468988
onXnTXd5f1b3sXoXJE	MFSD3	major facilitator superfamily domain containing 3	-0.302024324049026	7.92928143180188	-5.7586668367915	4.15224605390682e-05	0.000919527599594973	1.96688852602085
lEdet6Oqeefi5Iqeaw	SLC25A19	solute carrier family 25 (mitochondrial thiamine pyrophosphate carrier), member 19	-0.35773155412532	8.49632150945933	-5.75260905771281	4.19800097130272e-05	0.000928144827624289	1.95567748582882
xbWpjUufL1tM1d1GF0	C3orf78	chromosome 3 open reading frame 78	-0.30672850321136	9.86895375835222	-5.75141872374764	4.20705323940645e-05	0.00092938876448386	1.95347398142422
i0NA17XLu5Lt9pXuhE	EHD4	EH-domain containing 4	-0.318428260697792	8.66349057291594	-5.74742095996707	4.23760460066476e-05	0.000935376221373748	1.94607208884596
WYi619X_XuuwC5NESs	FNTA	farnesyltransferase, CAAX box, alpha	-0.361222717168526	9.07387749759816	-5.74660429769134	4.24387400318001e-05	0.000935998487465588	1.94455977175486
ir_AidNlC9_NR_T1Ko	RNF219	ring finger protein 219	-0.35374923964442	8.98017494230376	-5.74589265104077	4.24934509348547e-05	0.000936443815565182	1.94324185346519
QYkpP3uO76m6_grq94	MOK	MOK protein kinase	-0.304389826043764	9.33519359065552	-5.7424978156659	4.2755456576981e-05	0.000940689396610171	1.93695394109922
3ahdCuOEjslpBXgiiY	SMARCD3	SWI/SNF related, matrix associated, actin dependent regulator of chromatin, subfamily d, member 3	-0.295364302236276	6.7232178090371	-5.73466338668918	4.33665427705005e-05	0.0009495137790784	1.92243720047304
Ef7_Kh281J36yUReQ4	LPAR1	lysophosphatidic acid receptor 1	-0.351477894503551	6.90318143886467	-5.73312443138496	4.34876466801072e-05	0.000950700228499904	1.91958465295858
3iCOjAN11rpACi1KTg	THOC2	THO complex 2	-0.350930886263574	8.5198049304699	-5.73058905788518	4.36879297799613e-05	0.000953472372542873	1.91488450150564
fSUs9G5SQSFx1H6cV4	FAM46A	family with sequence similarity 46, member A	-0.34738774120105	8.23370953788772	-5.72942807076481	4.37799630028778e-05	0.000954712890950216	1.91273194547728
339VXWtUx9Ekd65qCA	CMIP	c-Maf inducing protein	-0.326549250953017	8.10099926423762	-5.72229770405827	4.43496441804587e-05	0.000964137027910563	1.89950781744825
cnk9TF0uCCWCjnhES4	USO1	USO1 vesicle docking protein homolog (yeast)	-0.3358539371664	9.06044416415086	-5.72224002507935	4.43542837965343e-05	0.000964137027910563	1.89940081745812
uMWn1IhV.3UlM8TSnI	RHOQ	ras homolog family member Q	-0.315000839350659	8.81473870640468	-5.72159065146178	4.44065533939619e-05	0.000964500384684866	1.89819613738445
WR1KULuXyRi4US.DIU	CDCA7L	cell division cycle associated 7-like	-0.328077411953751	7.20993404546991	-5.71618730639255	4.48439767982542e-05	0.000972443966892917	1.88817001117491
u_5dIf.gLcX3A_VYY0	ZRANB2	zinc finger, RAN-binding domain containing 2	-0.301731041666645	10.4718837742918	-5.70954101677045	4.53881835529819e-05	0.000982107761061476	1.87583227589751
W6hLuusUoICKPoClLE	ARFIP1	ADP-ribosylation factor interacting protein 1	-0.326350634339656	8.32395717244017	-5.70718849363714	4.55824553589062e-05	0.000984795832959687	1.87146381312332
0lsEgje4Io66.kXvXg	GXYLT1	glucoside xylosyltransferase 1	-0.344083323918354	7.33355722462944	-5.70703587268897	4.55950886979271e-05	0.000984795832959687	1.87118038207074
ZoTigHqc4R6l94xEq4	B9D1	B9 protein domain 1	-0.309780983112408	8.05501163059322	-5.70654192076318	4.56360010236615e-05	0.000984895334741359	1.87026304718057
oe6IJ3eGo1kL_WeOS4	TALDO1	transaldolase 1	-0.337094907524471	9.99912301944618	-5.69425905175122	4.66657382820949e-05	0.00100472075247355	1.84744179702252
oVVlLXURUB794_n.J8	PRKDC	protein kinase, DNA-activated, catalytic polypeptide	-0.330835189686856	8.53333356962041	-5.69246130493978	4.68184703637074e-05	0.00100720972563573	1.84409996741598
fJ4eWORqJ4CqJzHl1Q	LIMS1	LIM and senescent cell antigen-like domains 1	-0.443340083740659	8.66533608185054	-5.69117507838861	4.69280642990547e-05	0.00100876745507508	1.84170874187993
3jjI_X0V0SZEDAnGOU	MOCS1	molybdenum cofactor synthesis 1	-0.344557124994905	8.21136806854783	-5.67967862130599	4.79195729112728e-05	0.00102845108697548	1.82032602313517
NfdIR9VRXTIF75OQfI	MYL12B	myosin, light chain 12B, regulatory	-0.300906390164151	12.7096958714271	-5.6710870618445	4.86747742476019e-05	0.00104328692078683	1.80433493044758
rR_nfrF7q8k0L3VSrI	SFRP1	secreted frizzled-related protein 1	-0.346297391376054	7.67849639073579	-5.66343023988641	4.93582533602534e-05	0.00105349386086306	1.79007548319626
cFS454rTueg57P6FEQ	LPIN1	lipin 1	-0.364509743993887	9.4560808941531	-5.66035802124929	4.96352936754365e-05	0.00105774253482108	1.78435187654869
6SJeoKKWc5KskeoEog	KRT8	keratin 8	-0.425582694973218	10.0739002652895	-5.6581920789714	4.98315820984521e-05	0.00105942880812446	1.78031594031996
TLR.4ldNCd0_46ioxc	CLDN12	claudin 12	-0.339512187427301	8.17292802932741	-5.6478311837395	5.07817766720768e-05	0.00107709776197037	1.76100136259282
3KehFd5YsOG7unqF98	SLC7A5	solute carrier family 7 (amino acid transporter light chain, L system), member 5	-0.321146450461566	9.82247662905205	-5.64365891167618	5.11697229098585e-05	0.0010836317276336	1.75321954069706
WRQ4OLXyV7tL8V2OV8	TRIM5	tripartite motif containing 5	-0.327201180028101	7.21192511958511	-5.63450327210152	5.20318823670875e-05	0.00110004125445914	1.73613515278092
HiibxNeM19Snnwg6Hk	CDC14A	CDC14 cell division cycle 14 homolog A (S. cerevisiae)	-0.286794895470802	6.95392709176329	-5.63414168755115	5.20662404425515e-05	0.00110004125445914	1.73546021345827
ZlSXXeh1F_hdLh0gfc	NUAK2	NUAK family, SNF1-like kinase, 2	-0.277774672570128	6.96306589625873	-5.63120099123101	5.23465462799467e-05	0.00110469766092448	1.72997043260544
BgtE6vdKs5SqSASxac	TMEM101	transmembrane protein 101	-0.342127663264861	8.10651323956277	-5.63097579028974	5.23680769665617e-05	0.00110469766092448	1.72954997431726
iLomllojl4ZN7eKJrQ	SNURF	SNRPN upstream reading frame	-0.327694673365647	9.55701248528063	-5.61230729434569	5.41853459427352e-05	0.00113563737014459	1.69467231185194
3YsRIVQrrp0q4KWoLg	B9D1	B9 protein domain 1	-0.328910735943396	8.23655369715952	-5.61204309223252	5.42115303132279e-05	0.00113563737014459	1.69417838828762
3WVCS7lckigDkE3ZCY	DERA	deoxyribose-phosphate aldolase (putative)	-0.360280641847115	9.36832256741238	-5.61021794295686	5.43927760070689e-05	0.00113855495950599	1.69076604041423
ukep771Pglh3pXpXx8	PKM	pyruvate kinase, muscle	-0.42668095118113	9.82149819850782	-5.60875935091942	5.45380740922457e-05	0.00114071617114452	1.68803870745939
Zuc3vS45XSJ357yekk	CLDN1	claudin 1	-0.300698396663362	8.24181527872047	-5.60794845753084	5.46190260839722e-05	0.00114152922928043	1.68652234780462
6e6OuU9JCy8vSqtJC0	GABPB1	GA binding protein transcription factor, beta subunit 1	-0.327394816250644	9.00885233360513	-5.6052125079075	5.48930813485226e-05	0.0011463737573693	1.68140553072553
xVyKdhRIMOUtFFeBkQ	DLX1	distal-less homeobox 1	-0.306362672239128	7.88085674502635	-5.6009873932585	5.53191176031152e-05	0.00115349502101254	1.67350174967572
TkrTkRL.jAqSwQs_qU	RHOB	ras homolog family member B	-0.32216307388234	7.92579444206472	-5.59858310709569	5.55630863618543e-05	0.00115769232474991	1.66900310070869
Hql0xBX03kdBPw27X4	SLC41A3	solute carrier family 41, member 3	-0.325061686709498	7.68776256028994	-5.59599885282546	5.58265654690313e-05	0.00116228938453099	1.66416688076121
liegJXpEAHv1juQLuo	CSRP2	cysteine and glycine-rich protein 2	-0.389903686983036	8.52522494847688	-5.59520296536783	5.59079721613236e-05	0.00116255151503078	1.66267726878188
xoBfXyLXvnS7rU0hrI	SLC25A17	solute carrier family 25 (mitochondrial carrier; peroxisomal membrane protein, 34kDa), member 17	-0.291601407951587	7.26670060562411	-5.59133063857318	5.63058156913349e-05	0.00116422573786169	1.65542851297888
HaYzcA1psteKIEuVVM	MICA	MHC class I polypeptide-related sequence A	-0.360355748725827	8.03389528610974	-5.58973390003478	5.64707214252822e-05	0.00116585824263703	1.65243895343516
rJd5BC0rrrTv1fcv_k	MED20	mediator complex subunit 20	-0.304308607505718	9.8334231668517	-5.58869190618749	5.65786058535078e-05	0.00116695041929267	1.65048786001113
HVHn0HpHVUbGLOb4hM	LGMN	legumain	-0.316444786024856	7.56433348271425	-5.58183587471183	5.72938228901103e-05	0.00117836757192033	1.63764671104689
lSXh15eMnXu1U56114	R3HDM4	R3H domain containing 4	-0.294045838779479	7.79987702204414	-5.57565978106739	5.79461614154679e-05	0.00118907977827444	1.62607387748177
3nfp1fivecuu8ouvEE	SLC11A2	solute carrier family 11 (proton-coupled divalent metal ion transporters), member 2	-0.314892203088562	8.89131763262592	-5.5571367205682	5.99493564192103e-05	0.00122370665232531	1.59133572268095
NpOOkK_yXAnTR.7K64	LYSMD2	LysM, putative peptidoglycan-binding, domain containing 2	-0.303868781277776	9.51161459989144	-5.5484262027139	6.0916132770957e-05	0.00124064027763553	1.57498478254951
E5w5yFLPwqcN0RdfJ4	LHFPL2	lipoma HMGIC fusion partner-like 2	-0.308308733301843	7.76111366302148	-5.53729447698733	6.21752892261721e-05	0.00126060631250194	1.55407472596971
KV7SOAOPRJ3pL1Qt6o	GCN1L1	GCN1 general control of amino-acid synthesis 1-like 1 (yeast)	-0.37553931974148	8.90163933867936	-5.53135701430954	6.28579385141841e-05	0.00127254489254686	1.54291519591989
xorMF.VUSF4ie5f9zk	SERTAD2	SERTA domain containing 2	-0.330938955305618	9.61151439291367	-5.5230061966361	6.38312734214744e-05	0.00128840385816797	1.52721211913695
fVLYgTfsJfTwqUXnt4	ZNF518B	zinc finger protein 518B	-0.293196075423085	7.69324730636733	-5.52235159689648	6.39082300240998e-05	0.00128899811456787	1.52598081816873
0w4TLgkKsbijWiSGXY	DOK5	docking protein 5	-0.281925519979531	6.92320962265696	-5.51284134656452	6.50372267387085e-05	0.00130594366170813	1.50808589541098
WX3QVN1cFUTn5S9_Co	N4BP2L2	NEDD4 binding protein 2-like 2	-0.292430428924963	7.26244175555926	-5.51060500229671	6.53057099363864e-05	0.00131036486623838	1.50387621542907
H10pNT1DQgOOud5NLo	HTATIP2	HIV-1 Tat interactive protein 2, 30kDa	-0.34043264827489	8.73305103373724	-5.50313186949294	6.62112812744993e-05	0.00132657284964152	1.48980422579311
Wh4KlKEv5Op4vMUnIU	SYNPO2L	synaptopodin 2-like	-0.322753506443325	6.97513649124286	-5.49833500246837	6.67994204194016e-05	0.00133542141575072	1.48076793544222
oRUZkfEYghPTp.qSCg	PDLIM3	PDZ and LIM domain 3	-0.296328825464895	7.35406636999485	-5.49832537079567	6.68006067964365e-05	0.00133542141575072	1.48074978845536
lyUeSX3wny7_RLMXf0	SDE2	SDE2 telomere maintenance homolog (S. pombe)	-0.317934095441011	8.85264216576372	-5.49739615307062	6.69151658166245e-05	0.00133672652302901	1.47899899860049
Kku.Vl_p_SSABeEEy4	CTNNA1	catenin (cadherin-associated protein), alpha 1, 102kDa	-0.313674995839365	9.68192957686511	-5.48815016203391	6.80662485812051e-05	0.00135577696874428	1.4615721585049
QtdfPQj.gPfJeoueiI	CBL	Cbl proto-oncogene, E3 ubiquitin protein ligase	-0.409135485531652	8.09503099547738	-5.48813048722848	6.80687198256307e-05	0.00135577696874428	1.46153506389224
rooyfiVKL2IXl6kMyY	BCYRN1	brain cytoplasmic RNA 1 (non-protein coding)	-0.416373047801528	10.5610561293561	-5.47864443421127	6.92711397591899e-05	0.00137669412409326	1.4436444831902
BeR3lKfVDn9HfNxX_k	NDUFAF3	NADH dehydrogenase (ubiquinone) complex I, assembly factor 3	-0.349478673385808	11.2283504088596	-5.46959266466673	7.04390999613824e-05	0.00139785801298638	1.42656235446109
03hXeIjjteVKVjpRyg	TMEM54	transmembrane protein 54	-0.274536219841398	7.59301305059271	-5.46797597539554	7.06498477886348e-05	0.00140101540263895	1.42351031656063
Nibjj6u9MZ_7iO5RX4	SNORD13	small nucleolar RNA, C/D box 13	-0.37095933791973	7.55450043808763	-5.46208402723484	7.14234697020285e-05	0.00141423969892383	1.41238451992286
Nyg7UU4H4xtbu1SOe0	SCD	stearoyl-CoA desaturase (delta-9-desaturase)	-0.302833390609009	10.8789328290304	-5.46170820308772	7.14731136546953e-05	0.00141423969892383	1.41167470086267
Tqi7yiSUoe7Lu7_vk0	ACSL3	acyl-CoA synthetase long-chain family member 3	-0.292696706687724	7.58122315743329	-5.45928073373318	7.17946315937095e-05	0.00141628266769956	1.4070895112415
rSd7BdW_bQtwFCPO4c	FHL2	four and a half LIM domains 2	-0.295169270660761	11.1439332719657	-5.45872203202739	7.18688440574713e-05	0.00141628266769956	1.40603408778405
lpPfy6SngpSKgTTniU	HSD17B4	hydroxysteroid (17-beta) dehydrogenase 4	-0.412854944500793	8.83073031703495	-5.45856583444071	7.18896060683534e-05	0.00141628266769956	1.40573901347153
cgHlCrnrmjoRw5JRj4	CYR61	cysteine-rich, angiogenic inducer, 61	-0.497774763197379	10.1845142839329	-5.4581705537673	7.19421751960468e-05	0.00141628978862	1.40499227136571
NuVEv3nXHs0ODo4JoI	RNF8	ring finger protein 8, E3 ubiquitin protein ligase	-0.274530665405106	7.81278613296454	-5.4535005628024	7.25662781321347e-05	0.00142609532627204	1.39616849861676
6993jqamKu727jq_i4	FRMD8	FERM domain containing 8	-0.294285590772724	8.88234224982443	-5.45056450009271	7.29615345059383e-05	0.00143116450330954	1.39061951485288
95I4u7vfVQrVVEnUoQ	CTTN	cortactin	-0.307608260267784	9.47765471660648	-5.44012118982333	7.43856466613618e-05	0.0014527961286029	1.37087351089118
3kklDxJV.7Jam9c60A	CUEDC1	CUE domain containing 1	-0.331624847557016	8.63672925756253	-5.4370046055624	7.48162141936238e-05	0.00145828345139333	1.36497808614064
QGGImmKO2K9XO1jEU0	UBA1	ubiquitin-like modifier activating enzyme 1	-0.289229739906931	10.103726981749	-5.43692046791212	7.4827873943509e-05	0.00145828345139333	1.36481891196117
6Zd9qo6IL87_o7gdCg	UTP18	UTP18 small subunit (SSU) processome component homolog (yeast)	-0.322858304773901	8.30369464328244	-5.43648075448432	7.48888399082893e-05	0.00145842386865188	1.36398703423324
ciuyoP_Xl9eSF4np.o	FLNB	filamin B, beta	-0.300344438429099	8.31646232167062	-5.42797770290088	7.6077983184944e-05	0.00147522768251691	1.34789566529716
BnCDIe6t10fulS5394	CLIP4	CAP-GLY domain containing linker protein family, member 4	-0.276386078293086	7.2519296924158	-5.42682872694289	7.62401640391691e-05	0.00147731655003899	1.34572062370805
3RcB3o3S0X.tcT13Fc	C14orf126	chromosome 14 open reading frame 126	-0.294739310707076	6.97819915340183	-5.42640568967906	7.62999672282505e-05	0.00147742006493075	1.34491976154499
6I55cEvV10ClF_ue6o	HOXC13	homeobox C13	-0.333313003094877	7.60583297870306	-5.42181679708242	7.69518213746661e-05	0.00148685826941022	1.3362309810843
iQXrIhiSxS5UUS04EE	NRG4	neuregulin 4	-0.287455100647916	6.90215470803192	-5.4097241682266	7.8697436287835e-05	0.00151304326833195	1.31332176840954
cWqPBSbzQUgnAo44r4	LDHB	lactate dehydrogenase B	-0.281437153278361	11.6743654501436	-5.39937366485603	8.02242226191871e-05	0.00153803725174085	1.29369851920399
Q6glFSt09dXnvopBN0	TRAPPC3	trafficking protein particle complex 3	-0.291089484459917	9.48872424793925	-5.39621364949408	8.06964553826019e-05	0.00154599819323392	1.28770487743631
EeQkiP3f6.4r4Lt.pU	PRCP	prolylcarboxypeptidase (angiotensinase C)	-0.292218238985808	8.9723267817109	-5.3939875292727	8.10308590423333e-05	0.00155130920543431	1.2834818229718
9baRHnvXUvU6Er3v9E	TACC2	transforming, acidic coiled-coil containing protein 2	-0.299611608989594	7.90735947104369	-5.39221395671718	8.12983115312167e-05	0.00155533187250976	1.28011683295988
o7D5J6yjt65Q1KC4iU	PRCP	prolylcarboxypeptidase (angiotensinase C)	-0.356618513397017	10.1754395994526	-5.38954403144923	8.1702662615256e-05	0.00156196605456425	1.27505046263082
fRrtH9Tq9Lzea0FGt4	SHPK	sedoheptulokinase	-0.35372203225992	8.97716739313907	-5.38617881030088	8.22152904206429e-05	0.00157065943558535	1.26866346224586
rnfjVj9ORJXksKJUgo	TPST1	tyrosylprotein sulfotransferase 1	-0.290645099929008	7.68454719680131	-5.38164929344479	8.29105543549145e-05	0.0015827684781588	1.26006448211392
ouaJbR5FC3R6e0s4T8	CASP3	caspase 3, apoptosis-related cysteine peptidase	-0.284377444089682	8.91875776470562	-5.37601100461747	8.37845481737907e-05	0.00159726438711075	1.24935703134116
ZJtEuhqAHlBfB_iEaE	CPSF3	cleavage and polyadenylation specific factor 3, 73kDa	-0.381555686648524	8.59620562884439	-5.37408302389281	8.40855952970186e-05	0.00160187782950669	1.24569477911107
6qCpJCgTqFIJe10sO4	CBL	Cbl proto-oncogene, E3 ubiquitin protein ligase	-0.31069881577699	7.32217634114762	-5.37122076923276	8.45345984670156e-05	0.00160930146471102	1.24025700230786
BRIt.oJSS25XWzHtR0	PIP4K2A	phosphatidylinositol-5-phosphate 4-kinase, type II, alpha	-0.301106668847657	8.94766008252295	-5.36327032768205	8.57948932925391e-05	0.00162872208904129	1.2251472754156
Zonn0tTdUik.rezf50	COQ5	coenzyme Q5 homolog, methyltransferase (S. cerevisiae)	-0.314722845646325	9.19282242350472	-5.36155510206737	8.6069337440123e-05	0.00163278950075221	1.221886487607
iVfdV5HsA7qPOrRKAA	HSP90B1	heat shock protein 90kDa beta (Grp94), member 1	-0.369230933450457	11.3058291846224	-5.36088873365564	8.61762051546921e-05	0.00163367441889342	1.22061956775524
BeIF.VvHm.0UXt9VOc	TMEM131	transmembrane protein 131	-0.271320320709238	8.30618736471072	-5.35907748808661	8.6467377151449e-05	0.0016380495861484	1.21717569684556
iihieVzjh7u.opSbeE	NFKBIA	nuclear factor of kappa light polypeptide gene enhancer in B-cells inhibitor, alpha	-0.45112986209276	9.79938145109277	-5.35551471191719	8.70431052396092e-05	0.00164550896093388	1.21040031968713
WguiinKqUS_efTwTIo	PARP14	poly (ADP-ribose) polymerase family, member 14	-0.282186126563465	7.0666516955272	-5.35280737109419	8.74832586038545e-05	0.0016526781611458	1.20525069266464
rr6UXQ0UlCOvn_1FIo	EFNB3	ephrin-B3	-0.2983642506035	7.41706481986356	-5.35000184835281	8.79418120732525e-05	0.00166009952043987	1.19991336516728
Tk3gR9AntLuz6.RQwU	SNAP23	synaptosomal-associated protein, 23kDa	-0.31538319020043	7.82091438986217	-5.34965611950959	8.79984927157378e-05	0.00166009952043987	1.19925557135957
KYSShMTvruCHqGEerI	ST6GAL1	ST6 beta-galactosamide alpha-2,6-sialyltranferase 1	-0.27396978427638	6.88827215382438	-5.34870542378365	8.81545504411943e-05	0.00166188786960995	1.19744667431952
Tbs1URA5CdFCtV3S1U	MYL9	myosin, light chain 9, regulatory	-0.293072251991743	8.79726269593633	-5.34804056471541	8.82638584270926e-05	0.00166279302181262	1.1961815753487
HYjigsCL.Yu_SnTq7k	ETNK1	ethanolamine kinase 1	-0.299697296819646	7.57734568805978	-5.34508095822928	8.87521501750539e-05	0.00166967290565108	1.1905493560973
NIwad1IXif1m0kLKDY	AARS	alanyl-tRNA synthetase	-0.348181197146089	10.7612760360425	-5.34255228698394	8.91715646457738e-05	0.0016752397546472	1.18573636967821
fG2xeGeJe04g5BKJAU	CDC42EP2	CDC42 effector protein (Rho GTPase binding) 2	-0.284207752621283	7.12947088267466	-5.33716736556256	9.00715955069984e-05	0.00168980791349506	1.17548428747644
WiU576kCQd.9BR500s	WDR37	WD repeat domain 37	-0.298967296575729	7.66054938702772	-5.33587970297093	9.02882076180769e-05	0.00169270110315355	1.17303224597981
lndF69.zqh.2._pB1I	LDB2	LIM domain binding 2	-0.286689590480436	7.17671475354816	-5.33311981364163	9.0754302388104e-05	0.00169909090074844	1.1677760230384
Krni7Ei6DCEiF5XQiQ	F2R	coagulation factor II (thrombin) receptor	-0.412960097802294	8.12367758774564	-5.33206741809145	9.0932689670356e-05	0.0017012565554327	1.16577148556494
xgVbO4LtQcXf1I_Srg	MCAT	malonyl CoA:ACP acyltransferase (mitochondrial)	-0.309139846242905	7.65482972003886	-5.33007492673519	9.12714260250952e-05	0.00170406830365367	1.16197594200174
Tv60nAHSeSXoSyJiFU	PAFAH2	platelet-activating factor acetylhydrolase 2, 40kDa	-0.272653325209485	6.99643727995141	-5.31850337661649	9.32647168434164e-05	0.00173386115739261	1.13992346019062
Kz0go7VugDuleKOW3U	CRELD2	cysteine-rich with EGF-like domains 2	-0.305312975127622	8.95508369737144	-5.31821734321532	9.33145565391187e-05	0.00173386115739261	1.1393781456128
35dJC97IA4lpLy9JB0	NARG2	NMDA receptor regulated 2	-0.295216676830873	8.30980253628761	-5.31298456207418	9.42312321259315e-05	0.00174683708572413	1.12940024169131
EWWW0UnOT0db9S4kjs	PACSIN2	protein kinase C and casein kinase substrate in neurons 2	-0.302773466506328	9.73631184565417	-5.31241610287223	9.43313755226516e-05	0.00174683708572413	1.12831609939605
cvYiWLe6kd3l9ORe18	CD81	CD81 molecule	-0.303731222007638	10.8831731978311	-5.31239628270791	9.4334869160493e-05	0.00174683708572413	1.12827829847613
6epKh_v.71BLpfdan0	TOMM34	translocase of outer mitochondrial membrane 34	-0.284763932765816	10.362272492798	-5.30274949410841	9.60513135347006e-05	0.00177284651784907	1.10987433540174
r2Uj34wTlPT5XyuPhU	FTSJD1	FtsJ methyltransferase domain containing 1	-0.288923125545619	7.43038558439344	-5.29973022991305	9.65951603713167e-05	0.00178018580879965	1.10411192305378
EaikaWI7EYISi0OiPc	NQO2	NAD(P)H dehydrogenase, quinone 2	-0.436974254722964	7.93308010207173	-5.28571941672492	9.91609880855894e-05	0.00181514121780423	1.0773571877398
KqU01300130155716U	DYSF	dysferlin, limb girdle muscular dystrophy 2B (autosomal recessive)	-0.262058977820604	6.76409297584295	-5.28270369958223	9.97224486250266e-05	0.00182418785320278	1.07159534489046
KhuO2fd65UnV9et4hw	KIAA0664	KIAA0664	-0.311726541197969	8.67883201876879	-5.27944489658933	0.000100332874338352	0.00183164886611763	1.06536783023467
9qV056f9FUihEpJ9QA	MFGE8	milk fat globule-EGF factor 8 protein	-0.427852647619142	10.0006725127965	-5.27893729591008	0.000100428304291402	0.00183215806241907	1.064397699337
fSb9FeYjpBaHPpFrcs	TUFM	Tu translation elongation factor, mitochondrial	-0.260746055834955	9.67730560656475	-5.27437490909498	0.000101290279310218	0.00184292602087699	1.05567663496066
ooJDr0pIoJp54jxygk	NOP56	NOP56 ribonucleoprotein homolog (yeast)	-0.28323401128705	11.5746923249047	-5.26771376953983	0.000102562575401845	0.00185875403764247	1.04293928731244
6oOKEK4x3ie6HgekhE	RCN1	reticulocalbin 1, EF-hand calcium binding domain	-0.404915329657282	13.0951515220391	-5.26731201871296	0.000102639838852419	0.00185875403764247	1.04217089422978
QZekFCzTFvUeUUAoKs	TMEM126B	transmembrane protein 126B	-0.301526930558768	10.9062963478297	-5.26632235201504	0.000102830426009378	0.00185972253118828	1.04027796421398
B8p.nM1UpQMk7hEoSU	TNFRSF10B	tumor necrosis factor receptor superfamily, member 10b	-0.356001338197516	8.58557942352246	-5.25796890962897	0.000104453802361119	0.00188405767982209	1.02429570836473
NoXN6F3SR7AMv_v_6Q	NIN	ninein (GSK3B interacting protein)	-0.29596847485399	7.92212610364258	-5.25701241804934	0.000104641371468027	0.00188433815600841	1.02246516454831
Te003USVFTVeJEcFF0	S100A11	S100 calcium binding protein A11	-0.308193083459445	9.23790561042008	-5.25490759759644	0.000105055360073489	0.00188862942880956	1.01843655168704
fnXrfiO33bwosqX.oo	TFRC	transferrin receptor (p90, CD71)	-0.300147225528304	11.5284758783031	-5.25314499862073	0.000105403344892147	0.00189363042399614	1.01506254147442
QdI4Ir2EqHQJc9S_lw	GLRX3	glutaredoxin 3	-0.285489773637191	10.5054936945532	-5.25110205559889	0.000105808173040937	0.00189964534629684	1.01115142581935
iIIkxQ5DKR3Uaa.hJQ	ACOT13	acyl-CoA thioesterase 13	-0.275271895752142	8.94061529536511	-5.24233508483374	0.000107563817546056	0.00192479633402996	0.994361835210328
ZUBPpyBNUIznhHte8k	PLS1	plastin 1	-0.31740953490949	7.41665182279358	-5.23952751565221	0.000108132414766663	0.00193242170473651	0.988983136371767
rsm01X657XpDLh934o	ZNF616	zinc finger protein 616	-0.316357668995977	6.90046357473992	-5.23508766513953	0.000109037954460898	0.00194445742241544	0.980475425226325
ZUOXX0XF0WV4aHUE2w	LRWD1	leucine-rich repeats and WD repeat domain containing 1	-0.3475062134808	7.78641040738054	-5.23482093690022	0.000109092605312456	0.00194445742241544	0.979964241844649
T4CiS6Vm4_6T8KJLpU	TPK1	thiamin pyrophosphokinase 1	-0.289642648292208	7.34073836155489	-5.23338422062242	0.000109387467754119	0.00194765202636056	0.977210636799119
xeS0eEuVKneq7d0ScM	HLA-F	major histocompatibility complex, class I, F	-0.328929815479788	7.60791610541605	-5.23324820049977	0.00010941542642928	0.00194765202636056	0.976949928447502
6S0SU1qAN0zSV_KCUI	GART	phosphoribosylglycinamide formyltransferase, phosphoribosylglycinamide synthetase, phosphoribosylaminoimidazole synthetase	-0.326727301035035	9.14295053556423	-5.22828208967587	0.00011044128980429	0.00196146832828388	0.96742993317021
EH4kIeMUXm7V9dVi0o	GUSB	glucuronidase, beta	-0.29808819246166	8.14204306415089	-5.22809169965349	0.000110480817075264	0.00196146832828388	0.967064898817623
itu9q.9d7h6lt_u3bo	WDR18	WD repeat domain 18	-0.281903916347703	10.4920135449712	-5.22715984004599	0.000110674494036233	0.00196362176207648	0.965278184595248
NijoXRcdZEW4AB6A6k	IGSF5	immunoglobulin superfamily, member 5	-0.2840163450466	6.81865612097628	-5.21988062798391	0.000112199563802852	0.001982898870908	0.951317747326541
iohT6U1KA.bEngMyko	UAP1	UDP-N-acteylglucosamine pyrophosphorylase 1	-0.333530359633561	8.48941793659046	-5.21800062212076	0.000112596972496236	0.00198812757867682	0.947711160089603
3ECi90qeUF9ywK_LrI	SCARNA18	small Cajal body-specific RNA 18	-0.331630399909989	7.60458664839506	-5.2166101357364	0.000112891841522818	0.0019899479381618	0.945043394327711
fpR3ITODUp4efC5U3Y	MUM1L1	melanoma associated antigen (mutated) 1-like 1	-0.39218126507663	7.24889510899875	-5.21621290270501	0.000112976226361525	0.00199014225242562	0.944281227235407
iXftIjXcUSE8MniSiU	B4GALT5	UDP-Gal:betaGlcNAc beta 1,4- galactosyltransferase, polypeptide 5	-0.287515443225098	10.0805995625339	-5.21489652251191	0.000113256334654491	0.00199334023519508	0.941755368462402
cdCVX1_d6FXysxXoIk	MPI	mannose phosphate isomerase	-0.273191986165864	7.07976175150346	-5.21250845529468	0.000113766322504846	0.00200016383468015	0.937172644254848
0f9f0q.7XVAUi0znnI	ZC3H12C	zinc finger CCCH-type containing 12C	-0.287705610921942	7.90987488040476	-5.2074672712074	0.000114850731487934	0.00201524916637137	0.927496356065743
6S5_kXoLK6SO8GV9dU	TPP1	tripeptidyl peptidase I	-0.279114752562105	7.11224973052988	-5.20713999868377	0.000114921500308777	0.00201524916637137	0.926868070193543
iFUSeT0B0De6g4uHYU	RBM47	RNA binding motif protein 47	-0.286728599811838	6.74252304524846	-5.20454460041036	0.000115484327222441	0.00202381061297828	0.921885072868641
QRf5Xp3k_0XIiQitzI	DCBLD2	discoidin, CUB and LCCL domain containing 2	-0.260998693050717	8.52157687442094	-5.19955288968686	0.000116574852444878	0.00204160270957047	0.91229908407156
rJ9G667ku4pJ1_n9es	SETD3	SET domain containing 3	-0.266650411503543	10.4108245594501	-5.19838378714287	0.000116831801896572	0.00204383060725101	0.910053538243733
fn_7AxLo3Q32q7jgyY	HK2	hexokinase 2	-0.400678354382402	7.46435122563756	-5.19398341734368	0.000117804203865821	0.00205649449322523	0.901600120086587
uo9LiXn9l57d46d6Qo	ARHGAP24	Rho GTPase activating protein 24	-0.265878315481816	7.27843835613074	-5.19009167683711	0.000118671195767063	0.00206561244114652	0.894121923423339
3aZ9UkUE7BaTv1JIIQ	CCND1	cyclin D1	-0.282718309476037	10.7587488387203	-5.18993055523354	0.000118707232223069	0.00206561244114652	0.893812281037905
inL5RQUPx44OCVKoeU	PLCE1	phospholipase C, epsilon 1	-0.273349661129033	7.0455067104297	-5.18841726176421	0.0001190462492734	0.00206830036979098	0.890903895845148
0gLsZQcKhUQJKSKw5I	LGALS8	lectin, galactoside-binding, soluble, 8	-0.304788355543744	7.98659698037673	-5.18822037939861	0.000119090429726243	0.00206830036979098	0.890525489690895
9V4f795ApF5O7e727I	HLA-A	major histocompatibility complex, class I, A	-0.288864228076563	10.5616826712933	-5.17843868400298	0.000121306971553947	0.00210275752352427	0.871719455830404
EgLJQqh466EdSO6_gk	NASP	nuclear autoantigenic sperm protein (histone-binding)	-0.318359557761455	8.23534725857009	-5.17617080809397	0.000121826950984227	0.00210907563899177	0.86735770210223
EOn0QVAe6mfedKi.uk	DSC2	desmocollin 2	-0.270085610165642	6.87896295095149	-5.17476713205609	0.000122149942698726	0.00211302618611218	0.864657743937218
E8.cexPv9.tUL4XKuE	CPNE8	copine VIII	-0.264053454697145	8.56850778582235	-5.17047969145923	0.000123142004775241	0.00212776834747945	0.856409470524292
6V5_jnuf9a.t3CVf3U	C1orf106	chromosome 1 open reading frame 106	-0.272573901114273	6.92894485921128	-5.16670814925876	0.000124021594131417	0.00213887972383794	0.849151926676005
frhAHi16oC4etbrIlo	SLC29A2	solute carrier family 29 (nucleoside transporters), member 2	-0.344248698030338	8.60043808676522	-5.15915366658248	0.000125803059199995	0.0021649851544677	0.834609939345335
0Cq3veS6IIT3rhSH.k	KDM5B	lysine (K)-specific demethylase 5B	-0.312934368159996	7.84831823959115	-5.15893706543478	0.000125854526267899	0.0021649851544677	0.834192895803636
rCgJ19ZV1AldFOXBIo	SMARCC2	SWI/SNF related, matrix associated, actin dependent regulator of chromatin, subfamily c, member 2	-0.275423089502633	7.41705766799458	-5.15820442823117	0.000126028771474693	0.0021666086898387	0.832782236901918
lqFVCrwJRUk9GCJF4I	RPP25	ribonuclease P/MRP 25kDa subunit	-0.325817109083397	8.38285855187433	-5.15660370768695	0.000126410345330662	0.00217179217740988	0.829699907627657
xiZZ9emuZEeZ19V6SI	FAM86B1	family with sequence similarity 86, member B1	-0.284129564751071	8.34596598138196	-5.15093159886648	0.000127772101188641	0.00219379845635788	0.8187753734505
WtVe_sT_vF0.5b9I_4	RNF38	ring finger protein 38	-0.284006566108949	7.71811975512922	-5.14790524170183	0.000128504873708098	0.00220219849270579	0.812945060736163
l6PUrei.1DvDsBIHpE	ZFP36L1	zinc finger protein 36, C3H type-like 1	-0.362173071023492	7.72309920055195	-5.14539750088166	0.000129115370402587	0.00221126374260188	0.808113067829602
ltEJFJflEF4Lj0gThY	IDE	insulin-degrading enzyme	-0.262916953045799	8.01766266212046	-5.13951103673761	0.000130560228697487	0.00223318908203369	0.796767998862649
ulT0A438W6XlU5861U	DHRS9	dehydrogenase/reductase (SDR family) member 9	-0.269766590146308	6.62961259595544	-5.13780383938468	0.000130982392233857	0.00223881329391181	0.793476946217695
r7.RVRXR6D3RQAy.jE	ANKRD50	ankyrin repeat domain 50	-0.272918453335741	7.46916030038477	-5.13313331562014	0.000132144579170937	0.00225392100754096	0.784471624196817
Qe6KfONVIQOLoVK_dQ	KLHL5	kelch-like 5 (Drosophila)	-0.305008055565353	8.33132172644421	-5.13296078507943	0.000132187714648985	0.00225392100754096	0.784138916935509
EWoL7_uCglXV6k.3lw	B4GALT3	UDP-Gal:betaGlcNAc beta 1,4- galactosyltransferase, polypeptide 3	-0.345402522679692	8.3947827283779	-5.12717050854886	0.000133643866721794	0.00227588877365274	0.772970988869977
0Fcd9pVlJ3U3RH8Il0	TFB1M	transcription factor B1, mitochondrial	-0.349969494339896	7.34065871220952	-5.11878898364507	0.000135781154722216	0.00230649415485553	0.756798420496271
xVJFlHlN7zt1ySr5Jw	ARFIP1	ADP-ribosylation factor interacting protein 1	-0.272168170932858	6.98750887785477	-5.11467531343755	0.000136843056158176	0.00232162503280737	0.748857953337574
BldAqwUsruk_D6Uu8k	STK35	serine/threonine kinase 35	-0.308149792927881	6.93946579688168	-5.110313265691	0.000137978469544457	0.00233650432072537	0.740435944430176
6dqTX1Sr6t8RAyCnfk	FAIM3	Fas apoptotic inhibitory molecule 3	-0.340941547142445	7.15078591597192	-5.10942035652241	0.000138212088135624	0.00233754209909178	0.738711695892139
EXUux4qx6XJTug9XFc	PI4KB	phosphatidylinositol 4-kinase, catalytic, beta	-0.293032428399128	8.3746072464465	-5.09959560111572	0.000140809817167581	0.00237407627105167	0.719733657973081
Ty5Xhyqij_jueT9CW4	VMA21	VMA21 vacuolar H+-ATPase homolog (S. cerevisiae)	-0.276434189693915	9.55205598307585	-5.09606364517385	0.000141755994323508	0.00238854448075039	0.712908461053981
xaSdToDQ3qogoR5NUg	C11orf20	chromosome 11 open reading frame 20	-0.290928548519962	6.90110852444931	-5.09379287174485	0.000142367786004066	0.00239587673617761	0.708519643243275
xn18p4i5VSnhN7vp.4	ZC4H2	zinc finger, C4H2 domain containing	-0.259418854414292	6.6744124230387	-5.09300541689207	0.000142580579655958	0.00239789638012478	0.706997560396419
ZrIoLQqpB.gpXDCbbI	PSPC1	paraspeckle component 1	-0.275226452671545	7.50065667224766	-5.09269489943282	0.000142664581153104	0.00239789638012478	0.706397337437293
NkooiYR_3qKQOt.44Y	BCCIP	BRCA2 and CDKN1A interacting protein	-0.335920700003148	10.6901270657281	-5.08860810798556	0.000143774929533818	0.00241207562671207	0.698496649834518
rr5FXRA6SBLOwJ6wRc	SLC39A8	solute carrier family 39 (zinc transporter), member 8	-0.284979015399513	8.18232860857867	-5.0872570618246	0.000144143961848699	0.00241527942991445	0.695884358630317
r4gUSny6xvqv1RnKeQ	BLOC1S6	biogenesis of lysosomal organelles complex-1, subunit 6, pallidin	-0.265574867946516	8.45433251003083	-5.08428626423711	0.000144958873806498	0.00242743477075474	0.690139501600994
rrgUgSRddUfKCduP1I	TPST2	tyrosylprotein sulfotransferase 2	-0.279629945519668	7.53242233283617	-5.08275470006133	0.000145380854407024	0.00243299927103872	0.687177410841802
Nin0rdSfd590nlN1Lk	HGS	hepatocyte growth factor-regulated tyrosine kinase substrate	-0.284981210304675	9.30798786412769	-5.08215662590125	0.000145545982320084	0.00243426104092431	0.68602064583655
xkhAF34BX1VOkQHZU4	SKAP2	src kinase associated phosphoprotein 2	-0.319771077535003	7.60830263884467	-5.07920171971723	0.000146364683177359	0.00244644554851227	0.680304823604055
Np.DRQVNBNCXVUpa9A	C16orf58	chromosome 16 open reading frame 58	-0.29176596588113	8.5776215986548	-5.07611444783659	0.00014722514986154	0.0024577993018116	0.674331910481698
3g18puvult_tF7uUfk	SNORD46	small nucleolar RNA, C/D box 46	-0.253202341118355	7.09400142018671	-5.06649036065054	0.000149941268340061	0.0025000655977438	0.655705420341474
HJ3SL97jj__JfnoQus	PER2	period homolog 2 (Drosophila)	-0.307815342429154	7.78893060402214	-5.06147469492627	0.000151377293605369	0.00252245898091306	0.645993971685601
uVHqJH_yk_TgU6jjj0	WEE1	WEE1 homolog (S. pombe)	-0.289813462657848	7.53781815115545	-5.05835399496841	0.000152277948865834	0.00253084054855504	0.63995018101263
TXw.koeX66f7_eoQpU	TPST2	tyrosylprotein sulfotransferase 2	-0.274872365087647	8.07710856584493	-5.05811639231749	0.000152346749328752	0.00253084054855504	0.639489976668895
Qsl4LqI_fi1KIUl6kE	SYNJ2BP	synaptojanin 2 binding protein	-0.260707480710489	8.33165873282847	-5.05523256307034	0.000153184362258354	0.00253853718958133	0.633903885674152
ZVG_EUIBR6kw59VGoE	PREP	prolyl endopeptidase	-0.29844072897299	7.47865336676192	-5.0540467722837	0.000153530158047493	0.00254271436356068	0.631606693174253
KTonQjt_7e7pyOl3n4	RAB3GAP1	RAB3 GTPase activating protein subunit 1 (catalytic)	-0.264192923841003	9.16119722906274	-5.04347210671108	0.000156649842290342	0.00258334159370966	0.611113832028814
ZqrVKG5dMTh_J_0tR4	CTNS	cystinosin, lysosomal cystine transporter	-0.357953225256018	9.45899899151708	-5.03816351082629	0.000158240607059857	0.00260009157378547	0.60082151556027
NVS_ek9M7Eo.vckJzk	TRNT1	tRNA nucleotidyl transferase, CCA-adding, 1	-0.266191036209995	7.93475050262558	-5.03714212642693	0.00015854858508134	0.00260043378081949	0.598840895408235
QhojN3fCX9eTSIOnVE	SNORA12	small nucleolar RNA, H/ACA box 12	-0.291440054680497	7.26449907472474	-5.03699026225801	0.000158594429596093	0.00260043378081949	0.598546397762027
it0.63v_tV1dup_52o	LASP1	LIM and SH3 protein 1	-0.409513689492311	11.2560630681728	-5.03005658152332	0.000160702228518993	0.00262780594048417	0.585097768114258
3oMfFAiiwU3eKuo96o	MIS18A	MIS18 kinetochore protein homolog A (S. pombe)	-0.331874387628895	7.06445107542777	-5.01345611663067	0.000165867217587209	0.00269278628288798	0.552877837842483
91U5e5uZ9c.cqeoBHU	CTPS1	CTP synthase 1	-0.264359986682457	9.60878359455479	-5.00800403608453	0.000167600754001175	0.00271605331812656	0.542289270206196
0JUZ6I0FUpGZ00IJ4M	TRAP1	TNF receptor-associated protein 1	-0.255823737924486	8.88545851515016	-5.00028129786699	0.000170088385761858	0.00275246265779585	0.527285266283608
9pU_eGPL3AN89dd91U	SC5DL	sterol-C5-desaturase (ERG3 delta-5-desaturase homolog, S. cerevisiae)-like	-0.326205418320214	10.0336466836069	-4.99780429144373	0.000170894334212199	0.00276282568445085	0.522471475225726
EfilESeqaofe3l7nU4	WASH3P	WAS protein family homolog 3 pseudogene	-0.268695867934187	8.45964332320433	-4.99016191821168	0.000173405920482736	0.00279842701419134	0.507615154697453
fVum3Rrjl514T670ew	FBXL18	F-box and leucine-rich repeat protein 18	-0.260057495768658	8.94879325772754	-4.98759126252555	0.00017425929024595	0.00281052676919865	0.502616527885936
6nfeL366cMEtI8q3eU	SCO1	SCO cytochrome oxidase deficient homolog 1 (yeast)	-0.248205155305097	10.644748223982	-4.98471290656908	0.000175219959394522	0.00282434168654462	0.497018730096584
9XusJBepN8oJLV6IKQ	CTNNA1	catenin (cadherin-associated protein), alpha 1, 102kDa	-0.284158080286774	10.3214090613031	-4.98336972712059	0.000175670125535663	0.00282824901208692	0.494406221414248
ofkPP4oHWWXplTxSYU	PKM	pyruvate kinase, muscle	-0.336045720030081	7.98980737588616	-4.98336748417404	0.000175670878257389	0.00282824901208692	0.494401858678882
3NRFCKu_44rlruQKgc	GPD1L	glycerol-3-phosphate dehydrogenase 1-like	-0.259293092356253	8.03252402159618	-4.98082646787723	0.000176525775586238	0.00284032695142555	0.489459001298714
oE75npwekgUZNXGvvg	EIF2B4	eukaryotic translation initiation factor 2B, subunit 4 delta, 67kDa	-0.250453529453892	9.70947916481904	-4.97889261357794	0.000177179280715453	0.00284746417491043	0.485696745459516
cnYeiPgUg6nxoCAoSU	FKBP3	FK506 binding protein 3, 25kDa	-0.301173255756819	9.33568790874045	-4.97728716082904	0.000177723708894287	0.00285452266126952	0.482573078483773
lGlfnlFBOiH_xbtW98	OSTC	oligosaccharyltransferase complex subunit	-0.298252718613855	11.6967375885378	-4.97528867376597	0.000178403836298922	0.00286375104799831	0.478684311680283
Th98r4X6X4XUUcnThU	ZNF252P	zinc finger protein 252, pseudogene	-0.271739190817032	7.67901243131006	-4.972268348118	0.000179436825853364	0.00287692802112887	0.472806378464897
BWv_Xf68TuuJOjtCPM	FAM117B	family with sequence similarity 117, member B	-0.281987920631256	6.99796401260238	-4.97051987305169	0.000180037649520427	0.00287994644832339	0.469403177728617
Tl1edcsOzv_54HpJzU	C17orf58	chromosome 17 open reading frame 58	-0.365778465123173	8.21742474149775	-4.96894798844595	0.000180579566583527	0.00288671919992806	0.466343409015109
9XnUelQNLFUO9_X3lQ	RNF214	ring finger protein 214	-0.310930513566383	8.05668002392145	-4.96661325909079	0.00018138759239822	0.00289792850799701	0.461798226956012
i3hPVElXQE5CnHCkoo	ACACA	acetyl-CoA carboxylase alpha	-0.286688388373156	8.27315292434805	-4.96617726078668	0.000181538900477931	0.00289863878291073	0.460949373525663
lCnpbrUovCp_req.C4	WDR81	WD repeat domain 81	-0.367278810171928	7.63684584344133	-4.96543382490392	0.000181797202034867	0.0028994614367789	0.459501916970041
cSfUuulsh_naB8ukUg	NUP62	nucleoporin 62kDa	-0.275379717200536	10.8556246016624	-4.96243017350857	0.000182844672595691	0.00291263081513558	0.453653257400966
cdDXgTcp6BeRF1V0nU	TMEM88	transmembrane protein 88	-0.295711312252611	8.99516005444749	-4.96077412180116	0.000183424856677871	0.00291673476668071	0.450428208048842
lXu37l6iLqOAZRIkl4	ODC1	ornithine decarboxylase 1	-0.266059078818381	9.81221088434757	-4.95630580275112	0.000184999805527232	0.00293833414774165	0.44172499362019
lqPf8lfhPftVQF7Cys	CRK	v-crk sarcoma virus CT10 oncogene homolog (avian)	-0.284908300978098	10.1210195790758	-4.95465458659268	0.000185585339912807	0.00294590936287574	0.438508280600642
iJ1Rehk1dFG1o.X3_g	RAB3IL1	RAB3A interacting protein (rabin3)-like 1	-0.323463812225035	9.12820873561214	-4.94977798024683	0.000187325827384958	0.00297179827210477	0.429006528815153
feiVLO57uLyC09_eII	OPTN	optineurin	-0.321691821613706	7.17765420408961	-4.94058134282172	0.000190654197768587	0.00301283679446598	0.411080591500588
BXecb1z7TwKzRrZRek	NFKB1	nuclear factor of kappa light polypeptide gene enhancer in B-cells 1	-0.301054442820952	9.72489344291878	-4.94048307375308	0.000190690090537381	0.00301283679446598	0.410888998538828
KG14oS97geDkl6Eel0	SGK223	homolog of rat pragma of Rnd2	-0.288428252794338	7.60308625850907	-4.94000143985414	0.000190866108252128	0.00301386250562498	0.409949953110573
oaeT9BCgIxdcdT3edc	SNRPC	small nuclear ribonucleoprotein polypeptide C	-0.331978987055553	9.46039143228069	-4.93444129683568	0.00019291031114085	0.00303906557527816	0.399107519783824
6vSOEmFl.09VWUXsdE	TBL1X	transducin (beta)-like 1X-linked	-0.274227086626165	8.26741435967553	-4.93175877450823	0.000193904622971186	0.0030529568264436	0.393875357794013
6LJP1cU0JT7.uU9KIo	ICK	intestinal cell (MAK-like) kinase	-0.289160054367257	7.2780597822975	-4.92914173980147	0.000194879763079112	0.00306653028585275	0.388770195085936
fXdRKpJVCp2uc.sGgw	SPNS1	spinster homolog 1 (Drosophila)	-0.293584280999121	9.19370461640934	-4.92821355320097	0.000195226832755707	0.00306850985259444	0.386959367882782
QXiUeUE.V99S_Rz3io	PPARG	peroxisome proliferator-activated receptor gamma	-0.397702649219498	8.21945834487517	-4.92794303664064	0.000195328105036579	0.00306850985259444	0.386431591889811
iJN1wOYJauFeh96RN4	PLD6	phospholipase D family, member 6	-0.261333738784721	8.22198293440272	-4.92526904051494	0.00019633208296127	0.00308044924613842	0.381214228811037
ToFB.HpAKtTsUU7nok	VPS26A	vacuolar protein sorting 26 homolog A (S. pombe)	-0.308135432830869	10.4717232166771	-4.91787241396714	0.000199137074910849	0.00312084954834288	0.366778397617668
ZeOr8VJxUskwf9Enao	NCBP1	nuclear cap binding protein subunit 1, 80kDa	-0.271139021242415	8.70814188219012	-4.91678002981004	0.000199554829417677	0.00312371189597863	0.364645929225214
iVT2u65LuALX4_9q7k	RBL2	retinoblastoma-like 2 (p130)	-0.298167905688643	7.49937979072936	-4.91619141331416	0.000199780305939359	0.00312371189597863	0.363496825501369
rRKkuJ3t9VReXJU03M	TSKU	tsukushi small leucine rich proteoglycan homolog (Xenopus laevis)	-0.255651970013498	8.2691935195092	-4.91273533926262	0.000201109514202911	0.00313906726196581	0.356749107218722
9jWqYjgqCKvv_v2hhU	NRGN	neurogranin (protein kinase C substrate, RC3)	-0.267248500492358	7.39752017771603	-4.8984377442208	0.00020670615851209	0.00320980232862965	0.328820907262113
QA7gS7pCt.CC10HfHk	ZNF138	zinc finger protein 138	-0.254085138472435	6.78802830789512	-4.89762258448571	0.000207030049861302	0.00321299267313352	0.327227974481382
3CBVEhgxeipOOJilWo	MYL9	myosin, light chain 9, regulatory	-0.302802250786474	8.92649795529008	-4.88959669048254	0.000210247133307901	0.00325361336701468	0.311540610877572
oqV5fSeufnmPXuXzsE	PLSCR3	phospholipid scramblase 3	-0.257782326414005	9.19670506567459	-4.87448402917696	0.00021644569556225	0.00332865012993918	0.281983447863057
6QN6KiBVwBVwuK_VKo	EIF4A1	eukaryotic translation initiation factor 4A1	-0.325434920155282	11.091832673411	-4.87288183247725	0.000217113815428734	0.00333537634925199	0.278848514435699
QRV6COgMBeburou8oU	SLC16A3	solute carrier family 16, member 3 (monocarboxylic acid transporter 4)	-0.252099716021247	7.97784057735194	-4.86948961337268	0.000218535412568815	0.00335508130852678	0.272210271416371
ZS3QTIC1ubXrl1xAaQ	PPHLN1	periphilin 1	-0.277810060118234	8.98464875767907	-4.86793330256683	0.000219190836397264	0.00336324039014988	0.269164328553391
KlJHl.lJNcDei.xQgo	TFDP2	transcription factor Dp-2 (E2F dimerization partner 2)	-0.252412012424326	7.08809705132801	-4.86490606184074	0.000220471544326843	0.00337580451701732	0.263238837839332
WWCft1Dt6H.69TepVk	KIAA0922	KIAA0922	-0.288747439325903	7.42104213559566	-4.86160424952458	0.000221877221368351	0.00339485914341828	0.256774837612842
lXohNenxCiRdC1Ceug	ABCF2	ATP-binding cassette, sub-family F (GCN20), member 2	-0.314166249089188	7.54680345196647	-4.8602078350936	0.000222474495342297	0.00340207897950723	0.254040725059492
EpBIouKLnnsjhBdT3M	SAT1	spermidine/spermine N1-acetyltransferase 1	-0.263649537296801	8.63660386708437	-4.85956241194324	0.000222751115981766	0.00340247312745122	0.252776950396647
Tt5huq2hqZcdZqzRSc	HCG4	HLA complex group 4 (non-protein coding)	-0.307888125763087	8.23297444994781	-4.85439488210572	0.000224978694529097	0.003432633310003	0.242657111186678
WESUj90JLdB1LV03RU	M6PR	mannose-6-phosphate receptor (cation dependent)	-0.276862278164481	10.5271973426251	-4.85209435166422	0.000225977771965199	0.00344400280779322	0.238150992429352
x7leKemno5ulDACSFw	INF2	inverted formin, FH2 and WH2 domain containing	-0.290604744875011	8.30407117301718	-4.84726991002102	0.000228087831583563	0.0034722596493821	0.228699471921492
iVTooR4Ap6vqhKizR0	MYO1E	myosin IE	-0.27872673598975	7.32068488338446	-4.8387045505288	0.000231884279824407	0.00352214823240566	0.211913362838472
6pIQKnV6ceoIxIFNe4	AARS2	alanyl-tRNA synthetase 2, mitochondrial (putative)	-0.300258773299624	8.08915129908438	-4.8328131506764	0.000234533333758164	0.00355840060301536	0.20036330733183
QUcilHt9An3dFclArU	SH3KBP1	SH3-domain kinase binding protein 1	-0.299151816183232	9.57470996863854	-4.83115566798935	0.000235284229852181	0.00356385563535494	0.19711319455526
xXp1ae5nin_1Xtf6YI	FAM101B	family with sequence similarity 101, member B	-0.290355789672702	7.5259967044296	-4.8308601693883	0.000235418361049692	0.00356385563535494	0.196533730475397
Wh36lF3vHx7HOgnXrg	PROSER1	proline and serine rich 1	-0.30117620873421	7.4412806159249	-4.8300433575285	0.000235789534587163	0.00356653951657519	0.19493194092815
fUkoijrKvlKnSC5CeM	C6orf106	chromosome 6 open reading frame 106	-0.27504814201056	7.50710019029864	-4.82732304609901	0.000237030050478876	0.00358113809550475	0.189596857391733
QxSh0XeEJKIKwqVrSc	PMPCA	peptidase (mitochondrial processing) alpha	-0.245209979434288	8.58454792885938	-4.82719626773059	0.000237088027850432	0.00358113809550475	0.189348201206789
fo3_33p6K5.6K_rnqQ	SLC2A8	solute carrier family 2 (facilitated glucose transporter), member 8	-0.262004584589383	7.79342208247897	-4.82574136353127	0.000237754422315205	0.00358720910376356	0.186494516451728
WlFOUtFO_PasAFJijk	NUP50	nucleoporin 50kDa	-0.252382210925311	8.33980954493719	-4.82329998166174	0.0002388770008279	0.00360014182136627	0.181705455535833
oLUKIIIpcl4lAiIsak	PSMB8	proteasome (prosome, macropain) subunit, beta type, 8 (large multifunctional peptidase 7)	-0.246983425144024	6.97979955908596	-4.82200653739216	0.00023947395711826	0.00360713465225106	0.179167969932484
HrRV3ffke1UB_e0PWI	GPRC5A	G protein-coupled receptor, family C, group 5, member A	-0.269449995319918	6.94525253501942	-4.82037140987114	0.000240230811417778	0.00361652688798085	0.175959929896742
ridSViJc88kuKJIJJ4	C21orf59	chromosome 21 open reading frame 59	-0.271116024997678	8.66900461135421	-4.81977850554815	0.000240505859198421	0.00361865942780631	0.174796614938294
0iVueKg5ZEjnjkergM	MTMR10	myotubularin related protein 10	-0.266431089122534	8.09060194835546	-4.8141636555561	0.000243126741273181	0.00365606554171777	0.163778199862915
WTJl3eN9eTp0rj3oQo	LYPLAL1	lysophospholipase-like 1	-0.268472554280919	8.43449994132804	-4.81061552219814	0.000244798099649727	0.00367915947218714	0.156813835676925
WaqX1dq1ekgIT.FX34	TMEM145	transmembrane protein 145	-0.26606870201819	7.24641115660684	-4.80951993128107	0.000245316571669148	0.00368323475453898	0.154663130805231
E6u7ihOqeChXiifZBw	TMEM132A	transmembrane protein 132A	-0.251155330530164	7.76802788122855	-4.80946879408314	0.000245340799227807	0.00368323475453898	0.154562742789717
Tl9F63uh8xe7n6.ErU	AHCY	adenosylhomocysteinase	-0.288006609122901	10.1086149630474	-4.80887432089984	0.000245622627285306	0.00368542623506404	0.153395706740644
i12v1_XRWaImeBehCQ	MED16	mediator complex subunit 16	-0.245100845760921	7.72915622923295	-4.80690143009862	0.000246560330951574	0.00369336756380691	0.149522389093947
WuXQtT9_o2dv65Hduo	LPP	LIM domain containing preferred translocation partner in lipoma	-0.285907678145852	10.3325244676323	-4.80593606391468	0.00024702050832939	0.00369799974279462	0.147626974406277
05E9zsVdY.uCXEoDeo	MYOT	myotilin	-0.302741301888302	6.63721226863287	-4.79058354175257	0.00025445907842288	0.00379283839530543	0.117471272526364
KEv0yf9dVT87s_uEuo	FBXO11	F-box protein 11	-0.297195493273271	9.0347732731781	-4.78996691218572	0.000254762626700909	0.00379319458679596	0.116259594721913
KEReiKE.gBHvfFdgV4	RBM25	RNA binding motif protein 25	-0.293977630062433	9.68310992894827	-4.78938133364248	0.000255051235100208	0.00379540861535845	0.115108897808803
c12lTe1Ndd1OQue.qQ	SLC9A1	solute carrier family 9, subfamily A (NHE1, cation proton antiporter 1), member 1	-0.246023356649687	8.06318501234014	-4.78897062995212	0.000255253855731039	0.00379634133677172	0.114301820465522
Ze3nPdeySUqGfrdMTs	SNORA63	small nucleolar RNA, H/ACA box 63	-0.290322300977731	7.41274625970541	-4.78864627553975	0.000255413993234518	0.00379664153888548	0.113664417183558
ZgtzjsBH_XXux7tMBo	ANXA2P1	annexin A2 pseudogene 1	-0.321913867761384	10.4376778154669	-4.78258955044648	0.000258423367823727	0.00383087930181534	0.101760192189509
ukAuCSgIKlekpQSnQI	HMGB2	high mobility group box 2	-0.538995369172178	9.42425304292187	-4.78047129206767	0.000259484463633744	0.00384031343669188	0.0975960059484997
ftV5XU6kvM95NCXyCI	DCLRE1A	DNA cross-link repair 1A	-0.311534588980895	7.53152661895056	-4.77783729298013	0.00026081017637587	0.00385362661477375	0.0924173407286224
BrXrirv7l_4h1sTwIU	CCDC130	coiled-coil domain containing 130	-0.272657656686246	8.45172959271115	-4.77727377817236	0.000261094703362069	0.00385573060033	0.0913093354583419
rVQkOyK78CpXeeni6Q	ELOVL6	ELOVL fatty acid elongase 6	-0.335847211166735	8.08518112162145	-4.77532977810268	0.000262078716076502	0.00386395185311052	0.087486728732312
9OlMdIRF_7pedIno5Q	QSOX2	quiescin Q6 sulfhydryl oxidase 2	-0.257546026674691	7.52206732082123	-4.77302761159236	0.000263248971082509	0.00387909727730924	0.0829593638922459
luDHV5JAQiOkO.1_9U	NFE2L2	nuclear factor (erythroid-derived 2)-like 2	-0.390851310239101	9.585845437128	-4.76791528981219	0.000265867006451551	0.00391342384754079	0.0729038079612438
oVUB7eHe79eV4oiKrQ	BCL9L	B-cell CLL/lymphoma 9-like	-0.290875491234239	6.90667019137685	-4.76762674107472	0.000266015570809233	0.0039134872043996	0.0723361788886381
H2UJFJzK0SUTR0SeNE	RNMTL1	RNA methyltransferase like 1	-0.287188590952619	10.2577842365831	-4.76671375290762	0.000266486202628024	0.00391828601891222	0.070540108362243
05J7B50ZQDp46op558	C22orf28	chromosome 22 open reading frame 28	-0.264590950630425	9.24706227582649	-4.76558530206751	0.000267069088339799	0.00392472926786678	0.0683200592005369
Kf_fSnCJ5dnf7VVPKM	SH3KBP1	SH3-domain kinase binding protein 1	-0.321699325587642	9.04773161262852	-4.75830546007144	0.000270861106801144	0.00396970292020607	0.0539951745050384
ETeEeX1d.le6x57eUo	PDLIM7	PDZ and LIM domain 7 (enigma)	-0.274933981908643	9.23200053164017	-4.75613223193664	0.000272003847682154	0.00398429826129669	0.0497178265932963
WVUs_yJC37vAJUu4S4	HNRNPD	heterogeneous nuclear ribonucleoprotein D (AU-rich element RNA binding protein 1, 37kDa)	-0.327255170576158	11.8753705255354	-4.75504901552926	0.000272575285724778	0.00398836157019513	0.0475856710706779
3IlVNOVFFR3pHp9Nfw	TPM2	tropomyosin 2 (beta)	-0.268139910774384	6.78697572298421	-4.75286413976474	0.000273731658404283	0.00400312260333767	0.0432847163548002
cXBw6jUkqU.dSKlLNc	CRK	v-crk sarcoma virus CT10 oncogene homolog (avian)	-0.267747407971087	9.48517220930699	-4.75129693808199	0.000274564232021052	0.00401126765184551	0.0401993797946218
Wr.mnL6c9CAXZV3g7Q	URI1	URI1, prefoldin-like chaperone	-0.260572508753743	10.1061122990225	-4.75102693464136	0.000274707934253656	0.00401126765184551	0.0396678026572106
EWvSfWEUi6BUsJFNKA	PTCD2	pentatricopeptide repeat domain 2	-0.267738459295726	7.73482853865269	-4.75098134371883	0.000274732206470398	0.00401126765184551	0.0395780435143607
QemBfoioOePt_FAVEk	RFTN1	raftlin, lipid raft linker 1	-0.30706040165038	8.16770381253063	-4.74375381684878	0.000278608161243817	0.00406348505280767	0.0253460273406763
6euf8DUi6h5eZede80	SUV420H1	suppressor of variegation 4-20 homolog 1 (Drosophila)	-0.335078451720983	8.89462380358707	-4.73665337102036	0.000282470847718829	0.00411539696934285	0.0113594218080708
WFE.ekm.VIRV3nKU1c	NCS1	neuronal calcium sensor 1	-0.248184182081021	7.31096956443004	-4.7336466355408	0.000284123118991038	0.00413724743531341	0.00543525459861183
N56vQLXyD1fXV0EJ54	ZNF286A	zinc finger protein 286A	-0.236584198513475	7.01346669341696	-4.73252356684647	0.00028474282258553	0.00414203793288055	0.00322225492050965
Hx9OqoadRUl5lHu98I	WASH1	WAS protein family homolog 1	-0.32003080292052	9.44831333045533	-4.73242500812086	0.000284797273206926	0.00414203793288055	0.00302803990714473
WiJV9C7jXjnlIlPujk	PPA1	pyrophosphatase (inorganic) 1	-0.263330193663553	11.7762591756609	-4.73091388283949	0.000285633467097359	0.00414952313072976	5.01756154616118e-05
fio9xXgTF0SNdXtOUQ	GLB1	galactosidase, beta 1	-0.29005213987993	8.58010188174042	-4.73073801380724	0.000285730949874786	0.00414952313072976	-0.000296410619462506
KkCW8s3nZNUfxNIvSE	ZNF195	zinc finger protein 195	-0.300021342761599	7.19120820268159	-4.72496226044269	0.000288951520968841	0.00418509175699023	-0.0116803409082094
x_SX.XlfA.jF.rsonk	SNORA13	small nucleolar RNA, H/ACA box 13	-0.245067019114722	7.06399134409833	-4.72435642353021	0.000289291496618231	0.0041877800001384	-0.0128746185922903
QjR7X5fXr393a_vlKk	MTF1	metal-regulatory transcription factor 1	-0.30529694962947	7.09296571261044	-4.72281564709129	0.000290157987102619	0.00419584534867796	-0.0159120842351559
on_s959RO5S_Xo_olM	GLDC	glycine dehydrogenase (decarboxylating)	-0.281206812070004	7.32385218401924	-4.71997123023556	0.000291764638947164	0.00421458526376926	-0.0215201126015447
6KK4561elF3EleB34g	KATNB1	katanin p80 (WD repeat containing) subunit B 1	-0.248492906493851	8.36257322071968	-4.71647713585741	0.000293750806198488	0.00423876163327266	-0.0284100744466125
le6oiDhk9OiviOngtE	EPHX4	epoxide hydrolase 4	-0.275660126858246	7.32456361960894	-4.7129748207595	0.000295755623831027	0.00426315545339431	-0.0353173888954927
TenH5XAUkfrjtx6ujo	ZKSCAN3	zinc finger with KRAB and SCAN domains 3	-0.277010570700658	7.03766901527703	-4.71234292942143	0.00029611883303216	0.00426612411178781	-0.0365637353303692
EU3d9y057k5Z8d76rc	ETS1	v-ets erythroblastosis virus E26 oncogene homolog 1 (avian)	-0.24721291014604	9.74677675750513	-4.70746502975456	0.000298938140362549	0.00429761201470865	-0.0461861833093842
9ZUVJphPsSHXdF3IyQ	SEC14L1	SEC14-like 1 (S. cerevisiae)	-0.269615180635959	8.00344958946231	-4.70712267602119	0.000299137047676673	0.00429819376555762	-0.0468616144397078
cavkF_3fkvwrDoz7JU	UBE2N	ubiquitin-conjugating enzyme E2N	-0.238328475563423	9.10292903134876	-4.7038776297876	0.000301029199577075	0.00431923888901738	-0.0532643187247563
0EbCMSt83Xjru1P_Xo	TMEM126B	transmembrane protein 126B	-0.25998474284605	11.5174266593752	-4.70371812612459	0.000301122521636506	0.00431923888901738	-0.0535790557752707
TbinVSUSVXfH5fAHog	RNF216	ring finger protein 216	-0.262840499965148	8.19762316796134	-4.70351984702295	0.000301238571882221	0.00431923888901738	-0.0539703088744519
NXhfbd7kYe8eh0ZJ44	POLRMT	polymerase (RNA) mitochondrial (DNA directed)	-0.27371641834406	8.08169129107048	-4.70140860673952	0.000302477113768838	0.00433470636150081	-0.0581365268194824
fRHj2H97qfIo4oIXHo	CTH	cystathionase (cystathionine gamma-lyase)	-0.30220965316213	7.44833955713788	-4.69774309527179	0.000304639925666797	0.00436109335276457	-0.0653708437293741
lmWL3jqIrEr6vd5cU8	MYPOP	Myb-related transcription factor, partner of profilin	-0.316747038719456	8.23208898892573	-4.69254034946933	0.000307737147922415	0.00440246719535078	-0.0756411952460905
uopV8t7OjlBDuHzt6o	CFI	complement factor I	-0.247548656748005	6.86637068750485	-4.69098903403991	0.000308666915062852	0.00440711372201318	-0.0787040118216034
HpD9_QUUWKVYAkettI	DMKN	dermokine	-0.3121511334231	7.64547659938717	-4.69008188370172	0.000309211947170964	0.00441257322611989	-0.0804951327641517
rpVFdTnlYF6cQTwQSg	RIMKLA	ribosomal modification protein rimK-like family member A	-0.260816628273791	6.81973308425998	-4.6833682791819	0.000313276525104863	0.00446587786287164	-0.093753132313271
l6nnXidLtCuPQey5SE	C17orf58	chromosome 17 open reading frame 58	-0.329211688552195	7.94700987954077	-4.67675942742195	0.000317331420685256	0.00451182745301343	-0.10680827667355
Wun30466_q6_07hq1U	APOL2	apolipoprotein L, 2	-0.246591892571308	6.91349384354446	-4.67546626562242	0.000318131146019918	0.00451810376526529	-0.10936325590505
lhXEuXqnWfEMtdXe9c	RPUSD3	RNA pseudouridylate synthase domain containing 3	-0.281652654905762	8.29259444446381	-4.67240187593731	0.000320034538576549	0.00453354697396159	-0.115418363337586
0CT14T0JkYurlnunHk	GCLM	glutamate-cysteine ligase, modifier subunit	-0.32510301090849	8.87643662723864	-4.65201786966192	0.000332997630915789	0.00468711994145943	-0.155717821364299
rqEqc_MK1X675ffk3U	C1orf85	chromosome 1 open reading frame 85	-0.241563315008299	9.38282562268494	-4.64878633235832	0.000335101799455096	0.00470773776054783	-0.162110025173762
rjl96N8JS_0uitdKnk	PRRX1	paired related homeobox 1	-0.239324964445357	6.94810893032578	-4.64129063630938	0.000340035344318646	0.00476717251714534	-0.17694059452629
QokLN76nN4rXnFPX6U	EARS2	glutamyl-tRNA synthetase 2, mitochondrial (putative)	-0.254111009685752	7.80765239395581	-4.64029676764834	0.000340695080747273	0.00477395462319836	-0.17890738104354
Z6UVZnWV5lXXWWWnVo	NME2	NME/NM23 nucleoside diphosphate kinase 2	-0.294325922907282	8.43150044317417	-4.63944579738251	0.000341261006710982	0.00477941589574369	-0.180591452308308
lks1Li4IEfh4d_pRd4	PROSER1	proline and serine rich 1	-0.270747625666679	7.35136535113386	-4.63476236152331	0.000344393014803902	0.00481582149773208	-0.189861119101501
WkuK2yX.K6CC4q5Ju0	CAB39	calcium binding protein 39	-0.348233770902023	10.3272880274092	-4.63148072397745	0.000346605188145306	0.00483382165094983	-0.196357431754461
opfFAkAirkIO6izt5Y	UBE4B	ubiquitination factor E4B	-0.266066161133124	8.1955313336799	-4.63126758528149	0.000346749370862149	0.00483382165094983	-0.196779392658184
unolZFcJNeeX1RBPAc	PAFAH1B3	platelet-activating factor acetylhydrolase 1b, catalytic subunit 3 (29kDa)	-0.244373188836921	9.5954593464689	-4.62097459382317	0.000353786248719453	0.00492685490516495	-0.217161644237844
i.kl53LqElSJenlTTs	PKM	pyruvate kinase, muscle	-0.291814488323162	8.68235420424648	-4.62025725499394	0.000354282104457354	0.00493087974574672	-0.218582467344993
6VdK5VRESX1fhlxP3I	BOK	BCL2-related ovarian killer	-0.280676548213936	7.51359482322719	-4.61769454274289	0.000356059407936365	0.00494835021439431	-0.22365876075428
cVe.FY7OgMClf9deAA	TIAF1	TGFB1-induced anti-apoptotic factor 1	-0.247206462894497	7.19783411909258	-4.61595816413551	0.000357268837842275	0.00496206887110072	-0.227098552354567
Wf_S0NV51zX6VekBHo	METTL4	methyltransferase like 4	-0.297810290206558	7.61193410253172	-4.61344868482282	0.000359024220812889	0.00497935023630473	-0.232070328602095
TPVK9eVf6p57h1mFyg	ALKBH6	alkB, alkylation repair homolog 6 (E. coli)	-0.292817386145721	7.50257781642889	-4.61252258540167	0.000359674266585177	0.00498327043101261	-0.233905252633955
K2LXV7tWe49z9dUVHU	HPDL	4-hydroxyphenylpyruvate dioxygenase-like	-0.257268107574663	7.2754589587266	-4.6088404288029	0.000362270834191651	0.00501412407650567	-0.241201612792393
iUJ6v00HqOUwEIFK1Y	DMKN	dermokine	-0.310583069609592	8.12811974443343	-4.60731953758843	0.000363348947660149	0.00502136029145416	-0.244215668143922
E_Ru6wkyn4IrqykrE4	KIAA1598	KIAA1598	-0.320539303237734	7.97674837048355	-4.6039329638325	0.000365761454701795	0.00504955559447852	-0.250927789092128
lcNUrC0JcQ5XIoIsAU	ATG5	autophagy related 5	-0.277588339318523	7.74040260422408	-4.60245995162972	0.000366815924314117	0.00506153733204139	-0.253847576335827
u4eiyS6XxwV.I67o1o	AFTPH	aftiphilin	-0.27593411876489	7.80176018586074	-4.6002809614229	0.000368381509828754	0.00508055597286957	-0.258167085101466
xdfrj1kuIi6eqToKQg	F12	coagulation factor XII (Hageman factor)	-0.300745622557422	7.60015480263481	-4.59896198760021	0.000369332517366999	0.00509108360321746	-0.260781942355862
lknp_dcf0oKjkrVYoM	CRABP1	cellular retinoic acid binding protein 1	-0.3125573836822	8.29155278071063	-4.5978050715351	0.000370168755817898	0.00509743046082636	-0.263075643307602
Wb5ZJrqCgKSOwOO768	NCOR2	nuclear receptor corepressor 2	-0.258320863209865	7.97864717108948	-4.59136721584957	0.000374857832641242	0.00515415270344227	-0.275841411617396
uUK90R6Xqfq5UzKK3s	IFI35	interferon-induced protein 35	-0.264738463943048	7.11642364896796	-4.58851766251312	0.000376952787669827	0.00517770897413017	-0.281492977487535
ok_Dr7yklO50EeP0Xc	ATAD1	ATPase family, AAA domain containing 1	-0.281902642569455	8.81959229970607	-4.57906377228938	0.000383989771652001	0.00525244405079267	-0.300247941198479
Wea2pon3v3VJQ07h0I	ST3GAL2	ST3 beta-galactoside alpha-2,3-sialyltransferase 2	-0.269313630686658	7.05091606904897	-4.57720621972652	0.000385388233883711	0.0052642557949634	-0.303933903084191
fCq164YtWb3dfg1HZQ	ALDOA	aldolase A, fructose-bisphosphate	-0.313381902530861	11.593757335137	-4.57312985610013	0.000388475510019977	0.00529576062101605	-0.312023688102824
NgVSgCgitgUFeaCiTo	SIRPA	signal-regulatory protein alpha	-0.241544238284403	7.50514513241257	-4.57204025525289	0.000389305027579465	0.00530440320852623	-0.314186300537452
6ipCUUDxcp4ryIj6Uk	EMP1	epithelial membrane protein 1	-0.446466984714695	9.73687909991599	-4.56647435226931	0.000393570859967224	0.00534909333125794	-0.325234907069126
E0LNfvhGlOFH9VupTo	HMOX1	heme oxygenase (decycling) 1	-0.260515404941049	6.95243311498681	-4.56570568347683	0.000394163748493215	0.0053517888734354	-0.326760956777322
0VCQlLiSV5SHHlIeIA	MAP1A	microtubule-associated protein 1A	-0.312061106367595	7.55038532460227	-4.56513110841016	0.000394607528293707	0.00535259408988479	-0.327901701283013
ljsJFJPX17NX.ulSXU	C11orf74	chromosome 11 open reading frame 74	-0.227343965451102	8.93069832009569	-4.56511798406358	0.000394617671032497	0.00535259408988479	-0.327927758295815
ECgp1eTtefnkZROrus	MCM4	minichromosome maintenance complex component 4	-0.233272458300767	10.1371963267042	-4.56353828664505	0.000395840449301991	0.00536381603829391	-0.331064185918832
iJdLlb_l553Z4QwIlc	MRPL37	mitochondrial ribosomal protein L37	-0.256963254144484	10.8637143387646	-4.56247740262183	0.000396663820360203	0.0053722896249284	-0.333170645673196
rhUbns17VXoi84oTU4	PRAME	preferentially expressed antigen in melanoma	-0.264166401257388	8.54613296270861	-4.56182189965244	0.000397173447357295	0.00537650762470494	-0.334472239368809
uKzveLgVEktkg4kXpI	ABHD6	abhydrolase domain containing 6	-0.234749954309444	7.12985990416927	-4.55475652003929	0.00040270939004373	0.00544058781529199	-0.348503796876962
NJJr1NkuBlh32uS__k	ATP5D	ATP synthase, H+ transporting, mitochondrial F1 complex, delta subunit	-0.295974137294812	10.4612044531456	-4.55094289995599	0.000405730361861883	0.00547050360665465	-0.35607919610654
HdI2KujjFP14Vb.Uk4	DDX10	DEAD (Asp-Glu-Ala-Asp) box polypeptide 10	-0.259154241511593	9.57251201746742	-4.54888125540699	0.000407373186000376	0.0054899253799395	-0.360174955614093
EtIF_jxAF2JX3Sy654	SQLE	squalene epoxidase	-0.330390626723886	9.7627818575005	-4.5474522164313	0.000408515926289986	0.00549976064375059	-0.363014154959147
rOTSdl6h6d7jACFXVk	KLHL22	kelch-like 22 (Drosophila)	-0.301483493084569	8.21171422262143	-4.54124766049009	0.000413515755049609	0.00555339376385435	-0.375343228311608
cu10WLdO_A7CVXrqKY	LSG1	large subunit GTPase 1 homolog (S. cerevisiae)	-0.299785475953417	7.70236101361186	-4.53804726577938	0.000416119265809511	0.00558021177350255	-0.381703953935557
rLu7XeK5_IC7EeSB5U	FEZ2	fasciculation and elongation protein zeta 2 (zygin II)	-0.23532850235197	9.6861717251294	-4.53803439430752	0.000416129770635345	0.00558021177350255	-0.381729537422245
uu42IlPSAIfX_70lzE	SLC39A8	solute carrier family 39 (zinc transporter), member 8	-0.296069380105669	7.97120652155618	-4.5322661188727	0.000420864969030341	0.00564092138332762	-0.393195973750114
oV5F615l4qunvD30tM	UBB	ubiquitin B	-0.267418039214094	13.3951503868972	-4.53199008249662	0.00042109295099724	0.00564118991340895	-0.393744758401244
WF5WS_i_h7fBLJukRI	C15orf52	chromosome 15 open reading frame 52	-0.253476345111323	8.77065431586663	-4.53155290074242	0.000421454284539468	0.00564324374678514	-0.394613926799305
QB76KIJ4KKeIViSL_U	TPM2	tropomyosin 2 (beta)	-0.250542019495786	11.7362982066879	-4.53059611468072	0.000422246185874466	0.00565105798243834	-0.396516182821658
lTo_aM.F3tVAZ4UZXo	BOLA3	bolA homolog 3 (E. coli)	-0.248815528574777	11.1417542941056	-4.52946343583341	0.000423185643785317	0.00565855305734642	-0.398768239065141
x7R527rdSQqPamCEBo	CXXC5	CXXC finger protein 5	-0.311416274636511	10.2769811172597	-4.52504622424176	0.00042686989053756	0.00569888109768845	-0.407551771056045
TnTjVh7ojuuYcpeCC0	TAMM41	TAM41, mitochondrial translocator assembly and maintenance protein, homolog (S. cerevisiae)	-0.249344684277034	8.19998739449365	-4.51883729523368	0.000432104318937495	0.0057546028297184	-0.419900727433355
6entc7UoIJU.vinhfU	TTC1	tetratricopeptide repeat domain 1	-0.284893212664879	9.19007390504803	-4.51736646328032	0.000433353929218978	0.0057684128517431	-0.422826518132894
3l55.1.4KEQF61QTu4	C15orf41	chromosome 15 open reading frame 41	-0.308244605439485	7.30377415645554	-4.5149089863666	0.000435450072689266	0.00578496061308247	-0.427715333271054
fqiMRwVUgOHnCXfl_0	PEX5	peroxisomal biogenesis factor 5	-0.228520668975955	8.63643686045566	-4.51324288982689	0.000436877114918835	0.00579823990876622	-0.431030076729257
KeXp11_Kegd3Uq68Hc	C9orf114	chromosome 9 open reading frame 114	-0.270065230330362	8.62182019675267	-4.51269077702267	0.000437351068174525	0.00579885619620651	-0.432128568212328
ohIepX1CtCU7t44T14	STK40	serine/threonine kinase 40	-0.258194539335825	9.17493877569959	-4.51196918749565	0.000437971302247628	0.00580424303242484	-0.433564289240618
iOR_kvDo3nvnou4m6E	C18orf25	chromosome 18 open reading frame 25	-0.269863263747882	8.40517176756251	-4.51009103564442	0.000439589884098441	0.00582284881631959	-0.437301373581228
rmtJwqIH5ugokOSES4	SALL4	sal-like 4 (Drosophila)	-0.242567085818396	6.76047329750667	-4.50666594805349	0.000442557437450947	0.00585791664216136	-0.444117213643104
lq1513QX4LVRs4vRS4	UQCRFS1	ubiquinol-cytochrome c reductase, Rieske iron-sulfur polypeptide 1	-0.232890721943938	11.6439300926477	-4.50653745511571	0.000442669165306355	0.00585791664216136	-0.444372929351037
ip6UxEyk0vwQU0hdJ4	BTAF1	BTAF1 RNA polymerase II, B-TFIID transcription factor-associated, 170kDa (Mot1 homolog, S. cerevisiae)	-0.236344847165143	8.48691487367947	-4.49596662130846	0.000451960669001019	0.00597021019878853	-0.465414521534524
ljhMe8iFHo8khXrkuE	CBWD5	COBW domain containing 5	-0.345115953868305	8.93850702310444	-4.49588269811933	0.000452035231064275	0.00597021019878853	-0.46558160820824
cG5154X3mnWp7tcDkA	COMT	catechol-O-methyltransferase	-0.247762440706612	9.29390494868678	-4.49547290674334	0.000452399494071669	0.00597061144344321	-0.466397489219457
0Vb3Klul.liHskiAGw	HES4	hairy and enhancer of split 4 (Drosophila)	-0.357425136774354	8.21892220619477	-4.49364241912171	0.000454030294491251	0.00598497466523149	-0.470042088151872
lEo1VIhVP5d0EdIX0E	SF3A3	splicing factor 3a, subunit 3, 60kDa	-0.317957692253965	10.4382733738322	-4.49294119830936	0.000454656616764625	0.0059902499755176	-0.471438325085973
c4F58xcKkokJV0Q5J4	CREBZF	CREB/ATF bZIP transcription factor	-0.233649127195025	7.95112608423098	-4.49133837163526	0.000456091575213876	0.00600623895747671	-0.474629938726384
ceeyeUeIIKa4dSddUw	NDUFA7	NADH dehydrogenase (ubiquinone) 1 alpha subcomplex, 7, 14.5kDa	-0.29121907299492	8.8464756007525	-4.48905635996631	0.000458142610402133	0.00603032155991706	-0.479174315318267
BQkv9UU1PE1Kqj9faQ	TANK	TRAF family member-associated NFKB activator	-0.257705952178408	7.79954429342016	-4.48689881956308	0.000460090478955162	0.0060527099607176	-0.483471189944038
cV6F0uopuniFB6.lzA	PPP1R15A	protein phosphatase 1, regulatory subunit 15A	-0.254236703318406	9.53026851869352	-4.48438142595803	0.000462373977678868	0.00607128812510761	-0.488485186609512
BkSXZEBRPl66pUux4A	ACTR1A	ARP1 actin-related protein 1 homolog A, centractin alpha (yeast)	-0.229592694837885	8.42053566355552	-4.48026239938469	0.000466135414514176	0.00610295440392884	-0.496690268920091
HVr31Lr_IR6.Efzlo4	VCL	vinculin	-0.294906108741433	11.7346333522755	-4.47292502359003	0.000472913777599337	0.00617085375599558	-0.51130949298602
fu7.Lty3kiJ7uPDAbo	ALDH5A1	aldehyde dehydrogenase 5 family, member A1	-0.263593809659349	6.86722743111464	-4.471502373076	0.000474239703312732	0.00617923855497973	-0.514144500701984
6nU3Hf4J95Un5Pv3KI	SNRPN	small nuclear ribonucleoprotein polypeptide N	-0.257597309335864	9.16755159468956	-4.45341722258128	0.00049143155614952	0.0063787345718776	-0.550197212170604
3t7554CO3u5ezQTuH0	DENR	density-regulated protein	-0.253337790586346	10.4377634400532	-4.45164676671648	0.0004931485628354	0.00639795992950681	-0.553727923733828
EVLftPlJ7vrLnu_Dxo	IL8	interleukin 8	-0.281813070760745	6.96530508588242	-4.44393147021292	0.000500703070531876	0.0064738445084449	-0.569116768972529
ugZaiTNe9Tmk503iWI	BTNL8	butyrophilin-like 8	-0.28647164510781	6.79777414776935	-4.44247666701996	0.000502140802823314	0.00648670271380517	-0.572018993996291
l4OKUNCFIIFHQkjVJU	MLKL	mixed lineage kinase domain-like	-0.299296041291328	8.11472960944738	-4.43471131352943	0.000509886963892538	0.0065805012162116	-0.587512917696916
9XtThfqRKgveu0yM1Y	IDH1	isocitrate dehydrogenase 1 (NADP+), soluble	-0.247996426831904	9.26857715930748	-4.43326440635507	0.000511343783836674	0.00659616460671483	-0.59040036340945
rpzl_RErvrjqnviOXs	ITGB5	integrin, beta 5	-0.271594847649414	8.96420874712566	-4.43014193507826	0.000514502208157166	0.00663060137904399	-0.596632079100406
NDoL0KLilYXp3Z6KpM	ANAPC11	anaphase promoting complex subunit 11	-0.241514358687373	9.09729370076274	-4.4293963801703	0.000515259301426677	0.00663720528447431	-0.598120134982432
NKNXgi36IAr3uV0rqk	DGKD	diacylglycerol kinase, delta 130kDa	-0.255098023832372	7.50473786343293	-4.42531398994339	0.000519425169795886	0.00668451897828406	-0.606268903537344
fpFQr9494VJLrXgiJ4	MKRN2	makorin ring finger protein 2	-0.275043676240122	8.80770319333447	-4.42357241894379	0.000521212845952386	0.00670434427927754	-0.609745579391411
ToJIPCSKI647Z_kERU	NGLY1	N-glycanase 1	-0.276430582428094	7.7710707740841	-4.42235220805263	0.000522469116675442	0.00671731857685849	-0.61218160030875
uAAYeVNWrX9Xjq_qS8	MAP2K3	mitogen-activated protein kinase kinase 3	-0.236561787762079	8.78944894176316	-4.42128865175325	0.000523566635194218	0.00672824049244374	-0.614304963979451
urSS3eNbkqzw7tKni4	AMY1C	amylase, alpha 1C (salivary)	-0.28882682584959	11.2653001769644	-4.41790705406111	0.000527071946210512	0.00676047648075592	-0.621056776418594
Eqlesp1.IKFP3vXInw	FAM107B	family with sequence similarity 107, member B	-0.279639990047812	7.52859808291491	-4.41151156251543	0.000533767333582815	0.00683293338231725	-0.633828454987184
foSe..BXfeQv74XE6k	ATP6AP2	ATPase, H+ transporting, lysosomal accessory protein 2	-0.23068964136767	9.90091708461552	-4.40623172723084	0.000539360411530797	0.0068952729707858	-0.644374367603733
flAfl.n0dNOSX3q_vk	RAB2B	RAB2B, member RAS oncogene family	-0.260734108839195	9.18322802079245	-4.40535150793394	0.000540298678061192	0.00690009459760149	-0.646132703262179
rCn3eU16I1b1pzq6JY	PNKP	polynucleotide kinase 3'-phosphatase	-0.260013250138045	7.87289021845646	-4.40523151906051	0.000540426709256225	0.00690009459760149	-0.646372398553327
uoIkIe1XOeUE5Lf784	DNAJC12	DnaJ (Hsp40) homolog, subfamily C, member 12	-0.24928289567991	6.76402168099028	-4.40285188650341	0.00054297227102424	0.00692187583098947	-0.651126270354982
NoULPSQmgOokkOjmfg	DROSHA	drosha, ribonuclease type III	-0.231288421360453	8.7861164766387	-4.40060890535181	0.000545382902885813	0.00693956256542511	-0.655607511589777
0D3CJfoVi7unKvleno	RAD9A	RAD9 homolog A (S. pombe)	-0.275645366125491	7.55279781280251	-4.40026178891105	0.00054575694324168	0.00694106627110188	-0.656301045225963
3qVItSW1J51.VL_P0M	CENPB	centromere protein B, 80kDa	-0.22943695187907	10.2075533366121	-4.39670237762427	0.000549607641153183	0.00697078887012828	-0.663413181549715
fHgJLTmDoq537snrSo	CPEB4	cytoplasmic polyadenylation element binding protein 4	-0.248037710336646	7.10065185028609	-4.39565115387849	0.000550750209627603	0.00698165966671851	-0.665513822700154
0SSxd.hZflRiPgkeC0	NRD1	nardilysin (N-arginine dibasic convertase)	-0.235180883986519	9.54268499179376	-4.39434417433504	0.000552174152440405	0.00699339224808811	-0.668125642769304
irXnd2eLE1lEGE5U3E	UBR4	ubiquitin protein ligase E3 component n-recognin 4	-0.225952957754002	8.32616101633192	-4.39247250934256	0.000554219887390592	0.00701580826184414	-0.671866115346226
uVwtXd.AgfeatId4JY	C1QTNF1	C1q and tumor necrosis factor related protein 1	-0.219643488158691	6.98179307640743	-4.38988540578178	0.000557060392171282	0.00704847682780902	-0.677036770855525
QpDl0uP1SSNPa30F9U	GPBP1	GC-rich promoter binding protein 1	-0.285897486556836	8.6800611997443	-4.38850837293881	0.000558578380836638	0.00705452249317333	-0.679789134028448
rqVD33UYQ5WFk75EFQ	SETMAR	SET domain and mariner transposase fusion gene	-0.293641990537373	7.52047364485997	-4.38601426983033	0.000561338584036937	0.00708278749197861	-0.684774588063507
H6M.kVesUgA9UJ0FCU	MTFMT	mitochondrial methionyl-tRNA formyltransferase	-0.231268143858152	7.9982482157723	-4.38571224128661	0.000561673783774448	0.00708372217863004	-0.685378340809037
xRK6AUk2KkU9X0kJew	INTS4	integrator complex subunit 4	-0.222507997360446	8.06789146673877	-4.38243787389666	0.000565320958325414	0.00711978967384023	-0.691924176396157
EMSF.koXji4V96J6Uo	PISD	phosphatidylserine decarboxylase	-0.362794674218714	7.99877481704529	-4.38039705950835	0.000567606397031674	0.00714525584161265	-0.696004368060507
oX0ScI5TuSuj1OWSE4	EZR	ezrin	-0.231315565532647	11.8714447330492	-4.37500844859126	0.000573686518853015	0.00721175527499749	-0.706779154139719
o9R15Vl0VROdXv3Tn8	CDCA4	cell division cycle associated 4	-0.273240590714658	9.38537754569036	-4.37333167538635	0.000575592047792071	0.00722900975578856	-0.710132343146923
oXSTiUIeq0qJK7r_JQ	PKDCC	protein kinase domain containing, cytoplasmic homolog (mouse)	-0.239435173255788	6.91029053413705	-4.36998714400924	0.000579412246726391	0.00726689571391287	-0.716821258231755
loOghU3N391AVCACA0	NOP56	NOP56 ribonucleoprotein homolog (yeast)	-0.317153312446816	9.57401593608171	-4.36926765460061	0.000580237452339266	0.00727388244318836	-0.71826030344566
Epyd65NKqQDYw97vLU	AIFM1	apoptosis-inducing factor, mitochondrion-associated, 1	-0.270082354090692	7.69349161437933	-4.36618431781548	0.000583787485999645	0.00730759554549039	-0.724427653961116
xVEBopSH3m8H0sEQn0	RILPL1	Rab interacting lysosomal protein-like 1	-0.263284643958319	7.66454422638447	-4.36599667755159	0.000584004244419905	0.00730759554549039	-0.724802996189617
E0wBKlOJRUT0Snr16k	SCIN	scinderin	-0.221742659371077	6.88162054262666	-4.36387177805828	0.000586464647014017	0.00733294287357334	-0.729053657665212
QgqgOig5XXt7tvd7lE	ACAD8	acyl-CoA dehydrogenase family, member 8	-0.357489839669727	8.2529545256005	-4.36331188698949	0.000587114705365249	0.00733298698303336	-0.730173717094669
oq0RwXtH76iTiSf3t4	PPFIA1	protein tyrosine phosphatase, receptor type, f polypeptide (PTPRF), interacting protein (liprin), alpha 1	-0.241728878857133	7.91698220859858	-4.3613663892933	0.000589379256984564	0.00734809818050428	-0.734065837920946
fqk7lMuSn6on8JdLzM	AKAP12	A kinase (PRKA) anchor protein 12	-0.242935836132883	8.42805723002239	-4.36119405657611	0.000589580282364685	0.00734809818050428	-0.734410615155252
uWeCeygmU99Xs3B6p4	SCPEP1	serine carboxypeptidase 1	-0.261512771642567	8.57403856394272	-4.36019304541676	0.000590749346891356	0.00735805706265781	-0.736413325787658
NldFKA4B76RfiH1SfU	TTC23	tetratricopeptide repeat domain 23	-0.232004523347498	7.21646941334298	-4.35912775750868	0.000591996086838823	0.00736484797237966	-0.738544706969837
rmX0CK4J7aHECoLG60	PRDX2	peroxiredoxin 2	-0.247303388658016	8.91987872882263	-4.35908441902516	0.00059204686422966	0.00736484797237966	-0.738631418289834
c16k13eqJ56WfJvv48	KCTD5	potassium channel tetramerisation domain containing 5	-0.228259743546106	9.53523055753386	-4.35679341618115	0.000594737469600659	0.00739076412062606	-0.74321541654499
WjiN7uk.cmd3A87d6Q	HEATR3	HEAT repeat containing 3	-0.264905763750795	7.76853292255093	-4.35479587100642	0.000597093648773799	0.00741227435350892	-0.747212526509493
BUl06gtekS._wJX5Ek	TGFBI	transforming growth factor, beta-induced, 68kDa	-0.242196624130652	9.26069857588216	-4.35463137291044	0.000597288105896877	0.00741227435350892	-0.747541700712553
9oEnnFVCH5RvveV0jo	NFYC	nuclear transcription factor Y, gamma	-0.263553196204321	8.50632169616897	-4.35154451750438	0.000600949201369224	0.00744748740737519	-0.753719081216405
utE_0gSunnu65TYtXk	PARP12	poly (ADP-ribose) polymerase family, member 12	-0.230561965083819	7.23796868915406	-4.34707354131851	0.000606292687998288	0.00751027764384364	-0.762667453395488
fJ54BO0IlgoPSPlgIU	NDUFAF4	NADH dehydrogenase (ubiquinone) complex I, assembly factor 4	-0.274012774445672	7.95897470844671	-4.34075396916506	0.000613928618799819	0.0075875424012763	-0.775317886928283
uUqSSJ6juuTl.uxOlE	PAMR1	peptidase domain containing associated with muscle regeneration 1	-0.243150452041789	6.99357152557688	-4.33664510851647	0.000618946099397545	0.00764258979720373	-0.783544330486526
cl36CSOeh6ule_H8uE	ARNTL	aryl hydrocarbon receptor nuclear translocator-like	-0.289045079154505	7.53567866495989	-4.33576339806317	0.000620028247483888	0.00764898876659523	-0.785309764273158
BUle1eUVdcuqHLg4fg	PRKCSH	protein kinase C substrate 80K-H	-0.270058056447844	8.01102392680854	-4.33396157458784	0.000622245702973098	0.00766641392562376	-0.788917679305611
lpflJe7n7qBF_xeJ8Q	CSRNP1	cysteine-serine-rich nuclear protein 1	-0.316844152024747	8.64724718026103	-4.33390322226226	0.000622317651152259	0.00766641392562376	-0.78903452564646
rkoMfJez6grm4B0C_c	SAV1	salvador homolog 1 (Drosophila)	-0.221677533663048	7.90865865478982	-4.33063330765571	0.000626363080906431	0.00770261906565261	-0.795582641572225
6VUipzhGtHezVAnwt0	PDLIM3	PDZ and LIM domain 3	-0.236284640296126	7.04491415059707	-4.32834338932797	0.000629212108174354	0.00773414865000175	-0.800168686000294
fu0cC_sxBVUecD_Hp8	RNY4	RNA, Ro-associated Y4	-0.32514571528288	9.86852705876615	-4.3257569475183	0.000632446013753059	0.00776334636248551	-0.80534898048269
3lC5T_q0k12.QRLud0	FAM171A1	family with sequence similarity 171, member A1	-0.292119624909251	8.79090618640581	-4.31889871671321	0.000641103669320134	0.00785895180357731	-0.819087131544681
rvpF9v1nrUKOdXSB14	DNAJC12	DnaJ (Hsp40) homolog, subfamily C, member 12	-0.234958554144855	6.85338775188232	-4.31792247694213	0.000642345873135027	0.00786706945661716	-0.821042937993355
lhLuAkuYuaX.LSvLjo	AHCTF1	AT hook containing transcription factor 1	-0.238306969635873	7.93431942670079	-4.31319656664291	0.000648394208811685	0.00793398200119233	-0.830511702572065
BJnZRnS5W.xQwHiYVQ	EEF1A2	eukaryotic translation elongation factor 1 alpha 2	-0.311472479593481	11.0659016327865	-4.31270977134195	0.000649020522745773	0.00793590468101532	-0.831487117227355
HUS.NeBZAECCT_1nVI	ME1	malic enzyme 1, NADP(+)-dependent, cytosolic	-0.305875665542327	8.26384970028522	-4.30901813205635	0.00065379040099312	0.00796972650398768	-0.83888470506124
rkP35BRRYpVgCR620o	DMKN	dermokine	-0.230944977193069	7.62675806777747	-4.30888782463489	0.000653959421921136	0.00796972650398768	-0.839145840341942
Trg5RNfpqvOhd_TtMk	PHKB	phosphorylase kinase, beta	-0.241285298653935	7.63078967896457	-4.30807172922698	0.000655018991316363	0.00797905487042222	-0.840781314328868
0n3xe5qJgAnqfQTpK0	GEMIN4	gem (nuclear organelle) associated protein 4	-0.228599764900789	10.3918892234649	-4.30734093831565	0.000655969297034955	0.00798704447484931	-0.842245870871189
Zhq6dHlPtFK_gd_Xe4	NOP2	NOP2 nucleolar protein homolog (yeast)	-0.238398955276416	10.3894569029994	-4.30583905981926	0.000657926740113917	0.00800728425563496	-0.845255844193197
WR7Kl3V5EiS3vye4EU	HNRNPC	heterogeneous nuclear ribonucleoprotein C (C1/C2)	-0.222553411876898	9.30017556990286	-4.30209451301242	0.000662833184468273	0.00804894298489495	-0.85276103742172
B9RVCIHZnSwGoE5VeQ	MSLN	mesothelin	-0.23789523377624	7.69626913749465	-4.29902872540903	0.00066687811675742	0.00809443827802921	-0.85890642974429
BV9KdE5EoOcTjpSefU	GABARAPL1	GABA(A) receptor-associated protein like 1	-0.302074762427164	7.93662494069695	-4.29719506332233	0.000669309468771797	0.00811949598212104	-0.862582290365726
H5OvxXeLzv33LiTl54	SPCS3	signal peptidase complex subunit 3 homolog (S. cerevisiae)	-0.235954031975137	8.48525842469857	-4.29534108002042	0.000671776985238771	0.0081429696405529	-0.866299094568681
05L59LFTDs9_t1XEkg	EZH2	enhancer of zeste homolog 2 (Drosophila)	-0.22406762465748	7.66390366052017	-4.29413483463137	0.000673387404372734	0.00815884479938523	-0.868717446534312
iF56_ZIxcp_1P85P0k	SRSF7	serine/arginine-rich splicing factor 7	-0.250870396855891	9.22796299902106	-4.29301560312562	0.000674885185789875	0.0081690306088005	-0.870961426190027
El4rhISpK6wQBb4F1Q	SCAF4	SR-related CTD-associated factor 4	-0.28890675841585	7.50069765605314	-4.29251939806561	0.000675550308637212	0.00817045420094083	-0.871956306150302
Z6qP.S6BX5VQO2FJVQ	ARHGEF2	Rho/Rac guanine nucleotide exchange factor (GEF) 2	-0.236109420487572	9.10258537236971	-4.28950691283852	0.000679602717885391	0.00821214366627835	-0.877996587701993
cSj1OhRehCQFQHWCH4	CCL2	chemokine (C-C motif) ligand 2	-0.265565027021449	7.50116920228521	-4.28811505641599	0.000681483438580685	0.00822754015212142	-0.880787557852804
3F4dNSe19AydbdXcVI	CHST7	carbohydrate (N-acetylglucosamine 6-O) sulfotransferase 7	-0.239537711731292	8.04150227511429	-4.2856338386608	0.000684849351971678	0.00826449876347317	-0.885763216763657
QRUS9J6e_P9HkHeX_4	RIOK1	RIO kinase 1 (yeast)	-0.236438770909248	8.35360804953099	-4.28517327765243	0.000685475997637928	0.00826838277631024	-0.886686833527812
fX9eh..pR5XocuAg6E	PKP2	plakophilin 2	-0.261407916874314	7.36746324140569	-4.28187043955078	0.000689987099412792	0.0083154020581387	-0.893310768287947
3JfdKQnsxy8et1HlOU	CDC23	cell division cycle 23 homolog (S. cerevisiae)	-0.221376021740947	9.14937255237746	-4.27619035045007	0.000697816236547098	0.00839856205192976	-0.904703849289341
uowgdu3Xi4rJl1TedU	ERAL1	Era G-protein-like 1 (E. coli)	-0.230414637186429	8.86250469420929	-4.27508499674369	0.000699350325741488	0.00840956366875669	-0.90692117928474
Z90NV57rKB1LrgafmY	RYBP	RING1 and YY1 binding protein	-0.261102810119785	8.90600866878094	-4.26660289963124	0.000711237735258859	0.00853737047880634	-0.923938554532708
NjumNKoy4L8UHq47S0	SSBP1	single-stranded DNA binding protein 1, mitochondrial	-0.242179908782621	10.4434898312009	-4.26291660220828	0.000716468178744476	0.00857988881496725	-0.931335554797021
En_ZM0p8oe6inwvkjk	PIGY	phosphatidylinositol glycan anchor biosynthesis, class Y	-0.30298283986698	10.4847428850362	-4.26254767501793	0.000716993805054953	0.00857988881496725	-0.932075894514115
xbp5bR11XvZ5N6Hk5w	PDLIM5	PDZ and LIM domain 5	-0.237167941350296	7.72961305765516	-4.25881987294212	0.000722327129846822	0.00863609095570056	-0.939557046823965
NnJ1ITq_NFyKJ3pwpE	NPRL3	nitrogen permease regulator-like 3 (S. cerevisiae)	-0.214027398202328	8.72178444746593	-4.25606860408304	0.000726289334206139	0.00867199694469372	-0.945078946148234
KUzo0FE5E18cSDW1.Q	PPAP2B	phosphatidic acid phosphatase type 2B	-0.216539205163	7.66040386728974	-4.25539297199614	0.000727265730019729	0.00867983489836128	-0.946435030430314
KUUCNfV_6ySiCf6OV0	HEATR3	HEAT repeat containing 3	-0.225234689178001	7.39379858554447	-4.25363358996553	0.000729814617357551	0.00870642521533669	-0.949966467067293
Q_wieokBG.OLu2g1bk	GTPBP4	GTP binding protein 4	-0.294710235431512	11.5713537811435	-4.25206428979622	0.000732095828916446	0.00872596469545051	-0.953116517748549
EDF16j7ictPSXuwU7o	MRPS6	mitochondrial ribosomal protein S6	-0.307855413955541	11.3904428690175	-4.25095440856175	0.000733713605140125	0.0087368781933861	-0.95534446183257
lWP3EEcSJHv5NVNdCE	MNS1	meiosis-specific nuclear structural 1	-0.23478023261795	9.03744751084894	-4.25002516640023	0.000735070889478237	0.00874221967986217	-0.957209849206226
NUEJJ6vKAFOrChodH0	XRCC5	X-ray repair complementing defective repair in Chinese hamster cells 5 (double-strand-break rejoining)	-0.232189496425762	9.32319967856887	-4.24954126938952	0.000735778702521756	0.00874680308589404	-0.958181257059667
oWp0HnFgSPTcunE0kU	PDE1A	phosphodiesterase 1A, calmodulin-dependent	-0.235720945436608	7.03105694935897	-4.24798948443136	0.000738053254486646	0.00876615967062772	-0.961296504127433
HtULP1JKCw7fXSXQUo	HSPBAP1	HSPB (heat shock 27kDa) associated protein 1	-0.237783414400226	7.32658065343407	-4.24268630991673	0.000745880844964379	0.00884751008403746	-0.97194376932552
HKtKnpfXe5NHecr6qU	HYOU1	hypoxia up-regulated 1	-0.216465254136188	7.96095668991983	-4.23934705312402	0.000750853129810355	0.00889870847771748	-0.978648843518178
KdWqh_v9tQo76S6EfI	FOPNL	FGFR1OP N-terminal like	-0.221424863691196	9.13858184971768	-4.2390815317013	0.000751249952406096	0.00889952345365615	-0.979182024622027
uqc7KSvDXUfdO6_BS4	TERF2	telomeric repeat binding factor 2	-0.223690592070786	7.53739208631003	-4.23622911463353	0.000755526438533275	0.00893847414938103	-0.984910072745666
NvUPidSV6.1xU5Lyoc	GATAD2A	GATA zinc finger domain containing 2A	-0.214870647110219	9.44937865952699	-4.23590013409837	0.000756021259747347	0.00894042926522495	-0.985570739751369
fjlAn2f5SyDWgD2ggk	TFPI2	tissue factor pathway inhibitor 2	-0.326879865537157	7.59402970752353	-4.23536977177753	0.00075681967755712	0.00894597133454011	-0.986635839151828
i3j0YeX3eE1UX13uVU	MTMR2	myotubularin related protein 2	-0.260749585589756	7.91403150063791	-4.23320433461626	0.000760088518554428	0.00898069744396539	-0.990984734072605
HsiRYAVYoIism.3XiY	SNORD3D	small nucleolar RNA, C/D box 3D	-0.276607938570779	9.32250523971112	-4.23192824350588	0.000762021596277651	0.00899472442057061	-0.993547654944213
c7jhf3HWAXnol5X6W4	PCDH7	protocadherin 7	-0.234133316998625	9.18467329221598	-4.23161836694156	0.000762491768075653	0.00899472442057061	-0.994170029067304
W_UCp5iK4_IIFpeeO0	PLTP	phospholipid transfer protein	-0.221652516903321	7.43648841597326	-4.23154576611364	0.000762601967240947	0.00899472442057061	-0.994315845545334
TgtxFQooBLw4V4opKU	NOP56	NOP56 ribonucleoprotein homolog (yeast)	-0.26972566223258	10.0586998442765	-4.22956752213759	0.000765610969464303	0.00901845174972975	-0.99828919583299
Hp.0Pe6H_xT_n0X7Hk	STX6	syntaxin 6	-0.255276644710646	7.92584820671344	-4.22829789031733	0.000767548526742337	0.00903343012297879	-1.00083939276434
clX.OKO4y_eQOKrxI4	SPRY2	sprouty homolog 2 (Drosophila)	-0.258979454697988	9.01493194630399	-4.22623520947305	0.000770707024701921	0.00906432852615604	-1.00498270155554
BULSS1yVQFJUiSrd3A	CRABP2	cellular retinoic acid binding protein 2	-0.228163431482399	7.41714105654186	-4.22614715605008	0.000770842152382851	0.00906432852615604	-1.00515957961642
K6gPi1Lo7w6Lq_VNXg	PTPDC1	protein tyrosine phosphatase domain containing 1	-0.221117515515602	6.95566516183631	-4.22467148242027	0.000773110341019294	0.00908706123534289	-1.00812391323552
rrUXVUoObUUIXyTHvg	SNRPN	small nuclear ribonucleoprotein polypeptide N	-0.216971785735678	9.34243306735601	-4.22026985390495	0.000779916456687933	0.0091412109641267	-1.01696659488041
ouy5EZGrv3u5y_ffnk	MYADM	myeloid-associated differentiation marker	-0.259282549997834	10.5613444976466	-4.22016710657881	0.000780076060968494	0.0091412109641267	-1.01717302210229
ltEuXyC6SK4q0CBqtU	ZNF219	zinc finger protein 219	-0.221447315194438	7.11900972029562	-4.21764414589799	0.000784005628564733	0.00916745891883796	-1.02224201769922
rlBFB2yfy6SOoutEh0	TMEM194A	transmembrane protein 194A	-0.25382342569299	7.29623755969624	-4.21521283131574	0.000787811585211508	0.00920402785685521	-1.02712720008581
Ker.S7XJoOQspJSVt4	NFIX	nuclear factor I/X (CCAAT-binding transcription factor)	-0.243291399430309	7.19766645211951	-4.21274757133761	0.000791689948517546	0.00924137905481239	-1.03208090447354
fFPoXN_n3aeqeauej8	DNPEP	aspartyl aminopeptidase	-0.275503428696649	6.935363834886	-4.21064658094194	0.0007950106280247	0.00926419601248027	-1.03630289420444
xiqEanT5ruZXkd7V0c	HSPD1	heat shock 60kDa protein 1 (chaperonin)	-0.280568158994802	8.41462473646811	-4.20911240008482	0.000797444430353238	0.0092885669843807	-1.03938601171455
uJ_p3XplWyTYu33_30	SF1	splicing factor 1	-0.22829795701004	7.01607097210376	-4.2072948527833	0.000800337609827336	0.00931826552763775	-1.04303874526559
9FNuneIHhluDvheLlk	NACC2	NACC family member 2, BEN and BTB (POZ) domain containing	-0.209498917879778	6.73969121643371	-4.20391425441353	0.00080574740182637	0.00937320562467658	-1.04983320303133
HpXpTdqCfjpDXoKvw0	COPS7A	COP9 constitutive photomorphogenic homolog subunit 7A (Arabidopsis)	-0.249992949323769	9.66300737529878	-4.20124493747274	0.000810045338744797	0.00941916414465017	-1.05519851389113
uXMTuqLuoJH0tKXQt0	ZNF234	zinc finger protein 234	-0.236981485964621	7.1709379821511	-4.19785257765009	0.000815541263084948	0.00947494791647471	-1.06201766054444
u3QvlU0l6KgqeolOBM	C7orf55	chromosome 7 open reading frame 55	-0.23354726654377	7.62471581731979	-4.1943803513925	0.000821206010069008	0.00952851866601884	-1.06899795405815
NWwhNEjxeAVfUswcpU	AMMECR1	Alport syndrome, mental retardation, midface hypoplasia and elliptocytosis chromosomal region gene 1	-0.231776799546922	8.22956857164703	-4.19348951439668	0.000822665826177223	0.00953729851817765	-1.07078892133363
E4gf6slO7CA6Os9Fqg	KIAA1551	KIAA1551	-0.236658805771068	7.31187225077843	-4.18918895316036	0.000829750516101779	0.0096111737975153	-1.07943546657238
KNh5NRcNDiiROu1pmg	RRP9	ribosomal RNA processing 9, small subunit (SSU) processome component, homolog (yeast)	-0.247962463162343	7.1947921441227	-4.18864684830317	0.000830647982257119	0.0096111737975153	-1.08052546749557
ETIs8lfkL.Spt.1h9I	PNMAL1	paraneoplastic Ma antigen family-like 1	-0.229908127196645	7.66456406794869	-4.18843657962518	0.000830996353184118	0.0096111737975153	-1.08094825504543
xKJf1Lzfi_Sd7L9_KU	NCOA4	nuclear receptor coactivator 4	-0.224983182591136	11.1071618849715	-4.18833549649965	0.000831163879717299	0.0096111737975153	-1.08115150382094
lk.lD0KwBKtLhN5LtU	L3MBTL3	l(3)mbt-like 3 (Drosophila)	-0.238470919921297	7.34610784791101	-4.18177186212469	0.000842116009766823	0.00972952432408619	-1.09435014540621
NERV5_oVyczk.zuF_U	DFNA5	deafness, autosomal dominant 5	-0.213843292204472	7.52148307118893	-4.17936965805625	0.000846161068078184	0.00976793934247872	-1.0991812040269
Hf3n5Pls3ub19Netek	TSPAN9	tetraspanin 9	-0.280388497928312	8.7921782358015	-4.17724197463715	0.000849760421245363	0.0098011482600103	-1.10346041062104
9iFKOnl5SKK4SnkAS8	ACBD6	acyl-CoA binding domain containing 6	-0.309371149547132	7.61606172929935	-4.17530261779843	0.000853054797777026	0.00982742103929063	-1.10736104524269
il69491Ke26_6DkBlI	MGLL	monoglyceride lipase	-0.230534414478986	6.8758437955572	-4.15561002497628	0.000887253741134023	0.01018595831125	-1.1469789750358
Boqe7ogj6qenigA7no	CD63	CD63 molecule	-0.303299804602525	9.30581609160958	-4.15336004696465	0.000891249172879587	0.0102274989686453	-1.15150667937472
N1q5TSLIqLIg6O_rKU	AMACR	alpha-methylacyl-CoA racemase	-0.225811776259352	7.05445586461281	-4.15206584576415	0.0008935556794014	0.010246243020738	-1.15411114830265
odTqq0Wl75x5B1EU98	ATP5G1	ATP synthase, H+ transporting, mitochondrial Fo complex, subunit C1 (subunit 9)	-0.275281021164058	10.8721340210095	-4.15201973193197	0.000893637975046673	0.010246243020738	-1.15420394985327
iuJ_.u1e6uhuvrj6Sg	UBB	ubiquitin B	-0.286128156754803	13.1010236313981	-4.14643722985406	0.000903657952793148	0.010352378776762	-1.16543914519557
fiReU.5fk2.V205P1E	CETN2	centrin, EF-hand protein, 2	-0.231860887020695	10.2021085427082	-4.14051494819838	0.000914413112653649	0.0104525228484021	-1.17735971253846
uo9yuhPEi_D10cVXVk	ACER3	alkaline ceramidase 3	-0.236369354492761	7.83911771464608	-4.14035174432357	0.00091471134039025	0.0104525228484021	-1.17768823702665
3a4X8uUH1XcHoSXfe0	TYRO3	TYRO3 protein tyrosine kinase	-0.222861361081656	7.29400247091887	-4.13967784015471	0.000915943838090705	0.0104621997640946	-1.17904479840621
HK.zqKe5PnQCe_oGX0	UBE2J1	ubiquitin-conjugating enzyme E2, J1	-0.252674848986054	9.31691205046444	-4.13875321880692	0.000917637626635308	0.0104771353263311	-1.18090608348307
EcelUYjVALfYV4goio	NSMCE1	non-SMC element 1 homolog (S. cerevisiae)	-0.233814012193762	8.14419767515255	-4.13457702574507	0.000925327762888886	0.0105604928698568	-1.18931333259551
TS5N5MgS9fNfpfe.z4	NCK1	NCK adaptor protein 1	-0.225919406859193	9.22996021345375	-4.13221095148923	0.000929713835583744	0.0106016296476317	-1.1940769051296
0igIDypdd43dnN5q14	CNDP2	CNDP dipeptidase 2 (metallopeptidase M20 family)	-0.242796932117873	9.94458581288358	-4.13010940291355	0.000933627321516555	0.01064178234374	-1.19830811830337
0T7_ShgB94vEnSgCXk	RAB6A	RAB6A, member RAS oncogene family	-0.238304809724903	7.01545488044881	-4.12966708338168	0.000934453142419225	0.0106467219015324	-1.19919869952485
cWveqYA5eV9E2CP5SI	GNG11	guanine nucleotide binding protein (G protein), gamma 11	-0.269113880264526	10.0065083479279	-4.12842478764023	0.00093677652299723	0.0106642356340197	-1.20170002551905
Nrq4ur2.y73SPMCEnM	SPOPL	speckle-type POZ protein-like	-0.234336930580605	6.85451970369773	-4.12763230473167	0.00093826172549308	0.010676662789084	-1.20329570149685
6vUivofs8rDAnoXqHY	BRD7	bromodomain containing 7	-0.241395974980728	8.59755937275798	-4.12228056863512	0.000948354527709412	0.0107734345174627	-1.2140722082679
Tw.6HlET6xfy93gpUY	PAICS	phosphoribosylaminoimidazole carboxylase, phosphoribosylaminoimidazole succinocarboxamide synthetase	-0.248409673725567	11.7172876588811	-4.11990694588509	0.000952866289595441	0.0108186431180394	-1.21885223805622
QUUtJIOgnyKB_XuJno	INSIG1	insulin induced gene 1	-0.242167913240404	9.16854285661023	-4.11966919205519	0.000953319413934232	0.0108186431180394	-1.21933104272527
HRXo40v954KRcdLN.0	BNIP3	BCL2/adenovirus E1B 19kDa interacting protein 3	-0.239026370412247	9.97183354315922	-4.1195584691311	0.000953530510735484	0.0108186431180394	-1.21955402482074
HpJXi5Tjd3ID1kLQTQ	GPN3	GPN-loop GTPase 3	-0.212683327270514	9.1030473889429	-4.11890818583075	0.000954771258701446	0.0108236668224207	-1.22086362437221
ozocU6JIDbiX2.ntHI	C3orf38	chromosome 3 open reading frame 38	-0.234616279849376	8.1382912587174	-4.11785638121575	0.000956781598518303	0.0108419261506285	-1.22298188180342
u13XAdPf11Eo_f7U3U	PRICKLE2	prickle homolog 2 (Drosophila)	-0.219017260906994	7.00069652555247	-4.11511558453796	0.000962040444279344	0.0108924178515902	-1.22850186413547
HmQRcolQAwkkYaB.SU	SMARCD3	SWI/SNF related, matrix associated, actin dependent regulator of chromatin, subfamily d, member 3	-0.27713544751597	7.24985778400609	-4.1143454157927	0.000963523485065305	0.0109046579486239	-1.23005304564477
Zrp951IHc1Hs.UTbi0	PTPRR	protein tyrosine phosphatase, receptor type, R	-0.219003242135058	6.66477795336015	-4.11158995182025	0.00096884852818368	0.0109485117320341	-1.23560297307472
3ioggwJJ5eiXPRzvz4	TUBA4A	tubulin, alpha 4a	-0.209701473245113	7.5554933677652	-4.1110589205624	0.000969878209341645	0.0109537285857702	-1.2366725877764
EurBOugyzdw41fdUuk	ZNF695	zinc finger protein 695	-0.220128610237272	6.83098832408196	-4.10953928095902	0.000972830990323932	0.0109680995286433	-1.23973354331152
NeB5KIeJV.qf64VTR4	LIN28A	lin-28 homolog A (C. elegans)	-0.240990724849631	8.27764673189912	-4.10860645862929	0.000974648074898895	0.0109756135225642	-1.24161254102769
rKQNPVFNHwZajzET3I	LRP11	low density lipoprotein receptor-related protein 11	-0.221329488001071	7.24962148454382	-4.10726735202188	0.000977262626493848	0.0110004898471059	-1.24430998563757
NIr0Tl7eRPAJ3qCF74	PRSS23	protease, serine, 23	-0.26488209575763	9.14502276050075	-4.10091841644621	0.000989756282835983	0.0111267155505774	-1.25710003121482
x5egkD3JffeQEXqKxU	ACOT4	acyl-CoA thioesterase 4	-0.263703671776139	7.96029577847104	-4.10071611367912	0.0009901570461369	0.0111267155505774	-1.25750760062338
NViFYqIhApJnldqos8	MZT2A	mitotic spindle organizing protein 2A	-0.208376747969992	6.87259854232097	-4.09758470807854	0.000996381514120868	0.0111832179210058	-1.26381649847198
c.X.ui5dNEoa4d6qUk	GNB1L	guanine nucleotide binding protein (G protein), beta polypeptide 1-like	-0.210854903153538	6.9896985500343	-4.09619588947396	0.000999154893655651	0.0112050739789543	-1.26661470107845
61fbvFdezA1Bd6tb3Y	HOXC6	homeobox C6	-0.286457882480943	9.20048471900411	-4.0948606983342	0.00100182859801964	0.0112211421168773	-1.26930492688941
Nzhfjn6JPdPYikSDQU	CSTF3	cleavage stimulation factor, 3' pre-RNA, subunit 3, 77kDa	-0.240439006990388	11.9309290692167	-4.09008632837653	0.00101144899465315	0.0113148817843096	-1.27892519848698
QiuS1UlVFXSt7vH6.8	C20orf27	chromosome 20 open reading frame 27	-0.251478448736799	8.76064581837067	-4.08717829179185	0.00101735478087491	0.0113622068734354	-1.28478527795131
rSU1F9I7txuZ3lPQdo	DCN	decorin	-0.206468974936295	7.22423137898379	-4.08669469918509	0.00101834028599142	0.0113656183132952	-1.28575981302039
xoPL61ce1VOK_4FXVU	SRRM2	serine/arginine repetitive matrix 2	-0.255509970597606	9.87020224513866	-4.08661727323687	0.00101849816129537	0.0113656183132952	-1.28591584251065
K7JXJVeV0PsC4kFPnI	VKORC1L1	vitamin K epoxide reductase complex, subunit 1-like 1	-0.23458276232958	8.79985780531538	-4.07906324457965	0.00103402168866458	0.0115257561751294	-1.30113989702214
9CXqeeoer0904fqntg	BMS1	BMS1 homolog, ribosome assembly protein (yeast)	-0.213238678843174	9.98403766169064	-4.07880919379822	0.0010345479315261	0.0115257561751294	-1.30165193745941
NS5Id0eAnnP9Ndfuvk	GLCE	glucuronic acid epimerase	-0.23096985251261	7.75890792643121	-4.0781137500403	0.00103598987513468	0.011532348515656	-1.30305361979105
Z7F7hRdNX5eUe5fZdQ	APBA3	amyloid beta (A4) precursor protein-binding, family A, member 3	-0.248629852476893	7.56786889422135	-4.07376676671048	0.00104504947611932	0.011609378455432	-1.31181547263395
QefpFMnwXkv30A5UOU	SPATS2	spermatogenesis associated, serine-rich 2	-0.246953947318698	7.52196523182735	-4.07175143582509	0.00104927698478725	0.0116372796579348	-1.31587784648753
ofV37VgjeZdy5f_Kr0	FAM129B	family with sequence similarity 129, member B	-0.240300395580646	9.44928718194315	-4.06583279296067	0.0010617933193242	0.0117568690476028	-1.32780912872538
c1XXqtNXUd4d4c6SSA	DHRS11	dehydrogenase/reductase (SDR family) member 11	-0.274144975237242	7.17691752051378	-4.05927118038553	0.00107584716091274	0.0118833802040883	-1.34103804596467
6kq6kuInnOg0OhAeEo	FAM120AOS	family with sequence similarity 120A opposite strand	-0.28008093481599	8.59370884751365	-4.05770911516269	0.00107922065277817	0.0119064696070925	-1.34418756417938
raUeWgIYJUDVQccHPU	C12orf39	chromosome 12 open reading frame 39	-0.253512445779859	7.96933568941656	-4.05724882672815	0.0010802167607466	0.0119122440185097	-1.34511563844338
QO4AyD3dyKDpDl6EeY	ZNF92	zinc finger protein 92	-0.220774796292367	6.63752771162427	-4.05342713814878	0.00108852348776923	0.01199409633477	-1.35282155271579
fueRH8SSfX9.U6R5cs	AP1S2	adaptor-related protein complex 1, sigma 2 subunit	-0.248352598147123	8.93040979302282	-4.05261095629589	0.00109030593003608	0.0120036165512273	-1.35446733837307
Ql4eUJTqyXq7AF6I64	DDB1	damage-specific DNA binding protein 1, 127kDa	-0.208601566043762	11.4668816077397	-4.04930809416899	0.00109754937034036	0.0120592625834724	-1.36112761325705
9CStJBNrZChxelRJ1M	DDX41	DEAD (Asp-Glu-Ala-Asp) box polypeptide 41	-0.209951718110165	8.552039502807	-4.0399349069698	0.00111837339097622	0.0122533252626829	-1.38003082416849
u6vAqGLeX16e4RqFX8	NAGPA	N-acetylglucosamine-1-phosphodiester alpha-N-acetylglucosaminidase	-0.210236173197266	7.85044030732098	-4.03625512761646	0.00112665811375936	0.0123192185852736	-1.38745275890765
cXXV01fUF.ExNEg0FA	SECISBP2L	SECIS binding protein 2-like	-0.228286558854582	8.06748337695381	-4.03587168663391	0.00112752498475713	0.0123237299703834	-1.38822616626835
xkuLp7.eUTogE63kuI	ZNF84	zinc finger protein 84	-0.207859900223031	6.92693146740394	-4.0321935547923	0.00113587494347138	0.0124049981749161	-1.39564526831181
xrn_lcMkehBFGFE6AQ	FAM84B	family with sequence similarity 84, member B	-0.217972591445682	7.88700065489602	-4.03069604642922	0.00113929252853144	0.012437314975453	-1.39866599465395
H1UmTF7133T3dVll78	HUWE1	HECT, UBA and WWE domain containing 1, E3 ubiquitin protein ligase	-0.221959775151055	7.02261752301888	-4.02873995758817	0.0011437724405403	0.012481198216805	-1.40261186360574
WSXeo6PHo_8AEnqkWk	CTSC	cathepsin C	-0.216025989912168	8.54920834081767	-4.02743254143292	0.00114677672523425	0.0125089501415982	-1.40524928278682
0uw0VAFVaXuXv9X3mc	JMJD7-PLA2G4B	JMJD7-PLA2G4B readthrough	-0.207062923448594	7.03621876806226	-4.02698321570853	0.00114781107415058	0.0125152004901757	-1.40615570932932
0nnUgDhIXSEj7RoEbk	PPARG	peroxisome proliferator-activated receptor gamma	-0.234071467145147	7.1264248006241	-4.02605874596924	0.00114994219194903	0.0125333996718334	-1.40802066589399
Z6FN2S0CQBSbR0hUXo	PCLO	piccolo (presynaptic cytomatrix protein)	-0.209605636406586	7.96897079720619	-4.02439333055206	0.0011537915246311	0.0125703038073063	-1.4113804193607
Qeye.nh1ziVMKve58k	CBR4	carbonyl reductase 4	-0.224860224627919	7.2840104435323	-4.01966829428072	0.00116478416799848	0.012661227088471	-1.42091302246056
ZIpyBVkfuX4nx4XQRU	MRI1	methylthioribose-1-phosphate isomerase homolog (S. cerevisiae)	-0.237621662600138	8.4631428866467	-4.01847607851615	0.00116757461164944	0.0126848073948041	-1.423318387373
TfAjPK3pSmC4dEXkNU	BHMT2	betaine--homocysteine S-methyltransferase 2	-0.250691751113129	6.87223704910759	-4.01821902694611	0.00116817714487249	0.0126862728527225	-1.42383700965309
Z994OdWBx4f4IrJdeU	PDE4B	phosphodiesterase 4B, cAMP-specific	-0.241245974048874	6.95999328948726	-4.01525995943746	0.00117513606672068	0.0127567391828726	-1.42980731260413
E9el1XixuBdVNDpBqA	GSTP1	glutathione S-transferase pi 1	-0.274050785630963	12.327917064191	-4.01237300773033	0.00118196602662073	0.0128154973501867	-1.43563236859174
3Kngqf3RVJ3pzlS93g	MVD	mevalonate (diphospho) decarboxylase	-0.222844080549006	7.1381488648511	-3.99999260969136	0.00121171642470653	0.0130961924977844	-1.4606153256269
3lyuECQhUSwJVRFU3Q	FOXRED2	FAD-dependent oxidoreductase domain containing 2	-0.270709617047475	7.96198675226456	-3.99710969215542	0.00121875276353169	0.0131669952087167	-1.46643352880343
Nf5N7DUQI96knlF0t0	ACLY	ATP citrate lyase	-0.302986450450964	10.1638963836019	-3.99626841916092	0.0012208138783678	0.0131840122979147	-1.46813140070957
B7gIll1wnlQa7vRVYc	LOC407835	mitogen-activated protein kinase kinase 2 pseudogene	-0.231932100916046	7.85895346169825	-3.9948089789787	0.00122439790967052	0.0132174558271158	-1.47107691550969
He6rK2qIqwqDI0dI7M	APAF1	apoptotic peptidase activating factor 1	-0.226216174640414	6.68355710120793	-3.9944130191932	0.0012253721343485	0.0132210590161083	-1.47187607150406
HlSi9AnsuJ7T7lHNdQ	DBT	dihydrolipoamide branched chain transacylase E2	-0.325219121736232	8.46287063268661	-3.99407932734953	0.00122619376601771	0.0132210590161083	-1.47254955701422
KWrLojnrt6stOj956E	CTDSPL	CTD (carboxy-terminal domain, RNA polymerase II, polypeptide A) small phosphatase-like	-0.236854711419756	8.32259444961982	-3.99373336717399	0.00122704619666514	0.013224993731876	-1.47324780678987
x0iKI8nnIaUR5ogI08	SFTA1P	surfactant associated 1, pseudogene	-0.202274937752507	8.58732277916865	-3.9925209839379	0.00123003821304551	0.0132467156186973	-1.47569478027046
f10lHoqP2FM.tP6OJ4	LIMCH1	LIM and calponin homology domains 1	-0.217276296647673	7.98625379428499	-3.99017437246926	0.0012358504548987	0.0132987509482317	-1.48043110067299
ikqAHmnkAOsXpR9oQo	AP1S1	adaptor-related protein complex 1, sigma 1 subunit	-0.243512966679932	8.01609632178939	-3.98971206413949	0.00123699881835759	0.0133058302713738	-1.48136422578323
6kgHv1cYIkfojpDng0	FAM86A	family with sequence similarity 86, member A	-0.233609772106742	8.30575387912537	-3.98907619793121	0.00123858006776246	0.0133122821229239	-1.48264767036691
lVyKI9IJEFEkIkXp40	CYB5A	cytochrome b5 type A (microsomal)	-0.269263582476309	8.42647870489796	-3.98227093785539	0.00125563235200587	0.0134725286489496	-1.49638421958349
rnXl3dUE79SQsjlXu4	ASXL1	additional sex combs like 1 (Drosophila)	-0.263023952224658	8.38359388947237	-3.98216796633942	0.00125589219736179	0.0134725286489496	-1.49659207904423
riguY2oF1zMfW.l2a8	RPL36A	ribosomal protein L36a	-0.237695639209495	9.11728180604383	-3.98069189626792	0.00125962302555074	0.0135010088649311	-1.49957172130135
3984BKesiiv3iXJUKk	PRMT6	protein arginine methyltransferase 6	-0.250623519094357	8.66733985057991	-3.97871515107258	0.00126463697945754	0.0135387024383284	-1.50356213149322
BX7XiiR.UpMvEn1Uew	PROSC	proline synthetase co-transcribed homolog (bacterial)	-0.203974454504784	8.76800360669504	-3.97724406799613	0.00126838149610889	0.0135734332254209	-1.50653183887256
6FV9ff7flXKCuDeVyU	CYP27B1	cytochrome P450, family 27, subfamily B, polypeptide 1	-0.213987445566456	7.06678318242006	-3.97565834382124	0.00127243044136287	0.0136060279910492	-1.50973303702429
QfQKRJKSDipRKSi67o	SDHAF2	succinate dehydrogenase complex assembly factor 2	-0.229445334682179	10.4868905457836	-3.97381976304863	0.00127714146959287	0.0136349050716707	-1.51344477249557
0g6s8IsLRSsRAHlNMk	C2orf69	chromosome 2 open reading frame 69	-0.215479614646505	6.72469991795958	-3.9714918841272	0.00128313167040345	0.0136934681175078	-1.51814442787699
ByLH7TfgzJdVCIgSro	ATP5L	ATP synthase, H+ transporting, mitochondrial Fo complex, subunit G	-0.274671167756762	9.96954234442615	-3.96945343388699	0.0012884005411039	0.0137442901608598	-1.52225987933674
KXndRB7V18VTsnY1gk	LRSAM1	leucine rich repeat and sterile alpha motif containing 1	-0.203351511449915	7.53346001687253	-3.96865241465218	0.00129047698150753	0.0137537679506766	-1.52387709480207
6iroOju.pnk6jeuVd8	LAPTM4B	lysosomal protein transmembrane 4 beta	-0.243256912390708	11.5371357607816	-3.96580343237004	0.00129788984017004	0.0138129288286123	-1.52962916701304
3vl_waO.UXX3UF3FUU	RNF115	ring finger protein 115	-0.210220086337766	10.2708369064731	-3.96485582216307	0.00130036503322764	0.0138256172984161	-1.53154242819509
0S9wUS0odYBBLKI7rk	RASSF9	Ras association (RalGDS/AF-6) domain family (N-terminal) member 9	-0.197534878343259	7.04646041679552	-3.96431721658991	0.00130177402787318	0.0138325600580273	-1.53262990308801
Bd156hFn6n_s_Hi6eE	SEC24C	SEC24 family, member C (S. cerevisiae)	-0.198038969548458	9.3728069729911	-3.95688875788437	0.00132136586533408	0.0140187771586949	-1.54762908296712
Be0y75.fl7XnC.8fno	COMMD10	COMM domain containing 10	-0.234175458383607	8.13419479736861	-3.95464535243584	0.00132734131435768	0.0140620556071983	-1.55215911105759
cSP6RcdeVRIkRRgEe0	EIF2A	eukaryotic translation initiation factor 2A, 65kDa	-0.226731679970486	10.184109411171	-3.95457895196329	0.00132751859370521	0.0140620556071983	-1.55229319291036
TUCU6iq7XXSFOVUjj8	BTBD2	BTB (POZ) domain containing 2	-0.195633969385898	8.5232368156695	-3.94840913332285	0.00134409645724861	0.0142210018300469	-1.56475228515599
HVIHafghXkO646gOIc	NPY	neuropeptide Y	-0.21398538995096	10.9779474129928	-3.94707118684007	0.00134771907565602	0.0142482163228357	-1.56745419436098
3q3JE7RX7Ub79E3ryo	CLIC6	chloride intracellular channel 6	-0.211702701859989	6.97051348278881	-3.94657795254451	0.00134905705472985	0.014252659596194	-1.56845026376481
Qt.sP9EFntT7_KO8XE	ATP11C	ATPase, class VI, type 11C	-0.243274252771805	7.1904076479246	-3.94632588991268	0.00134974133674902	0.014252659596194	-1.56895929748624
0pKeK4gjT6L8oPop5I	VHL	von Hippel-Lindau tumor suppressor, E3 ubiquitin protein ligase	-0.209511720835149	7.1108059866285	-3.94546669063096	0.00135207648031312	0.0142664841532222	-1.57069443779294
Eks.sXUg6SNXSSgQKQ	ANKMY2	ankyrin repeat and MYND domain containing 2	-0.204520018064199	8.36048040060716	-3.94514902812747	0.00135294086618073	0.0142682034843537	-1.57133595660995
WFUSHWl7DSd16dXVss	POR	P450 (cytochrome) oxidoreductase	-0.223423202812232	7.33134692495241	-3.94480007653969	0.00135389103900145	0.0142689806161737	-1.57204066619482
E9VUedIhpiBzvufeh0	NOMO1	NODAL modulator 1	-0.212728454296688	7.82889577900121	-3.94382615491518	0.00135654655146497	0.0142858675652724	-1.57400752001264
o4VUSopKAElIJRfhH8	DHRS3	dehydrogenase/reductase (SDR family) member 3	-0.249505055377992	7.15517491885844	-3.94261089184015	0.00135986752826692	0.0143152837822371	-1.57646179623241
iU7tU3QlEiQdEqx9EU	SLC15A4	solute carrier family 15, member 4	-0.219380675711267	7.94444554745257	-3.94176052387213	0.00136219625611117	0.0143213044750781	-1.57817916981474
BRpTjRSpKX1_UoXYv4	SDHAP1	succinate dehydrogenase complex, subunit A, flavoprotein pseudogene 1	-0.249462808389697	7.59939960005713	-3.94174522869201	0.00136223817892399	0.0143213044750781	-1.57821005956966
EQklMeOFEkFJ1Gl45I	CTSA	cathepsin A	-0.23493228565631	8.49352107088743	-3.94166052610184	0.00136247036537416	0.0143213044750781	-1.57838112284637
KCit0lUXZN9F5X67oQ	NPLOC4	nuclear protein localization 4 homolog (S. cerevisiae)	-0.216099986834358	7.66392103627218	-3.94163106901259	0.00136255112246302	0.0143213044750781	-1.57844061369813
6juJe4jiUNFL7zvYN4	NUP43	nucleoporin 43kDa	-0.220956140372885	9.47583984769235	-3.94027805692697	0.00136626567016818	0.0143547850892031	-1.58117314522227
WWo3gdkQeXTQvoQh7o	LIMK2	LIM domain kinase 2	-0.236158209555099	7.24148610759648	-3.93949293390903	0.00136842585257134	0.0143719150323482	-1.58275879059186
r93nTRGl9pHsn_rrqc	MRPS33	mitochondrial ribosomal protein S33	-0.245319573741223	7.26070012792658	-3.93620519963167	0.00137750943287659	0.0144449462292525	-1.58939888414026
EUuX6BeeX6oV6G5YTM	PEMT	phosphatidylethanolamine N-methyltransferase	-0.22756078932358	9.57867502176541	-3.93398378532575	0.0013836815415725	0.0144984599690146	-1.59388550374638
BuNld8A_kue9fueVe0	AFAP1L2	actin filament associated protein 1-like 2	-0.218010998693941	8.14762193283472	-3.93319595326616	0.00138587723840843	0.0145102577088166	-1.59547672258041
3uIneDntQVSejuSnFA	LIPT1	lipoyltransferase 1	-0.203410064927845	7.50791989393348	-3.93232698531151	0.0013883031643731	0.0145300494765098	-1.59723182963762
iUS3CguHkgJ0SYV6XU	ZNF317	zinc finger protein 317	-0.203195222589055	7.70205753293789	-3.92602993868473	0.00140601211859163	0.0146927183178558	-1.60995080213681
QvlB771JTURKLe94ro	RPRD1A	regulation of nuclear pre-mRNA domain containing 1A	-0.248190066019889	8.040198341375	-3.92525669299146	0.00140820243793987	0.0147057060375199	-1.61151268130932
QUv4FekeUbMkeSX6gI	PUS7L	pseudouridylate synthase 7 homolog (S. cerevisiae)-like	-0.205947207623628	7.35961726311778	-3.92520847247029	0.00140833914352244	0.0147057060375199	-1.61161008233201
TRN196dK4DU5X3nzIU	KPNA6	karyopherin alpha 6 (importin alpha 7)	-0.227246853977661	8.66407565416823	-3.9187311483472	0.00142682537664448	0.0148764288852237	-1.62469408051534
iteeekKDqBLp7eY0rc	C1QTNF5	C1q and tumor necrosis factor related protein 5	-0.216120711629439	6.71150328548735	-3.9181437694681	0.00142851388229072	0.0148877159426749	-1.62588060651757
0uudhh1fRtSlFxN2rg	AMDHD2	amidohydrolase domain containing 2	-0.224215020756262	7.11898938470413	-3.91708811926174	0.00143155360028215	0.0149055702834804	-1.62801307286026
l7afEnfWi3Il7673tU	COBLL1	COBL-like 1	-0.235464497236534	8.52961845714759	-3.91697649210441	0.00143187541133699	0.0149055702834804	-1.62823856649536
3VPbe1SJ8_lHq3R14s	G6PD	glucose-6-phosphate dehydrogenase	-0.257342773778255	7.05272630620243	-3.91601363984703	0.00143465427706869	0.014923044949509	-1.63018359584119
BoqNO4vpcfELLgL1f8	PRMT6	protein arginine methyltransferase 6	-0.232318064115214	9.00348186717408	-3.9119542235249	0.00144643036626443	0.0150282508525551	-1.63838408414412
oUtFATk2m7TCNTRJ5A	BRIX1	BRX1, biogenesis of ribosomes, homolog (S. cerevisiae)	-0.214747720217481	12.0578959184268	-3.91135083529968	0.00144818910788065	0.0150307699498064	-1.63960302253279
QjIAoqJx3SnkJpBLlQ	HLA-H	major histocompatibility complex, class I, H (pseudogene)	-0.266528361634469	7.51813862730159	-3.90710171680416	0.00146063593138163	0.0151526315665472	-1.64818708216848
07rojh4JWEaXibUgOs	ANXA2	annexin A2	-0.224703016464142	12.9446322733668	-3.90663723496496	0.0014620030890628	0.0151574809283803	-1.64912544588716
xXqEKEKgKjq4FLKgnI	GPKOW	G patch domain and KOW motifs	-0.328179581957187	7.74397946915644	-3.90589261251929	0.00146419752309017	0.0151721735700497	-1.65062976773944
TiKVCul2UleSz47ks8	CLCN6	chloride channel, voltage-sensitive 6	-0.229595439709149	7.36256619647908	-3.90209120884291	0.00147545260486838	0.0152713003681303	-1.65830968760433
KUNUgROioNoSuOUkvU	COMMD9	COMM domain containing 9	-0.31657545744521	9.02332144405897	-3.90018587830717	0.00148112682855761	0.0153147430445421	-1.66215908693778
9qrTqLkSTyEs.r0V7A	TMEM100	transmembrane protein 100	-0.246719421944352	7.09752419918019	-3.8981420669583	0.00148723806895327	0.0153581444002461	-1.66628832745795
EfHceP1VSHuP.gfX5c	SLFN11	schlafen family member 11	-0.25526500301747	7.81741400313902	-3.89498141778201	0.00149673918781275	0.0154386086262298	-1.67267411357014
xlG8TQRok6KS0p2PX8	SEC23B	Sec23 homolog B (S. cerevisiae)	-0.283295979361511	9.53819750377205	-3.89446635281296	0.00149829333030237	0.0154487652848509	-1.67371476703394
ZVBVydF1x7AiDketeE	MPDZ	multiple PDZ domain protein	-0.195708833555394	7.49439463682467	-3.89392907191807	0.0014999162506358	0.0154537516320729	-1.67480031052697
9RRSGoe7eQHd_30SGU	HSPA12A	heat shock 70kDa protein 12A	-0.227221653608509	8.0510877840463	-3.89150925491107	0.0015072477191859	0.0155175013761196	-1.67968945770881
o8AZ3Vh2VEj4AOXkSU	METTL22	methyltransferase like 22	-0.23996631702587	8.2324992039576	-3.89109535083442	0.00150850538486514	0.0155245576937108	-1.68052574366323
Zrt3iWFI86AdD7SKFQ	C12orf43	chromosome 12 open reading frame 43	-0.205361828218568	7.99110339295221	-3.89088004899628	0.00150916000965823	0.015525404907853	-1.68096075825949
QlF3hK7l5VTd94_e8E	CYSTM1	cysteine-rich transmembrane module containing 1	-0.315199777010383	8.16431410110448	-3.89019373941241	0.00151124865598578	0.0155409983091669	-1.68234744247556
3P_h5RE_sX8vd4KVG8	PAICS	phosphoribosylaminoimidazole carboxylase, phosphoribosylaminoimidazole succinocarboxamide synthetase	-0.248831958596326	11.7720412833519	-3.8865064956466	0.00152252033221084	0.0156348339463411	-1.68979761168517
WrtO_jZ.uHvTe1_Euk	QDPR	quinoid dihydropteridine reductase	-0.205930677755376	8.10975359247363	-3.88627632526545	0.00152322676928384	0.0156348339463411	-1.69026268316619
6q6f3egT68iSf77bv0	ZNF512	zinc finger protein 512	-0.207967082493442	8.77167238639835	-3.88080051640545	0.00154013144082085	0.0157722482924077	-1.70132706140674
ZVKEnkqyI0.wufui_E	BTN3A3	butyrophilin, subfamily 3, member A3	-0.215828782836892	6.69373668153902	-3.87641700024442	0.00155380103412924	0.0158822586487785	-1.71018464972177
xfozx4CoquiOrukuzo	DHCR24	24-dehydrocholesterol reductase	-0.217188315730731	8.67759883101878	-3.87068537177665	0.00157186033738358	0.0160263109589555	-1.7217666791917
rde4qmtUuRI7.0L10s	TTC38	tetratricopeptide repeat domain 38	-0.231937115232629	7.58237795324847	-3.86872683874348	0.00157807996650267	0.016075768686494	-1.72572442179572
WG3mfrRW11UV7u787Q	AP1M1	adaptor-related protein complex 1, mu 1 subunit	-0.257016424487574	8.73245388531033	-3.86794980478216	0.00158055446601483	0.0160830013331022	-1.72729464031403
KV1TlvUddXl3iWBOMM	CTXN1	cortexin 1	-0.198181611233106	7.36610829596791	-3.86725338039623	0.00158277560250634	0.0160935294395772	-1.72870197015822
fctt136XSSd9XvfHr4	PHF11	PHD finger protein 11	-0.20940948520897	7.04915233320159	-3.86698149612364	0.00158364359319099	0.0160946601515703	-1.7292513936319
fV6VFVH9SpACpUq8ww	PLD3	phospholipase D family, member 3	-0.233886928273121	7.32692355251205	-3.86684692869927	0.00158407337823255	0.0160946601515703	-1.72952332766538
uzgiCV3nu7W64veq5k	DHRS1	dehydrogenase/reductase (SDR family) member 1	-0.216531088388448	7.35901614743843	-3.86541726242629	0.00158864679083467	0.0161290457117376	-1.73241241191806
B3iXW2Vde_rCrvi7h8	ATP6V0E2	ATPase, H+ transporting V0 subunit e2	-0.243648710203327	8.32732465458387	-3.8645174278208	0.00159153216500111	0.016150931046766	-1.73423081870673
B795B7kddX66RXOrso	TMEM70	transmembrane protein 70	-0.241385771734209	7.53225558276701	-3.86289156347038	0.00159675907233372	0.0161811281711876	-1.73751642610887
6Wwu19TkK1R3K4yEqE	PPAP2B	phosphatidic acid phosphatase type 2B	-0.196310319060448	6.78195291627392	-3.86188877456101	0.00159999155712533	0.0162078308296101	-1.73954291378047
uOfpKuKpS_L3qJ6kcc	HOXB4	homeobox B4	-0.22641796817754	7.15006988310116	-3.85991294238992	0.00160638006097356	0.0162664719276188	-1.74353580909933
QqOEAk75n_TSQpPh94	EOGT	EGF domain-specific O-linked N-acetylglucosamine (GlcNAc) transferase	-0.191949120304634	7.06150886832285	-3.85850375798167	0.00161095219632228	0.0163066832768025	-1.74638360935706
xXl7eXuF7sbPEp.KFI	TRIM44	tripartite motif containing 44	-0.249598739456914	8.81758698580289	-3.8563501679036	0.00161796506446092	0.0163593575358538	-1.75073580756292
WKUSwBC4X0iSeUQelM	ACAA2	acetyl-CoA acyltransferase 2	-0.209373180501106	7.89930319981677	-3.85347361186737	0.00162738045124469	0.0164300621069468	-1.75654912248715
Qqh_QpdF7_lOPjhuHk	HSD11B1L	hydroxysteroid (11-beta) dehydrogenase 1-like	-0.191431429333774	7.1008355124015	-3.85111978223058	0.00163512616505413	0.01649995042703	-1.76130610387689
6dUoDtfd6beflfeLeU	ZFYVE26	zinc finger, FYVE domain containing 26	-0.244950521858855	8.40107357918754	-3.84988573846088	0.00163920192898422	0.0165248123112166	-1.76380007022715
iip84p7gFSJ3wZ7hQI	SNORA25	small nucleolar RNA, H/ACA box 25	-0.251091369958206	8.19645021845579	-3.84907353717667	0.00164189005865759	0.0165457628199343	-1.76544151285069
HroI6OXguyHnnJ4MU0	EPB41L4A-AS1	EPB41L4A antisense RNA 1	-0.23309560624742	9.83730273771178	-3.84406505087095	0.00165856553263879	0.0166766366825148	-1.77556369244422
f5O7leJbjjXVNbvuJE	HPCAL1	hippocalcin-like 1	-0.206540444177061	7.44267486596299	-3.84256396711756	0.00166359664420277	0.016714833245901	-1.77859743276293
lXnT7fi.cFO5I5Cb0o	ARHGAP28	Rho GTPase activating protein 28	-0.231931000628084	7.26288500974519	-3.84152909496745	0.00166707417620553	0.0167435721037037	-1.78068895455907
lv5gX6yc44ic803uuo	KIF21A	kinesin family member 21A	-0.214419043912677	8.27202159040401	-3.83912864357173	0.00167516890619337	0.0168062063932003	-1.78554040423172
0uEhHXkFS.1JRS6jjo	COA1	cytochrome C oxidase assembly factor 1 homolog (S. cerevisiae)	-0.236585552400047	10.8674740709373	-3.83815306478649	0.00167847009056317	0.0168293036245864	-1.78751211748598
iF6ud6eiKAJS9XGKLs	PSEN2	presenilin 2 (Alzheimer disease 4)	-0.2472070275568	7.3884073519116	-3.8380816895992	0.00167871186995469	0.0168293036245864	-1.78765637203514
TbERMBEVFLkl4LB1RI	ZMIZ1	zinc finger, MIZ-type containing 1	-0.267465794983163	8.72069725113451	-3.83762108327062	0.00168027299625245	0.0168387313787722	-1.78858729251563
TZQKi_ha8CAGOI2Kek	FAHD1	fumarylacetoacetate hydrolase domain containing 1	-0.203326655746072	8.98976744263696	-3.83654462067769	0.00168392717119065	0.0168691197562999	-1.79076291154771
BSRJpeeh3iB6gI0iQk	RSAD1	radical S-adenosyl methionine domain containing 1	-0.25048988969615	7.29496296956788	-3.83601692006285	0.00168572144982342	0.0168808606462938	-1.79182944078656
rVlRVJVzu79XQwojl8	KCNG1	potassium voltage-gated channel, subfamily G, member 1	-0.208275152999945	7.10352078023357	-3.8340269921804	0.00169250500365075	0.0169362876204491	-1.79585127750437
04qkX6fWXucn_U7Teg	CHFR	checkpoint with forkhead and ring finger domains, E3 ubiquitin protein ligase	-0.222215828094174	8.18378153944702	-3.83371903447563	0.0016935572818406	0.0169405685626002	-1.79647369229196
EueEEqfOK3OxfDdv3U	NFXL1	nuclear transcription factor, X-box binding-like 1	-0.19848100746022	8.9804281124198	-3.83008676142395	0.00170601870749639	0.0170275480121273	-1.80381494490169
TXTKh.l14SS.OrvT7o	CD59	CD59 molecule, complement regulatory protein	-0.194169057540897	6.73557469692759	-3.82969504717873	0.00170736811634311	0.0170347489003883	-1.80460665078176
0Kei0u3lXit.wvip6g	HEXA	hexosaminidase A (alpha polypeptide)	-0.21746925922027	7.25711179505338	-3.82660053922326	0.00171806639150087	0.0171163074067703	-1.81086109080991
WkL.JXkv9FFJFxUk94	UIMC1	ubiquitin interaction motif containing 1	-0.250671038891257	9.66261347201951	-3.825364045835	0.00172236012951546	0.0171464901260534	-1.81336023556867
uXRKlUK7WLu_reBmAw	CLCN7	chloride channel, voltage-sensitive 7	-0.22335311600527	10.0379532862909	-3.82372696679317	0.00172806162563047	0.0171843312976918	-1.81666903943836
BI90n1UokIXeJWUJmk	MCM7	minichromosome maintenance complex component 7	-0.216097948233106	7.67353029673396	-3.818463666488	0.00174652205343393	0.0173361325523438	-1.82730712494434
uqR7Qfq.CEooT5C9EU	MRPL50	mitochondrial ribosomal protein L50	-0.214627387547773	9.92952891320737	-3.81519885675654	0.00175807320151072	0.017431655632523	-1.83390596572969
xL515VdXgc.7nuzNHk	SSBP2	single-stranded DNA binding protein 2	-0.199459167739723	7.59209960479862	-3.81128160374242	0.00177203485298848	0.017544438500683	-1.84182358642138
Nnhs.TpLQtQ6SbfbWo	DHX30	DEAH (Asp-Glu-Ala-His) box polypeptide 30	-0.212285177096415	8.71683626359599	-3.80945513193574	0.00177858296960242	0.0175900104992251	-1.84551530354279
u5JCCPrfxcp7v1wneI	HSD17B12	hydroxysteroid (17-beta) dehydrogenase 12	-0.236875575097796	10.3844540276445	-3.80699246915645	0.00178745069377827	0.0176648314829934	-1.85049292635487
3VS7swnpP2Un7GyflE	MID1IP1	MID1 interacting protein 1	-0.200711276580988	7.79350807793106	-3.80678318493778	0.00178820635843326	0.0176658638352431	-1.85091594007267
36veM7jdIslT9cqRTo	CSNK1G1	casein kinase 1, gamma 1	-0.242817367786996	7.77860155265128	-3.80590663944469	0.00179137482444071	0.0176864991655501	-1.85268765070177
opX0uY0C9xuYiWWDlA	NDUFC1	NADH dehydrogenase (ubiquinone) 1, subcomplex unknown, 1, 6kDa	-0.213920680797037	9.0221105635533	-3.80575163589076	0.00179193570967618	0.0176864991655501	-1.853000950648
ofuwUftl8qUj1Xdy1U	NUFIP2	nuclear fragile X mental retardation protein interacting protein 2	-0.188274597794303	7.75264945735503	-3.80566451434535	0.00179225103974112	0.0176864991655501	-1.85317704454813
EAInnvXCwZgVdnnomk	DAP3	death associated protein 3	-0.224224850116813	8.74896294696208	-3.79586480357969	0.00182808115690295	0.0180007933301137	-1.87298477186598
6iKQ0qr7MeR6PZSIKg	SPATS2	spermatogenesis associated, serine-rich 2	-0.234689417124136	7.41070009942711	-3.7947951729517	0.00183203560198469	0.018033186433469	-1.87514678100746
xqAJQnUhCi57yVCqCI	C2orf43	chromosome 2 open reading frame 43	-0.20651984019373	7.25475305005623	-3.79249685580321	0.00184056182531098	0.0181039743281495	-1.87979229893927
Nv15JPKzh_94sefWuc	SVIL	supervillin	-0.195614663734024	7.49088708325109	-3.79108213829536	0.00184583004755057	0.0181426367862144	-1.88265182696858
o7XUiS46KAxSVKCSSo	ZNF655	zinc finger protein 655	-0.212161590545652	6.90157326219421	-3.78738982909267	0.00185965169489918	0.0182718693151847	-1.89011499315157
fVUVXWQ9Dip.fq0ih8	DCX	doublecortin	-0.188108215588903	6.72185997661476	-3.78657191066745	0.00186272759618296	0.0182954649635233	-1.89176823075305
K_uqerFDnkrQSc56yk	IL15	interleukin 15	-0.22556272325681	6.97510430598709	-3.78425075964735	0.00187148467512291	0.0183638912954819	-1.89645991452629
ld3Xv_rvFfoR1J2qHk	RAP1GAP2	RAP1 GTPase activating protein 2	-0.231030311829536	8.12055396530689	-3.78264561977164	0.00187756477908503	0.0184078703747808	-1.89970434287309
9gEXSkD8mNBUml_eVE	FAM21C	family with sequence similarity 21, member C	-0.203644471845253	7.12339891822904	-3.77995857164923	0.00188778778834592	0.0185014115326041	-1.90513560254039
Kn_eV.z7FUpdcih15I	FRAS1	Fraser syndrome 1	-0.223895887153188	6.98276175879153	-3.77066863021364	0.00192356755248134	0.018804519122059	-1.92391305844542
NBeUcT3r8Ty8fTnp6o	LMAN1	lectin, mannose-binding, 1	-0.211424613935592	7.3909928395175	-3.76980551359823	0.00192692642264232	0.0188293624585068	-1.92565764062264
QrnX77Xrv56Dqjf5Jc	DCBLD1	discoidin, CUB and LCCL domain containing 1	-0.196832178130374	6.97933266422095	-3.7664094494545	0.00194020007805539	0.018939815659405	-1.9325219488162
ch0RASiclQ0xHh2bq4	TAF1C	TATA box binding protein (TBP)-associated factor, RNA polymerase I, C, 110kDa	-0.256008587531014	9.14515826784356	-3.76587825058542	0.00194228463488493	0.0189465291532393	-1.93359563397877
xohIhIpYJ3UoAoko4Q	PELP1	proline, glutamate and leucine rich protein 1	-0.210014754956936	9.04149865229678	-3.76533302986963	0.00194442657154951	0.0189537923223123	-1.93469765996934
Qp0RJ8Isnt3QG5nRL4	RBM15	RNA binding motif protein 15	-0.21335282506881	8.72097183095471	-3.76440628755235	0.00194807282218023	0.018975698211887	-1.93657083356932
ogNB0uoTJST.5MUr6k	DUT	deoxyuridine triphosphatase	-0.221285876431225	9.12534845087582	-3.76181582861407	0.00195830164074906	0.0190569746975987	-1.94180677265224
f1LqV2uXnuB5.V2g78	GTPBP6	GTP binding protein 6 (putative)	-0.220922455206895	8.60786935239248	-3.76175960847618	0.00195852423536218	0.0190569746975987	-1.94192040679902
NIoiUJnJOX.l3kze5E	CCDC6	coiled-coil domain containing 6	-0.214888957138146	9.78962358603367	-3.75846445770534	0.00197161563383628	0.0191706053457744	-1.94858066345908
oKtUJLUiCO3u6f1dXk	UBQLN4	ubiquilin 4	-0.230236197306867	8.01286883604472	-3.7581815740122	0.00197274362477715	0.0191747004847562	-1.9491524345051
0wVBKK66reG7ULnpIQ	CIB2	calcium and integrin binding family member 2	-0.210569535491568	7.06344948995943	-3.75594459633832	0.00198168651510315	0.0192340578825468	-1.95367385410194
Zgxl_ePJRFSkPwzU60	GCFC1	GC-rich sequence DNA-binding factor 1	-0.200082770269252	8.54484226486696	-3.75546340346351	0.00198361555522358	0.0192458951295083	-1.95464644710064
9p9edCEWPWcT1FQRFI	RBBP8	retinoblastoma binding protein 8	-0.208738301972427	9.90734524077919	-3.75527473640798	0.00198437241491346	0.0192463549773945	-1.95502778301891
6p_lFeWeVJRNX6.7P8	FAM65A	family with sequence similarity 65, member A	-0.244907398368961	8.22675839464191	-3.75443842451709	0.0019877308924899	0.0192720384744339	-1.95671814389793
oe8SGlOxgWUgp_4lKM	VEGFC	vascular endothelial growth factor C	-0.187226809328685	7.12372706436457	-3.75359386266054	0.00199112833032651	0.0192911890518206	-1.95842517651507
fpfV7SCqvukAlE8Qnk	GRN	granulin	-0.205650871648813	7.75931626749921	-3.75081636164205	0.00200234288569628	0.019375921576399	-1.96403905183351
o8WHUam3UHkKH1XU54	CLDN10	claudin 10	-0.26019319946886	7.91631140789507	-3.75072054176694	0.0020027309090321	0.019375921576399	-1.96423272195994
oTptYXmtAHRi3qognQ	CALML4	calmodulin-like 4	-0.226712722681142	7.52420906711444	-3.74738385768458	0.0020162903342783	0.0194793177308767	-1.97097676323596
3t7o3njsS5f55zo0A0	TLE4	transducin-like enhancer of split 4 (E(sp1) homolog, Drosophila)	-0.211210193898641	8.30769217137144	-3.74669531309546	0.00201909992822864	0.0194995168575958	-1.97236842878824
95M.odJTU8IFTvtd6E	VPS35	vacuolar protein sorting 35 homolog (S. cerevisiae)	-0.21468613531878	10.4626781787507	-3.74501937880529	0.00202595509184676	0.0195448469884846	-1.97575576541798
uuJ4hIwiDF_t0XNeV0	CASP7	caspase 7, apoptosis-related cysteine peptidase	-0.189239536184982	7.45357046163896	-3.74481286979342	0.00202680141245446	0.0195460606886117	-1.97617315269956
Qd9pF.17dKNoOarYic	ROMO1	reactive oxygen species modulator 1	-0.202256086874527	12.0527588975738	-3.74443105168076	0.0020283671302701	0.0195542087810829	-1.97694486666008
it1ISdTSgUJApSMl4Q	HSPB8	heat shock 22kDa protein 8	-0.197485090180571	7.87271831692907	-3.7440531429532	0.00202991802025823	0.0195622081895436	-1.97770867829086
HonqnQVHv.Cj_Z8fuk	BCAT1	branched chain amino-acid transaminase 1, cytosolic	-0.21553542429696	9.75793579394173	-3.74151435598922	0.0020403679888991	0.019635013410023	-1.98283993441113
W9COkUnf6lyjHlqVVA	FAM195B	family with sequence similarity 195, member B	-0.226333686703748	7.38609290172887	-3.74040631538442	0.00204494584510579	0.0196720889666772	-1.98507943220407
NoKik1RVQggeDAj54k	HCFC1R1	host cell factor C1 regulator 1 (XPO1 dependent)	-0.242779423841597	7.69491699087565	-3.738665993462	0.00205215692047941	0.0197146880816684	-1.98859683855299
3qgoyrjvWCuKJ_AVuk	ASGR1	asialoglycoprotein receptor 1	-0.194506960578824	7.07036221619678	-3.73841515166708	0.0020531984068867	0.0197160061107098	-1.98910381923729
KT1LSUEjoKFE31wQgA	CAST	calpastatin	-0.274606997375489	7.24380358126747	-3.73011071184244	0.00208798125823721	0.0200221829527957	-2.00588780886614
lUrldQfJXgP545UQTk	RAB33A	RAB33A, member RAS oncogene family	-0.18563565865149	7.31342901822883	-3.72847176589084	0.00209491593439233	0.0200744893918033	-2.00920019695647
KSpdegDTTV00VEtlY8	C9orf116	chromosome 9 open reading frame 116	-0.230483668942264	7.57373970410652	-3.72667769286692	0.00210253365156781	0.0201261583979293	-2.01282607860271
NXui3vHvf3kKHRdfiU	RCL1	RNA terminal phosphate cyclase-like 1	-0.202964434291259	8.23916586342409	-3.72630762994197	0.00210410843280367	0.0201341282416571	-2.01357398474921
ikitZ4pLe1_IcEC03k	FBXO17	F-box protein 17	-0.187125156038125	7.11935517815341	-3.72335465699666	0.0021167173873334	0.0202333718405851	-2.0195419715928
ucLoQp3RKFY5IdeASE	MTHFD1L	methylenetetrahydrofolate dehydrogenase (NADP+ dependent) 1-like	-0.236728855800616	8.13682389651657	-3.7220010231952	0.00212252277119339	0.0202747365168147	-2.02227765229019
inuu5Me7LxMlfUPerU	DNM1L	dynamin 1-like	-0.195506737819155	8.15516990293759	-3.71815222732521	0.00213911725172323	0.020402354325219	-2.03005593675485
3gFF4K.Tp1Qp_hbnhI	PAPSS1	3'-phosphoadenosine 5'-phosphosulfate synthase 1	-0.306933709743496	9.84231531830588	-3.71789655619897	0.00214022423299248	0.020402354325219	-2.03057263424042
HW7u2kueu37b9Zic8c	CRSP8P	mediator complex subunit 27 pseudogene	-0.241261033219441	8.86928065339533	-3.71769308027385	0.0021411056375928	0.020402354325219	-2.03098384759057
iZxNEg_5S793_i5dlI	TGIF1	TGFB-induced factor homeobox 1	-0.228528161449048	6.74397334240274	-3.71562615011241	0.00215007983534805	0.0204732676598522	-2.0351609730995
rR5P6kU3SdX5NSuSTo	IL27RA	interleukin 27 receptor, alpha	-0.242701080390622	6.98617646595574	-3.71354797852485	0.00215914112745841	0.0205375808224726	-2.03936077252511
B2eKO5KkRJLd3LFO7U	CDK5RAP1	CDK5 regulatory subunit associated protein 1	-0.209949880656584	7.18820110150553	-3.71199212644834	0.00216595021670449	0.0205734935149718	-2.04250498094891
HNBEr.yuvV55Em4Xbo	IPPK	inositol 1,3,4,5,6-pentakisphosphate 2-kinase	-0.243742847838457	6.809595397214	-3.71155058498579	0.00216788654114471	0.0205789372008826	-2.0433972836423
opT1IU52EnhQpTjmAo	ECI1	enoyl-CoA delta isomerase 1	-0.217673839754306	8.17209519228579	-3.71074420957921	0.00217142730968863	0.0205966713486829	-2.04502686678315
BX1Dpvq0_l0CWsjvl0	TMEM38B	transmembrane protein 38B	-0.274596440227096	8.57594574279337	-3.70853620338549	0.00218115249943116	0.0206672389118298	-2.04948893232837
l6E.qgKnX6nnrgfe6U	PYCR1	pyrroline-5-carboxylate reductase 1	-0.242658493793075	7.58725390450325	-3.70763045727391	0.00218515457465465	0.0206979306219383	-2.05131930010078
HqKvflISBxL1Pt2634	CHD7	chromodomain helicase DNA binding protein 7	-0.24224197103559	8.49485251229696	-3.70528628648966	0.00219554683532655	0.0207601235792048	-2.05605644962272
fdXvu97FLk4BV7RM1U	RPS23	ribosomal protein S23	-0.217137879232362	9.49922092029307	-3.69811146385871	0.00222766553203417	0.0210202287765174	-2.07055506870957
WvsfXp6izyiOosiPR8	MTFR1	mitochondrial fission regulator 1	-0.240656309878532	8.24392183672174	-3.69797082564642	0.00222829982681539	0.0210202287765174	-2.07083925878682
Z5IIAIiUVcOoVci554	RRAGD	Ras-related GTP binding D	-0.206779316979567	9.72961454177837	-3.69793110888069	0.00222847898707107	0.0210202287765174	-2.07091951509842
3gg5hlBNIk1wqBktIo	SMYD3	SET and MYND domain containing 3	-0.202521357724251	7.83048439778759	-3.69624121540899	0.00223611549011281	0.0210702817005142	-2.07433429110702
6tc7g4nzV1EFK5M4C4	ZNF189	zinc finger protein 189	-0.198425530048036	7.24532150728475	-3.68969644292147	0.00226594081971526	0.0212995296456117	-2.08755898138743
KRe.HyrNxUhU2PeL2o	FAHD1	fumarylacetoacetate hydrolase domain containing 1	-0.267536386935289	10.258185389171	-3.68919254232636	0.00226825372953342	0.0213080903766773	-2.08857716304102
6pdFLd.d.Xn0VeQ4lA	NSFL1C	NSFL1 (p97) cofactor (p47)	-0.187655676006962	8.06132967168611	-3.68915579814509	0.00226842247890902	0.0213080903766773	-2.0886514081997
9.v6uv7iX55QteX_rY	CASP2	caspase 2, apoptosis-related cysteine peptidase	-0.189988490366706	8.97824131457118	-3.6870589373015	0.00227807342397089	0.0213707101182081	-2.09288828526627
laAtBdHXSR0SRcndSs	AKIRIN1	akirin 1	-0.19483065375678	8.84105295617544	-3.68690878523609	0.00227876609624984	0.0213707101182081	-2.09319167721224
f3qnSnruo5JaWOIAwI	NCLN	nicalin	-0.221017293899895	8.84825363254357	-3.6868520814036	0.00227902773414834	0.0213707101182081	-2.093306250882
fAOfXVJMo9Pi_vH0z4	NME1	NME/NM23 nucleoside diphosphate kinase 1	-0.206992042598026	8.76883556931065	-3.6860355878703	0.00228279848913739	0.0213781007160711	-2.09495602230892
0epFCF9XQSKEeJUGi8	HCFC1R1	host cell factor C1 regulator 1 (XPO1 dependent)	-0.212526466286216	9.46761587892032	-3.68440889186131	0.00229032971540779	0.0214396357900561	-2.09824282419015
ZjqiR.0q4D0pi.5Upc	NUAK1	NUAK family, SNF1-like kinase, 1	-0.193854231166939	9.34134169785387	-3.68337121879601	0.00229514698977389	0.0214773189163802	-2.10033946175295
f7CVXir4tLe37_e5Rk	ZC3HAV1	zinc finger CCCH-type, antiviral 1	-0.204250550635995	8.55481129789322	-3.6814730350715	0.00230398554585478	0.0215525368560932	-2.10417473439423
lSuFeNVH9h2ulOTG6w	MAP1S	microtubule-associated protein 1S	-0.202508487117671	7.51399413546151	-3.68104187202426	0.00230599796018255	0.0215565515726507	-2.10504588984988
cgDuqunuhIJ6JUt4H4	PDIA6	protein disulfide isomerase family A, member 6	-0.227524843447381	8.02675863801413	-3.67965149019554	0.00231249952528189	0.0215950041727529	-2.10785510594438
NhdSLgjq4cjjO7q6pY	ATP6V0B	ATPase, H+ transporting, lysosomal 21kDa, V0 subunit b	-0.317629936315368	8.66515205738411	-3.67743123236502	0.00232292002915216	0.0216624869545685	-2.11234099285766
3Ug97zKRcFGSTigBpE	ATAD1	ATPase family, AAA domain containing 1	-0.207627845383155	7.79374589347754	-3.67140237210643	0.00235145524082271	0.0218834572120201	-2.12452150704989
9cOh3Hr_Ln3iejhYWU	VPS37C	vacuolar protein sorting 37 homolog C (S. cerevisiae)	-0.195403035586238	9.28626003224627	-3.6710932662608	0.00235292775995353	0.0218857344656402	-2.12514599803358
352KZNKVv.xS.M0a30	RHBDF2	rhomboid 5 homolog 2 (Drosophila)	-0.216651650373515	7.26940797267163	-3.67101233457502	0.00235331345607021	0.0218857344656402	-2.12530950521126
N5Nhvdeq7uUJgFSq4M	PNMAL1	paraneoplastic Ma antigen family-like 1	-0.191134688143559	7.74315736542015	-3.66959484420701	0.00236007913532087	0.0219275820573768	-2.12817325833198
rlA6QRRtwJL9Ek61XE	LRCH2	leucine-rich repeats and calponin homology (CH) domain containing 2	-0.218228539434219	7.93700487789801	-3.66956158517814	0.00236023811587807	0.0219275820573768	-2.1282404510675
TlzASPjkbrqBXicsl8	GGPS1	geranylgeranyl diphosphate synthase 1	-0.221044652612714	8.69526394268271	-3.66762803395514	0.00236949921552341	0.0220060851484831	-2.13214674339851
3IHYIKUgKLKI6RLyeo	TMEM189-UBE2V1	TMEM189-UBE2V1 readthrough	-0.206132913148354	9.7068054577891	-3.66536061308748	0.0023804061304797	0.0220771478658644	-2.13672745760955
iSnjux8FH1I.MS317o	HELLS	helicase, lymphoid-specific	-0.224313263544341	8.05289574689919	-3.66484985800503	0.00238286997898125	0.0220924459295295	-2.13775928817671
izRD5RU2r.q7u.0ybo	NSMAF	neutral sphingomyelinase (N-SMase) activation associated factor	-0.18481869503669	8.92063206577959	-3.664043716405	0.00238676398473342	0.0221209885131016	-2.13938785077078
i_p99ddTReAR6F6qyU	DDR1	discoidin domain receptor tyrosine kinase 1	-0.198379211505822	7.22135585457576	-3.65987856107931	0.00240698588594292	0.0223007899979029	-2.14780208248331
rOi3ipphpxenWiDqz8	SNRNP70	small nuclear ribonucleoprotein 70kDa (U1)	-0.188747934148876	9.23423303322375	-3.65963654126039	0.0024081661916459	0.0223041080392523	-2.14829098844047
cRUpDfl96.fUlE_If0	FHL2	four and a half LIM domains 2	-0.194124657474119	10.5512566326261	-3.65605828120374	0.00242568522959937	0.0224280807459344	-2.15551932618696
xrFTlV5XZeg0u8eTeM	MAP7D1	MAP7 domain containing 1	-0.258145192027032	10.1520537128279	-3.65388725885578	0.00243637703543412	0.0225039278914732	-2.15990482304033
TjpPtJQ1ULqLihO15A	SNORD96A	small nucleolar RNA, C/D box 96A	-0.216870816125368	8.23007323872783	-3.65148378708011	0.00244826901007817	0.0225983809817627	-2.16475976177914
6SeonnyugB1AwLmntk	FLNC	filamin C, gamma	-0.190700143383459	9.98280009332556	-3.6498119993663	0.00245657521359291	0.0226442311907402	-2.1681366524233
QXUq.q2f5v7YJdd4Ok	GMDS	GDP-mannose 4,6-dehydratase	-0.203300388514009	8.13663651330002	-3.64956666635227	0.00245779652705032	0.0226477935413795	-2.16863220261278
cVFFf.ClLwcxxLQxbo	RSRC2	arginine/serine-rich coiled-coil 2	-0.195258869052132	7.04169590792699	-3.64810604485743	0.00246508044895338	0.0226994916562143	-2.17158249837538
uCje7y1eo6dQpedygo	MICU1	mitochondrial calcium uptake 1	-0.223513166488258	7.43840771538025	-3.64655180116959	0.00247285514226658	0.0227556357867733	-2.1747218519838
fuGuHul_CXooe_pOyE	FBXO31	F-box protein 31	-0.184495510552076	7.61084076311106	-3.64605381807415	0.00247535139390773	0.0227708825411763	-2.17572769705537
QveuRVS6tdEnlR5NKA	KLK3	kallikrein-related peptidase 3	-0.186447671912095	7.14469240870704	-3.64574176817501	0.00247691690767064	0.0227775599563692	-2.17635798456249
QKpvdUCPK2.1AiWbVo	BIN1	bridging integrator 1	-0.29764349875236	8.00436220993932	-3.64530491300846	0.00247911022928525	0.0227900041680956	-2.17724035393071
6fIJR4Q903itTlJCfU	SQLE	squalene epoxidase	-0.196898392311223	8.24693535841151	-3.6387929436599	0.00251203787697111	0.023038053930518	-2.19039288012725
x_6A1qKDuld5U_6_bU	MRPS5	mitochondrial ribosomal protein S5	-0.224931408811072	9.56450088465332	-3.63823761326235	0.00251486620238673	0.0230561981542235	-2.19151446353139
x4Tnp.7lQnRSV5lF0c	NES	nestin	-0.266622121031422	7.35748100467008	-3.6364689981365	0.00252389524242152	0.0231155402216107	-2.19508643394502
TrUix_.1Y7tSUnWSSc	BHLHE40	basic helix-loop-helix family, member e40	-0.188414765354361	8.87529925077541	-3.63146960461933	0.00254959488414291	0.023310002512894	-2.20518303544915
fp1dOCsgUnnvhFivE0	PTCD1	pentatricopeptide repeat domain 1	-0.268961424530206	8.03137242762142	-3.63142243679387	0.00254983860375826	0.023310002512894	-2.20527829118838
BenUqXufgChIws_VIk	EPS15	epidermal growth factor receptor pathway substrate 15	-0.248303482647516	7.03082171193308	-3.63133637007973	0.00255028337725853	0.023310002512894	-2.20545210335898
fR1MSzyuKOjmpntflo	EHD1	EH-domain containing 1	-0.191531395170411	9.62013293448552	-3.63011327626535	0.00255661250409746	0.0233364010804697	-2.20792212872462
in0n9od69_jbtd1V2U	CITED4	Cbp/p300-interacting transactivator, with Glu/Asp-rich carboxy-terminal domain, 4	-0.210046099223432	7.08148840525039	-3.62960362080351	0.00255925447839394	0.0233526590951466	-2.20895136223472
W1d3ISyMUXHjrxMxyo	SDHD	succinate dehydrogenase complex, subunit D, integral membrane protein	-0.272117749153389	9.95563174811238	-3.62937906222836	0.0025604194274673	0.0233554331635282	-2.20940484940253
rcoepWKuvxeRb4dLMs	MYH9	myosin, heavy chain 9, non-muscle	-0.216360155036344	10.9859062909103	-3.62854994500815	0.0025647252910802	0.0233868462845122	-2.21107920844264
KXu_sqE3hLDjg5QWd4	SNORD74	small nucleolar RNA, C/D box 74	-0.224101718684584	6.85060893032922	-3.62834614739167	0.0025657847915947	0.0233877135870505	-2.21149076459629
NWLPr4Ci554B7BQKKQ	HSPE1	heat shock 10kDa protein 1 (chaperonin 10)	-0.456020267313182	9.93944186273669	-3.62691832412071	0.00257322011392821	0.0234387657870917	-2.21437413366438
xVcT4delxNJQHwX66o	ARF4	ADP-ribosylation factor 4	-0.184526427524034	11.5397917332537	-3.62233323186909	0.00259724380049468	0.0236023288897809	-2.22363300581431
iaGe9wAK3Xkje3qe44	SGK1	serum/glucocorticoid regulated kinase 1	-0.286484213693011	9.57079856577773	-3.62207853628622	0.00259858488527931	0.0236023288897809	-2.22414730821508
lNSX0dSevADvkfNJBU	MBNL1	muscleblind-like splicing regulator 1	-0.210749683577128	8.69480200732887	-3.62104316295712	0.00260404376554398	0.0236341583377976	-2.22623800300454
cVziqdayRepF5Z6Cc8	NHP2	NHP2 ribonucleoprotein homolog (yeast)	-0.239589801765113	9.82321014180012	-3.6179095612517	0.00262063575636849	0.0237767915714931	-2.23256541509572
uuiK8iUlEfgXDFeV_E	CDH6	cadherin 6, type 2, K-cadherin (fetal kidney)	-0.192825840399483	7.58863112486493	-3.61652086393383	0.00262802271507959	0.0238199132023653	-2.23536941164731
xVnqABUpfhPvPQOlXU	TPD52L1	tumor protein D52-like 1	-0.235683153580826	10.2465018491302	-3.61610753175598	0.00263022541670092	0.0238319155324858	-2.23620398417171
9n73qIJyrq0iyF46sE	ZNF322	zinc finger protein 322	-0.269949531523567	7.19017262275777	-3.6147326462491	0.00263756574522963	0.0238824711403837	-2.23898002847928
KnpNKpbUkJXT0X3qUQ	INTS1	integrator complex subunit 1	-0.298463079333752	8.15647411215335	-3.61402238729607	0.00264136579701697	0.0239088993465053	-2.24041409965692
QUWo3gdkQeXTQvoQh4	LIMK2	LIM domain kinase 2	-0.186472955854959	7.2761202940168	-3.61233926514461	0.00265039291479443	0.0239746112012482	-2.24381240842816
HR0Ih8yURBQ3efSHeo	NFIL3	nuclear factor, interleukin 3 regulated	-0.209205845008355	8.12514122110042	-3.61192995753611	0.00265259285169709	0.0239865129602795	-2.24463880983485
cOhLhkKHKeoqJuUFX8	ZNF593	zinc finger protein 593	-0.193071945162908	9.7158805399427	-3.61142708556716	0.00265529819269229	0.0240029754652971	-2.24565411370386
c1GMs0lQi7vnP7CVTo	MYNN	myoneurin	-0.262780078772449	8.08709893973333	-3.61124276400603	0.00265629049772042	0.0240039469094469	-2.24602625920868
TdRf7_R3vl7iif3pO4	ZAK	sterile alpha motif and leucine zipper containing kinase AZK	-0.258433185540648	9.45388049345536	-3.60975466349368	0.00266431545063557	0.0240604359337023	-2.24903070293177
o_L7pKKOMCRmlXVAok	DOK4	docking protein 4	-0.190291573345522	7.09898033229525	-3.60614175749655	0.00268390064003997	0.0241729271457517	-2.25632483425044
uqWIVIYouKDiIhQL14	DEF8	differentially expressed in FDCP 8 homolog (mouse)	-0.24509371770717	9.64271156116502	-3.60211975824157	0.00270587397196326	0.0243465834532071	-2.26444446351347
idd4JP66XD8QkY6IiU	ENPEP	glutamyl aminopeptidase (aminopeptidase A)	-0.19984404015422	7.29241420779503	-3.59410523170354	0.00275020090044865	0.0246962760765876	-2.28062284890229
ZdI45Se3VG7s869FKo	FKBP5	FK506 binding protein 5	-0.303209716222893	8.58337983602238	-3.59355019204528	0.0027532976425797	0.0247159028616486	-2.28174320065709
xuYqyOvXkRILxRKrSs	EXOC6	exocyst complex component 6	-0.210255141435667	7.39623162432115	-3.59268366032977	0.00275813931280006	0.0247429905018651	-2.28349228317998
xHEXz_tknHio4GAlV0	EPRS	glutamyl-prolyl-tRNA synthetase	-0.207022262461452	10.4271763105414	-3.58846602507048	0.00278182756339926	0.0249143011356537	-2.29200520070967
TInogdTsf6DddQjJSI	MYLK	myosin light chain kinase	-0.203846462626756	6.85375820718467	-3.58806214383093	0.0027841066628593	0.0249264836798835	-2.2928203703551
9Vyi_DX3V5cXkk3X9U	RBM4B	RNA binding motif protein 4B	-0.189651824841443	9.05872522700749	-3.58591778485677	0.00279623876445964	0.0250103413129776	-2.29714833182538
uku9el1glB95GpPgec	HSD17B14	hydroxysteroid (17-beta) dehydrogenase 14	-0.206046384257283	6.80772382207185	-3.57968112238261	0.00283182689168508	0.0252952913788715	-2.30973497704924
o3eVzqne15FXSo6YSQ	DGAT1	diacylglycerol O-acyltransferase 1	-0.188400270107619	7.06314478823498	-3.57789775632867	0.00284208677374078	0.025378581302844	-2.31333388567013
KSffqL56n0u3e6.RSc	PCMTD2	protein-L-isoaspartate (D-aspartate) O-methyltransferase domain containing 2	-0.230121769567649	7.24494113434541	-3.57635456373642	0.00285099507756806	0.025433013635076	-2.31644803106737
BU5Y6JJLFRU4AU4Kpc	COL16A1	collagen, type XVI, alpha 1	-0.230097901261232	7.84640897069158	-3.57505062160214	0.00285854415534705	0.025489563545864	-2.31907931124185
cR5KkmrPddVFwt3qCA	RNPEP	arginyl aminopeptidase (aminopeptidase B)	-0.196305176829823	8.12224225343613	-3.57421642363215	0.00286338422267968	0.0255092020287196	-2.32076264549185
ERI.c5F.Hf10Fft3N4	LACTB2	lactamase, beta 2	-0.218907159083919	7.65510141529796	-3.57095509792039	0.00288238584291984	0.0256455766306099	-2.32734347776733
xQSY9KFQu4EEdJWV3o	KCTD10	potassium channel tetramerisation domain containing 10	-0.178891905003816	7.53091881868754	-3.5692689026885	0.00289225987055222	0.0257165603960474	-2.33074580994968
BVIKgJ7FL5wXt_.SiU	KCTD3	potassium channel tetramerisation domain containing 3	-0.18030549595455	8.35341535492091	-3.56697049018297	0.00290577371196999	0.0258197934026603	-2.33538329291469
0Xn_ie7DpJgE7J7f70	KANSL1	KAT8 regulatory NSL complex subunit 1	-0.205226046625214	8.58990672177802	-3.56543638747351	0.00291482899098765	0.0258832997929666	-2.33847853561372
ieKk.S9dcUXQSh.tSE	TRIM39	tripartite motif containing 39	-0.178492432110921	7.88791898620475	-3.56472567812336	0.00291903367255125	0.0259121549309458	-2.33991245253677
HR3OoB30kXF5lVREXc	LPCAT4	lysophosphatidylcholine acyltransferase 4	-0.181127058134742	6.96749034416248	-3.56410093432975	0.00292273480172324	0.0259305627082152	-2.34117291217845
9fQt0pXwNx1J9SuvR8	FAM48A	family with sequence similarity 48, member A	-0.191537234957491	6.98996057687082	-3.56024061931645	0.0029457090676566	0.0261062383493591	-2.34896103722717
unJP.UGKgfPWRqXHso	ACOX1	acyl-CoA oxidase 1, palmitoyl	-0.212421788846799	7.40539666098603	-3.5597688214684	0.00294852934288045	0.026122698894076	-2.34991284608823
BrDYHur1ZRvSDp_h0I	WTAP	Wilms tumor 1 associated protein	-0.238237039539506	7.5845375497611	-3.5583445096967	0.00295705995262525	0.0261811757163243	-2.35278621649323
0EmU3dXiDAljJRddac	CAPZB	capping protein (actin filament) muscle Z-line, beta	-0.227598126664128	8.80484177153948	-3.55679713562015	0.00296635573143321	0.026254909716907	-2.35590776768634
3LV5rVIyXg15Wi6CeA	TIMP1	TIMP metallopeptidase inhibitor 1	-0.220167061622424	11.3559780373473	-3.55399721684835	0.00298325082390661	0.0263596555531823	-2.36155588537153
utFe59eVCMeFT4FVAk	KIF13B	kinesin family member 13B	-0.187644943079938	7.31627309397165	-3.55387007904346	0.00298402028176876	0.0263596555531823	-2.36181234652687
6du_7ke4zDrLNLkH8M	PNRC2	proline-rich nuclear receptor coactivator 2	-0.207520708950987	6.74565287954667	-3.55297879118589	0.00298942009759083	0.0263919947447547	-2.36361022726021
uEReUHkXN_F56kXq30	CTSC	cathepsin C	-0.255832636141788	8.27511460902139	-3.54868372362726	0.00301557949489063	0.0265433616279666	-2.37227370695406
oqKeSejSKADUu4SLkI	SMUG1	single-strand-selective monofunctional uracil-DNA glycosylase 1	-0.189639768718238	8.88730938821386	-3.54711948790317	0.00302516360737235	0.0266104534178979	-2.37542871977203
0aj4oK1kSXt3nS_QwE	ADAM15	ADAM metallopeptidase domain 15	-0.186528762206846	7.88865533095504	-3.54609305186974	0.00303146923024666	0.0266572762651965	-2.37749895810361
39XcUepHiGCdXhJYh4	HDAC7	histone deacetylase 7	-0.192975197809447	7.0009286902856	-3.53841871681379	0.00307903466419299	0.026953500951523	-2.39297619701323
r1VvXS17NNTH7HF_1w	SRRT	serrate RNA effector molecule homolog (Arabidopsis)	-0.191339892745473	10.6495656488646	-3.53841371806186	0.00307906588944153	0.026953500951523	-2.39298627752001
ohCqS66.3vf3pzk.gA	TJP1	tight junction protein 1	-0.189908996809991	9.29351592615356	-3.53515520315624	0.00309948838399335	0.027097299671599	-2.39955720528767
Kgn7p5f6Inii.p4UKg	VWA8	von Willebrand factor A domain containing 8	-0.188120755444864	6.91574315926961	-3.52978713708166	0.00313342940727629	0.0273148049359226	-2.41038120791047
oV6dVJET1.gMK.QzE0	VEGFA	vascular endothelial growth factor A	-0.221327519369843	6.96434517937403	-3.52717090392175	0.00315010625824512	0.0274425441790859	-2.41565607745523
WeGeed95e5l9d2e16w	MGAT4B	mannosyl (alpha-1,3-)-glycoprotein beta-1,4-N-acetylglucosaminyltransferase, isozyme B	-0.194405529118595	7.0006353782675	-3.52613211239361	0.00315675259592957	0.0274916161869591	-2.41775041923903
Zuz6V7vxR3pUddFV_c	CHMP4B	charged multivesicular body protein 4B	-0.198243082996146	8.3570339715137	-3.52432503814431	0.00316834808332985	0.0275748947079154	-2.42139361499045
lfS6mRK3z0k0iDURK4	ZSCAN16	zinc finger and SCAN domain containing 16	-0.190450572867757	7.7924011188799	-3.52370191740015	0.00317235638085394	0.027592469006664	-2.42264984124153
fSqi4B_noSNNdHS9Xo	KIAA0913	KIAA0913	-0.247507380216153	7.45974795192012	-3.52369489094513	0.00317240160836718	0.027592469006664	-2.42266400664997
HeKiKiV1AfSNe6vyzQ	PPP1R21	protein phosphatase 1, regulatory subunit 21	-0.19413340862894	7.20149825595648	-3.52306350482753	0.00317646832468179	0.0276189848435793	-2.42393687941173
WiQB5EB_RPoC5BC9W4	BNIP3L	BCL2/adenovirus E1B 19kDa interacting protein 3-like	-0.220783533004188	6.98593404436793	-3.52162883242701	0.00318572842207297	0.0276704584209106	-2.4268291132609
Z4LNSVSrkiK_PlKiR4	HKDC1	hexokinase domain containing 1	-0.188921209856223	6.89684503209334	-3.5203011099728	0.00319432235359522	0.027726341226621	-2.42950566388793
NSo6d.lOrfP9Fd.3sI	TMEM194A	transmembrane protein 194A	-0.214833377800661	7.70182854865689	-3.5196526188303	0.00319852828889447	0.0277344348504457	-2.43081292766341
c12cHhPJU9K30SZ0x4	ZNF239	zinc finger protein 239	-0.176158263402352	7.95625305993089	-3.51958803621527	0.00319894745823668	0.0277344348504457	-2.43094311584277
NpQJE5KdevvXdAXueE	FBN2	fibrillin 2	-0.182382158073521	8.2577478485259	-3.51877669627364	0.00320421810835767	0.027771255221574	-2.43257863178612
ZgWnZRXeVrCp5UICTw	MIDN	midnolin	-0.195241647371646	7.62208262749328	-3.51592070897698	0.00322284069819234	0.0279148219861308	-2.43833556717269
THwRGKI5RIk26KUXco	MRPL4	mitochondrial ribosomal protein L4	-0.214281148284573	7.87639360019269	-3.51281539951817	0.00324321229657528	0.0280733449845227	-2.44459467360446
3e78KW7T0IlK62aoQE	CSTB	cystatin B (stefin B)	-0.200814214017127	11.2870395352832	-3.51237296429212	0.00324612528037014	0.0280809593605956	-2.44548641834723
rMDue4oOgDOuSu3604	ZNF644	zinc finger protein 644	-0.21076009427997	8.1163280344528	-3.51236735715296	0.00324616221449527	0.0280809593605956	-2.44549771969111
9pS5h.p1B5I.1RO0iY	ZMAT5	zinc finger, matrin-type 5	-0.241458846397562	9.21060014841689	-3.51200012476396	0.00324858208618059	0.0280882063994189	-2.44623788372642
ZoksX1aLUZO4vq0Lk8	SURF6	surfeit 6	-0.187947613701646	9.22859429123334	-3.51192599784235	0.00324907076383723	0.0280882063994189	-2.44638728726657
oWA4lIXsEXhOOvXd_k	SRPX	sushi-repeat containing protein, X-linked	-0.18910975522026	6.94627698945609	-3.50874607779882	0.00327010381901995	0.0282610310297462	-2.45279622027168
QhTlkkS5w3NRAExRdU	TMEM52B	transmembrane protein 52B	-0.183839980713205	6.73887627445846	-3.50636181855082	0.00328596368737042	0.0283890518824792	-2.45760125452382
xjgDpC9Xp.X3nQf07c	BTN3A2	butyrophilin, subfamily 3, member A2	-0.202872688915284	6.75846871485845	-3.50454385977445	0.00329810841855109	0.0284823189096832	-2.4612648441119
3lK5VLXeP.XU158UXU	ACIN1	apoptotic chromatin condensation inducer 1	-0.216398237897396	8.96276664560098	-3.500825641601	0.00332308811261504	0.0286186458155622	-2.46875741266558
rm44T3Wg2expfjgJE8	SNORD68	small nucleolar RNA, C/D box 68	-0.193321577318698	7.47139527782038	-3.49986286256552	0.00332958712390458	0.0286396086397413	-2.47069740277567
QooKh.og6B34ofyUrs	CCDC126	coiled-coil domain containing 126	-0.186838988475225	7.19962747358906	-3.49904404526254	0.00333512438797131	0.0286676842970072	-2.47234727799232
ortS6TUiAkXzi6CD_g	GGH	gamma-glutamyl hydrolase (conjugase, folylpolygammaglutamyl hydrolase)	-0.200894239242285	9.50500737881337	-3.49888816626889	0.00333617956818239	0.0286676842970072	-2.47266136274374
ZlekT1T_57rs17v1_0	CPA4	carboxypeptidase A4	-0.223993607210053	7.33135564574029	-3.49841764918307	0.00333936663637398	0.0286859842025184	-2.47360941341165
xleUhmcj13Ct3iORb8	CLEC16A	C-type lectin domain family 16, member A	-0.279654643379557	7.94838567721517	-3.4978456485131	0.00334324522163296	0.0287102109441149	-2.47476193084981
Nfl1Xejs3rSoLqo738	FBXO18	F-box protein, helicase, 18	-0.184301992229474	8.33524096058663	-3.4976794523113	0.00334437300111685	0.0287108072070563	-2.47509679479285
ZW7iUtSirsL3g69fng	MOXD1	monooxygenase, DBH-like 1	-0.180443050530798	7.01200059170704	-3.49666752852501	0.00335124798593846	0.0287607261507556	-2.47713566330234
lO4DeVqRF05ew1SR3o	GCLM	glutamate-cysteine ligase, modifier subunit	-0.207584482826994	6.90562940197724	-3.49537948496244	0.00336001943165718	0.0288086621814147	-2.47973080127005
luuU1UqpOFI5tUI748	NOTCH1	notch 1	-0.185841793006039	6.90955473761687	-3.49442964127074	0.00336650251923143	0.0288460140055939	-2.48164448777016
oVz6ry9UV.vU34kiO4	ZFP112	zinc finger protein 112 homolog (mouse)	-0.200560736488495	7.00248997035757	-3.49387994605671	0.00337026015304042	0.0288690929686393	-2.4827519605001
NpdZqVZSJeZWpXhZF0	NME2	NME/NM23 nucleoside diphosphate kinase 2	-0.193757419824654	8.46697211203931	-3.49362231444272	0.00337202273154684	0.0288750734410994	-2.48327100686935
QGXpN3gX2VR4QkeEhc	HOOK2	hook homolog 2 (Drosophila)	-0.187612542226089	6.79571152960663	-3.48413945176885	0.00343754672740651	0.0293527754551728	-2.50237378644224
BCVPXu7W15T8lEgp5o	FAM57A	family with sequence similarity 57, member A	-0.179675124798055	8.55862236986521	-3.48128712728424	0.00345750416166597	0.0295046155702027	-2.50811881019174
xlHI6S5ezI6oAD5RT0	SSR3	signal sequence receptor, gamma (translocon-associated protein gamma)	-0.21224173154636	6.9739850492196	-3.47626436642282	0.00349293072850579	0.0297833522893887	-2.51823445377717
uD06T_qnRVF1K3tC6U	ST6GALNAC4	ST6 (alpha-N-acetyl-neuraminyl-2,3-beta-galactosyl-1,3)-N-acetylgalactosaminide alpha-2,6-sialyltransferase 4	-0.220587357164997	7.00823099053665	-3.4761894850716	0.00349346162580488	0.0297833522893887	-2.51838525237885
W6nd2Eb50lLR19V7o8	NSDHL	NAD(P) dependent steroid dehydrogenase-like	-0.173567901855709	8.75396767769751	-3.47256937470998	0.00351922436117771	0.0299543458545403	-2.52567521662449
l0zjrGkkqLpVS8E6e4	KATNAL1	katanin p60 subunit A-like 1	-0.195865285373485	7.67839209848314	-3.47244070219849	0.0035201435632658	0.0299543458545403	-2.5259343175266
WsVSpceUVn1798tg7w	NOS3	nitric oxide synthase 3 (endothelial cell)	-0.193577655152255	7.43973648433129	-3.47214722817175	0.00352224096382233	0.0299627948781976	-2.52652526721132
W4IPVNT6lX3BVIO4XU	DVL2	dishevelled, dsh homolog 2 (Drosophila)	-0.188980330822411	7.83228010246481	-3.47088504323004	0.00353127583570547	0.0300302353827643	-2.52906679748938
cVSIwKeU.6q3sfOl4A	TNFAIP3	tumor necrosis factor, alpha-induced protein 3	-0.178570089328456	6.70071805030152	-3.4702552753855	0.00353579247193835	0.030059222243417	-2.53033486495753
3idKD0K0l6kE6cB3t0	CIAO1	cytosolic iron-sulfur protein assembly 1	-0.221784912359949	9.10535683140072	-3.46912577391842	0.00354390765990823	0.0301093413711213	-2.53260911891506
9QT_iPusnOt_SfdueQ	SLC35G2	solute carrier family 35, member G2	-0.201239417194849	8.02033199235144	-3.46669986232876	0.0035614003860827	0.0302390202421445	-2.53749347579974
3QnohEvogqjeduieg4	PCCA	propionyl CoA carboxylase, alpha polypeptide	-0.200680933825516	8.56387098344064	-3.46601311887366	0.00356636804116213	0.030271724724858	-2.5388761172727
EpfTTbp6DeXeXcfXv0	WLS	wntless homolog (Drosophila)	-0.21117742800547	8.3255949336053	-3.46550549196519	0.00357004449425346	0.0302934523115758	-2.53989812220645
BjSoBf6h94Sk3rgiEM	C12orf29	chromosome 12 open reading frame 29	-0.21224996998172	8.467688073356	-3.45782357735856	0.00362614605584201	0.0307022753442204	-2.55536246458628
Hp.kpTMl3nkDnSV574	EEF2K	eukaryotic elongation factor-2 kinase	-0.185790135177906	7.60567650262465	-3.45758083711196	0.00362793312875464	0.0307078221269441	-2.55585107019637
xoleNeUeR1JWphIuIU	SPDYE8P	speedy homolog E8 (Xenopus laevis), pseudogene	-0.182826341361355	11.4912280741059	-3.44893926322286	0.00369213112492076	0.0311230638058496	-2.57324339833545
iVXg7FQF5nItTi7hTU	NFX1	nuclear transcription factor, X-box binding 1	-0.190963566810475	7.42975698610557	-3.4470927731048	0.00370599550419329	0.0311861576293282	-2.57695917814437
rHCVF1XndfVJPiV_vk	PHLDB1	pleckstrin homology-like domain, family B, member 1	-0.19977629830123	8.36008820954287	-3.44702857808971	0.00370647844945747	0.0311861576293282	-2.57708835742988
H.X9x395QiXlXk.teo	MAP4K2	mitogen-activated protein kinase kinase kinase kinase 2	-0.178048833933069	8.8738218577324	-3.4468448105098	0.00370786129908943	0.0311861576293282	-2.57745815068422
ZTFRXx9el33qceUe7k	RRAS	related RAS viral (r-ras) oncogene homolog	-0.188615297941852	7.85196750057523	-3.4467484169559	0.00370858686641893	0.0311861576293282	-2.57765212150499
6eoXo_rSOXtfoqhCvg	NAT14	N-acetyltransferase 14 (GCN5-related, putative)	-0.200129709568105	7.82054390197449	-3.44647359606915	0.00371065626108674	0.0311938900064336	-2.5782051352471
QrpKl4eeaKXaQz4.yE	PEMT	phosphatidylethanolamine N-methyltransferase	-0.188122295692306	7.85499517328883	-3.44507350215354	0.00372121690032807	0.0312439405979882	-2.58102243657292
96erggxSQKRbhKULko	ACYP2	acylphosphatase 2, muscle type	-0.217144509839189	7.45250211706672	-3.44284048336337	0.00373812244774111	0.0313277064449555	-2.5855155419242
Wq626ip4ERPFnE_kIU	MRPL24	mitochondrial ribosomal protein L24	-0.228869554819052	9.27145288166033	-3.44113253403945	0.00375110473067802	0.0314090913384553	-2.58895195450008
x5ErpVCWe0Xm3JShCc	STAP2	signal transducing adaptor family member 2	-0.180099883562137	6.78470357425589	-3.43891300224585	0.00376804307400974	0.0315354109865843	-2.59341742991846
iV0M0XV9I5HV4h14lI	CA11	carbonic anhydrase XI	-0.187049363835529	6.94464451551329	-3.43882467091075	0.00376871875621152	0.0315354109865843	-2.5935951379146
TRbAeq_is8.ot8j.lo	TAF1A	TATA box binding protein (TBP)-associated factor, RNA polymerase I, A, 48kDa	-0.219890672616292	7.54170293701207	-3.43743304163618	0.00377937991683103	0.0316044849364842	-2.59639480644344
Wi.JLf_i4UkH_O.kcI	GJA1	gap junction protein, alpha 1, 43kDa	-0.235744132154388	7.8868790037037	-3.43740662459396	0.00377958258742729	0.0316044849364842	-2.59644795096489
rih5t.9HhXOP0e4sq4	C10orf47	chromosome 10 open reading frame 47	-0.199830377655054	7.00027937190175	-3.4349952761815	0.00379812826364111	0.0317325603745168	-2.60129881579199
rpPv4ntU3Ue81f6v.w	TIA1	TIA1 cytotoxic granule-associated RNA binding protein	-0.218406371271203	8.17560956777852	-3.43259792080915	0.00381665662276785	0.0318383335985382	-2.60612119850564
9pUFj9TDskvFu9F0Rw	TMED5	transmembrane emp24 protein transport domain containing 5	-0.179791975650962	9.25751985465269	-3.43148941423749	0.0038252544624695	0.0318904434719953	-2.60835089398429
Tpe.T8.s83l61eKbeo	TMEM98	transmembrane protein 98	-0.214408903336768	8.83231740000843	-3.42867506297037	0.00384717042819117	0.0320337751307458	-2.61401147257707
uaH_Fq_ig4EaKL1iFI	B4GALNT4	beta-1,4-N-acetyl-galactosaminyl transferase 4	-0.239418574373967	7.07250775701228	-3.42103772659288	0.00390727930902765	0.0324645246846254	-2.62937028565852
lgJQXEMcZcqREpSVS0	PSMC3	proteasome (prosome, macropain) 26S subunit, ATPase, 3	-0.173878407720788	10.2128344410583	-3.42012723714572	0.00391450763395522	0.0324907542983097	-2.63120106231748
TlI7eFEVQ3SJwTUR9U	JMJD8	jumonji domain containing 8	-0.182568707614573	9.76938251712031	-3.42003672735138	0.00391522691688198	0.0324907542983097	-2.63138305314301
xjfQJ55qT3O1X17SNI	ALG9	asparagine-linked glycosylation 9, alpha-1,2-mannosyltransferase homolog (S. cerevisiae)	-0.264906568792423	8.07046629629682	-3.41731138899579	0.00393694727686284	0.0326510259023953	-2.63686274194298
xSHWvR4q7XswUvXtkI	GTF2H4	general transcription factor IIH, polypeptide 4, 52kDa	-0.232033554300149	8.11981639425583	-3.4162432596419	0.00394549288391345	0.0327118982135709	-2.63901024781166
BuPuFBPSlG4ke3zRNk	AP1S2	adaptor-related protein complex 1, sigma 2 subunit	-0.209560051596176	8.8933768445931	-3.41576744331755	0.00394930564153385	0.0327141696814127	-2.63996686822437
NVyJCU4lUiSySiH4gs	NFX1	nuclear transcription factor, X-box binding 1	-0.216623765154757	7.18233770565335	-3.41575759320897	0.00394938461024133	0.0327141696814127	-2.63998667154911
ipXV5HVd_ebvj_ikeQ	ATP6V0B	ATPase, H+ transporting, lysosomal 21kDa, V0 subunit b	-0.183417723570412	10.5850733887897	-3.41252637489641	0.00397537484950477	0.0328892860376228	-2.64648260933989
Nv8nFBpSgCV033f3dc	RRAS2	related RAS viral (r-ras) oncogene homolog 2	-0.274298104986659	8.66721802152055	-3.41228538938384	0.00397732005363854	0.0328953470777763	-2.64696705306537
K0wQGrT6QpK2QWenqQ	MRPL2	mitochondrial ribosomal protein L2	-0.180763881732537	8.65122584065586	-3.41135154292825	0.00398486693971978	0.0329376813957094	-2.64884429395402
r55UN9FJ9IDeF.ljnk	UPF2	UPF2 regulator of nonsense transcripts homolog (yeast)	-0.222585184351875	9.64129895010538	-3.40819819143812	0.00401045677138556	0.0331290107473044	-2.65518283650921
6fhpkedH3qqV.SKR.w	SLC48A1	solute carrier family 48 (heme transporter), member 1	-0.210358729213948	7.35261079192179	-3.40626406071098	0.00402623373171962	0.0332188773339689	-2.65907031865485
3RCnSOCK4PgRvXhdAA	EIF3C	eukaryotic translation initiation factor 3, subunit C	-0.173941412729475	6.88950173487064	-3.40524354966209	0.00403458317552337	0.0332776443860133	-2.66112138715292
36UASnSlAhdUJ7Ox9Q	DSCR3	Down syndrome critical region gene 3	-0.201717893563719	7.58112314253786	-3.40322103344842	0.00405118185311732	0.0333942453088322	-2.66518613517627
xhtKVaUpai6bnqbmac	CBWD3	COBW domain containing 3	-0.182503697016085	8.32400201740738	-3.40293381601256	0.00405354456142595	0.0334035713433667	-2.66576334876722
cV3uveHohVLuqit8U8	MPP5	membrane protein, palmitoylated 5 (MAGUK p55 subfamily member 5)	-0.198627207560611	8.20721629192619	-3.40238290658446	0.00405808030989673	0.0334307933941325	-2.66687048274009
6l.js.1XQjzQe7vYS4	CLIP1	CAP-GLY domain containing linker protein 1	-0.243002696472578	8.80407312966075	-3.40075739351902	0.00407149308689884	0.0335085698720287	-2.67013707857285
36UM.uV3ofyyn_sDuI	PCNXL4	pecanex-like 4 (Drosophila)	-0.21469508500962	8.67945609243143	-3.3992451736171	0.00408401083276419	0.0335912696153889	-2.67317585069934
BlpDqSl5Ax6RIk8NMQ	HMGCS1	3-hydroxy-3-methylglutaryl-CoA synthase 1 (soluble)	-0.25088616659548	10.9297171218167	-3.39709817237105	0.00410184925206176	0.0336920688161559	-2.67748994840355
KFQul81uS66S9IDAqU	SERPINB6	serpin peptidase inhibitor, clade B (ovalbumin), member 6	-0.197756708141762	10.0793659442169	-3.39687981527945	0.00410366783646843	0.0336920688161559	-2.67792868961567
WXl3v.V2IUlB3RP0tY	BRE	brain and reproductive organ-expressed (TNFRSF1A modulator)	-0.20245351164664	7.74064337605757	-3.39665106445471	0.00410557384951245	0.0336920688161559	-2.6783883114606
QkKRDKC0vdeR9ddOy0	CDS1	CDP-diacylglycerol synthase (phosphatidate cytidylyltransferase) 1	-0.182281582924871	7.55506587515485	-3.39587732375456	0.00411202742609984	0.0337268349511536	-2.67994293913384
fQBeoP6vuzmDv0uXSE	PTGS2	prostaglandin-endoperoxide synthase 2 (prostaglandin G/H synthase and cyclooxygenase)	-0.188019271025117	7.13350628543365	-3.39580097574918	0.0041126647750817	0.0337268349511536	-2.68009633818393
WaoAUj3_TepXcePvAo	MAP1LC3B	microtubule-associated protein 1 light chain 3 beta	-0.168700520494582	8.58208465452693	-3.39527079275929	0.00411709343870027	0.0337519163208844	-2.68116157580082
NDin2d1Eil59TXD4kI	LOC100134259	uncharacterized LOC100134259	-0.21060461265152	6.63291433928431	-3.39513702639903	0.004118211553455	0.0337519163208844	-2.68143033475127
cj3ouCSO8dhf_3VKe4	MRPS30	mitochondrial ribosomal protein S30	-0.172231292669722	11.0617330335631	-3.39445692487488	0.00412390102450681	0.0337679475375273	-2.68279675419161
ont1Ll7wnijEFKA5Bo	SEC23B	Sec23 homolog B (S. cerevisiae)	-0.167902785229532	9.38004362037989	-3.39297608541033	0.00413631636048441	0.0338491674893578	-2.68577186388536
6nurpw8IyNm8lL.FJk	HSD17B1	hydroxysteroid (17-beta) dehydrogenase 1	-0.18927238506841	6.91699835367883	-3.38971892451207	0.00416375597556734	0.0340225050051222	-2.69231521961675
9uEd9dOMUuA7Pj7tVI	NUDT11	nudix (nucleoside diphosphate linked moiety X)-type motif 11	-0.209258479527102	7.64132307574103	-3.38971742201869	0.00416376867505919	0.0340225050051222	-2.69231823783478
oJXqEiBrun_nl3k6Dc	C8orf58	chromosome 8 open reading frame 58	-0.177880027696536	6.78845590696748	-3.38135706189298	0.00423503554652358	0.0345320241376891	-2.70911024540906
ZIloRe5HZ1sXoXng0w	SETD4	SET domain containing 4	-0.172993205943017	7.27785021854424	-3.37994748308567	0.00424717084733516	0.0346205681329652	-2.71194095777938
uNLXzzVJ_eKpKiJl30	PTPRF	protein tyrosine phosphatase, receptor type, F	-0.171369151358239	7.2234331334285	-3.37835668858507	0.00426090800081132	0.0346970569443798	-2.71513542428771
reWD4IpeP0nUUjkj_4	GBE1	glucan (1,4-alpha-), branching enzyme 1	-0.198289305607783	8.42478584895663	-3.37625309166723	0.00427914159745676	0.0348079619957442	-2.71935938052901
xIXA2TTlB_4f4hz00I	SORD	sorbitol dehydrogenase	-0.169466323459323	6.98816686202997	-3.37396870017603	0.00429903058772912	0.0349362684707128	-2.72394602121819
fSJ4Q4R3oE_TF97E94	HSD17B7P2	hydroxysteroid (17-beta) dehydrogenase 7 pseudogene 2	-0.197117196836088	8.17436804436945	-3.37364287727694	0.00430187487075845	0.034940497453274	-2.72460018463115
NjAVAgFC3giFejirUU	FKBP3	FK506 binding protein 3, 25kDa	-0.191090753685689	7.44835645816804	-3.37318786559377	0.0043058500579346	0.0349623167828943	-2.72551371151617
ujVBgklTmuHgSkMSxo	PPM1K	protein phosphatase, Mg2+/Mn2+ dependent, 1K	-0.207324716928927	7.0365229907356	-3.372134872266	0.00431506355958255	0.0350161663907734	-2.72762775085173
Zt.fVGdP3NPdVThW3o	SERPINB7	serpin peptidase inhibitor, clade B (ovalbumin), member 7	-0.186902933547082	6.67358411485818	-3.37111942149661	0.00432396722237272	0.0350779254810188	-2.72966634477458
3ol4ADlkrRr47HkiDk	FANCA	Fanconi anemia, complementation group A	-0.179936010514406	6.73651430137946	-3.37068224267716	0.00432780613701021	0.0350985724618275	-2.73054399200984
HkuvcLg3upP8l7rflI	SATB2	SATB homeobox 2	-0.18487630874802	7.09189368676236	-3.37003730150118	0.00433347565183464	0.035134048859226	-2.7318387028629
HeCJwAelLuq8kjYMH4	ATP11C	ATPase, class VI, type 11C	-0.182097581983053	6.8728167950313	-3.36891783428483	0.00434333422438484	0.035192942305589	-2.73408594917892
xdez3g64HegkqPu3p0	UFM1	ubiquitin-fold modifier 1	-0.199240362820966	7.98718132745418	-3.36846997594919	0.00434728455330092	0.0352103193824802	-2.73498496646773
QIV92FGoJN9SC7j6gw	YY1	YY1 transcription factor	-0.185703935103115	10.6207950327286	-3.36838044610613	0.00434807468045225	0.0352103193824802	-2.73516468427584
rWndtHqd7.R723nt7s	CDC37	cell division cycle 37 homolog (S. cerevisiae)	-0.173938087431629	11.7371577789775	-3.36666368542405	0.0043632533715398	0.0353106682725895	-2.73861071595595
KGlNN1xrFEpetE6hlk	FAM86A	family with sequence similarity 86, member A	-0.22916778156095	7.66597716230731	-3.36584858326684	0.00437047859030881	0.0353495358371787	-2.74024678709384
lo4foRHV6R4It4Eel4	HERC6	HECT and RLD domain containing E3 ubiquitin protein ligase family member 6	-0.204950971495367	7.0039908008877	-3.36511331438444	0.00437700640180766	0.0353917823154212	-2.74172257664778
EiiACaxjl9eF0Wl1UI	PLXNB2	plexin B2	-0.187414901122577	7.82516897790949	-3.36474122008679	0.00438031361239334	0.0354043101041698	-2.7424694083561
0r5nHtQ4mTLipLHnBk	RNU4ATAC	RNA, U4atac small nuclear (U12-dependent splicing)	-0.197530145481863	7.54361513693768	-3.3646453726573	0.00438116591785971	0.0354043101041698	-2.74266178245716
Kg56u_T96FdR9DeIIQ	GFPT1	glutamine--fructose-6-phosphate transaminase 1	-0.244614387268911	7.92581114777461	-3.3634440918351	0.00439186213994635	0.0354715190849895	-2.74507280172159
ZeK54aEbbEZie6Hrqg	PKN1	protein kinase N1	-0.194747023381969	6.93196130952846	-3.36341764359969	0.00439209792857858	0.0354715190849895	-2.74512588324334
oo7gvetO0X5u3RXoos	FOXK1	forkhead box K1	-0.345771652479539	8.04362855713928	-3.35977984930307	0.00442464995632344	0.0356598732507102	-2.75242644701311
NoKMQCTuIevU6XfSN0	TJP1	tight junction protein 1	-0.226529462481487	8.45106710282543	-3.35949037748763	0.00442725055692981	0.0356598732507102	-2.75300733713751
ZozE1U78HhEeqnS_7k	ZNF706	zinc finger protein 706	-0.218371031475287	7.39688947153597	-3.35849408565546	0.00443621286479486	0.0357108553697789	-2.75500657390435
ZWK6CC6P_Wnr7sAV5o	MAP2K2	mitogen-activated protein kinase kinase 2	-0.345808624795762	7.95198818519846	-3.35796659200205	0.00444096535307705	0.0357385072970259	-2.75606505467032
cjduCVkKFgRVTVj8hc	RPS26P15	ribosomal protein S26 pseudogene 15	-0.221914550249625	10.4002210356217	-3.35617849809672	0.00445711315247705	0.0358259453630807	-2.75965293437351
Qr50FTPPp7E160feH0	LIPG	lipase, endothelial	-0.196137709699401	7.47379512737352	-3.34980349852433	0.00451516255893183	0.036163959226071	-2.77244271526165
xXFJdPfXWsl3VFwXeQ	PTMS	parathymosin	-0.169453142899913	7.82495995707398	-3.34958481227487	0.00451716720190425	0.036169336438388	-2.77288139930178
TGdtzlx6FO4l6R9VEE	CCDC167	coiled-coil domain containing 167	-0.181093114976358	9.54784157013497	-3.34586390895249	0.00455141226678153	0.0364005636713588	-2.7803449765455
EaOSP8ioqSuanu7t7s	AP1M2	adaptor-related protein complex 1, mu 2 subunit	-0.192128160365764	7.89566433190297	-3.34470679349861	0.00456211441755276	0.0364646552502567	-2.78266576679825
K7j1JRZeFNZT1h5wCY	FCGRT	Fc fragment of IgG, receptor, transporter, alpha	-0.196648839676105	7.41177077326558	-3.34226309267167	0.00458479877524104	0.0366136064688663	-2.78756669029446
fpj49LlRDsBKvrL7x0	GNAI3	guanine nucleotide binding protein (G protein), alpha inhibiting activity polypeptide 3	-0.1825067798521	7.58751915118231	-3.3390637421439	0.00461466788865903	0.0368087946143905	-2.79398241172204
iKh.vylCgomgsqQdrU	BCL2L2	BCL2-like 2	-0.182374557942378	8.25927208820291	-3.33595991634761	0.00464383070937672	0.0370196413411612	-2.80020582997629
rUQDe0SSp.0EeovDUo	NTS	neurotensin	-0.187606757831307	6.74110354686913	-3.33564159092868	0.00464683199623488	0.0370326846045416	-2.80084405607581
KlbCCg7x.DPof507nY	G3BP1	GTPase activating protein (SH3 domain) binding protein 1	-0.201978202328438	8.96384274754382	-3.33543875400199	0.00464874542520889	0.0370370531263045	-2.80125072962139
0L102EIGnm64JnGhU4	GPX4	glutathione peroxidase 4	-0.173309716342929	11.2961902824433	-3.33372827359882	0.00466491225445371	0.0371222468873043	-2.80467999454596
fgB4n1rRIgbkhj1VlM	BABAM1	BRISC and BRCA1 A complex member 1	-0.173376935360541	8.6732401685305	-3.33296515652196	0.0046721430361534	0.0371688845409881	-2.80620986062999
HRSSf1Sfd7irR55UeQ	GAMT	guanidinoacetate N-methyltransferase	-0.200154544260573	8.47177826632913	-3.33265542390052	0.0046750810419248	0.0371784021110301	-2.80683078713297
3euOe.dvLpLLl1t1y4	ITPR1	inositol 1,4,5-trisphosphate receptor, type 1	-0.223725636474721	7.37166059760499	-3.33223756645026	0.00467904759905951	0.0371802001368735	-2.80766846162367
Bi4oVxTUe1M9LVJVLk	MPP2	membrane protein, palmitoylated 2 (MAGUK p55 subfamily member 2)	-0.19577198834132	6.95308804826147	-3.3299371891638	0.00470094436376978	0.0373323239755113	-2.81227976111557
0U4fRITrcg3sV8VEzg	ARL6IP5	ADP-ribosylation-like factor 6 interacting protein 5	-0.165894782241582	9.57246839549261	-3.32831276119851	0.00471646846207446	0.0374336911758795	-2.81553581476435
WbS5faHtz_F5LUlzpc	DYNLT1	dynein, light chain, Tctex-type 1	-0.1714551552033	9.90948748249989	-3.32716575946548	0.00472746074924758	0.0375084572738345	-2.81783477599206
olH1HUglNXn83iFFXE	AQR	aquarius homolog (mouse)	-0.201528869533253	8.20973532674539	-3.32704141558789	0.0047286539323398	0.0375084572738345	-2.81808399499945
HuHnp3tF00B6O4VOWU	ARHGAP17	Rho GTPase activating protein 17	-0.166771131094373	8.96720037166291	-3.32640101531245	0.00473480386469825	0.0375352890828562	-2.819367512362
3dnuL.aupIZHvg3rJQ	SAFB2	scaffold attachment factor B2	-0.202018475226036	8.80588401841562	-3.3254005144734	0.00474442790673011	0.0375846627307351	-2.8213726938609
00K3OeGXV631V5_6eA	DHPS	deoxyhypusine synthase	-0.195816803380537	8.11698866149156	-3.32455907550222	0.00475253699755464	0.0376208998160672	-2.82305902592652
TFeicuigHuSnOiuiwk	PSMB10	proteasome (prosome, macropain) subunit, beta type, 10	-0.215942407782988	9.61350865724726	-3.32402389908314	0.00475770177326018	0.0376427733384564	-2.82413154653356
KVdDectXgl.BQGoupE	MAFG	v-maf musculoaponeurotic fibrosarcoma oncogene homolog G (avian)	-0.175499018992074	6.91099799060657	-3.32392585995649	0.00475864851644029	0.0376427733384564	-2.82432801944251
cf9X17F.hwZ0n1qXk4	PFDN1	prefoldin subunit 1	-0.181574168881815	9.88907070075009	-3.32384153132216	0.00475946301057599	0.0376427733384564	-2.82449701556592
ioqX8tunSB8d5NAo1M	ZNF571	zinc finger protein 571	-0.180129413018672	6.65386118568748	-3.3235927062363	0.00476186711577714	0.037650810584903	-2.82499566229641
6t0.1SqurTqdwnnfe0	ANKRD34A	ankyrin repeat domain 34A	-0.227586418078406	7.04410766658943	-3.3231351021245	0.00476629156969702	0.0376638385385205	-2.82591269042731
3q3rFfkoX_yvuoALZI	SYTL2	synaptotagmin-like 2	-0.194343412590426	6.97284776803999	-3.32242167093585	0.00477319772714595	0.0376964506381413	-2.82734235696382
6V13tFFJd1CdCxAxJY	FXYD2	FXYD domain containing ion transport regulator 2	-0.1679499381135	6.61070601212014	-3.32193203257948	0.00477794329802328	0.0377119714253056	-2.82832353478383
oOtSRbRd1WPNXfdI64	VRK3	vaccinia related kinase 3	-0.1941371196473	6.73538076197604	-3.32147949393051	0.00478233348199926	0.0377308645966167	-2.8292303521614
cVeeL6A9S5JHj4US_U	CYBRD1	cytochrome b reductase 1	-0.219152517836134	8.18968515307676	-3.32052796228573	0.00479157763865026	0.0377782593708387	-2.83113702093829
QSHFETfSUfTTW0glIU	AHR	aryl hydrocarbon receptor	-0.180824854898333	7.34523646089532	-3.31952377194725	0.00480135269891093	0.0378197142903762	-2.83314912813071
f21noCeCHtl51g.W00	LAGE3	L antigen family, member 3	-0.17499969997316	9.90680336126592	-3.31901451473691	0.00480631754186766	0.0378478323006635	-2.83416950151488
0qOhor1fgkuUFwNxdI	ZNF322	zinc finger protein 322	-0.202399708421309	8.39937448255839	-3.31786165615808	0.00481757589115238	0.0379144760009231	-2.8364793500754
6menB6SBRk1ca__Dcs	EIF2B4	eukaryotic translation initiation factor 2B, subunit 4 delta, 67kDa	-0.16748814704356	9.47286884862485	-3.31445799822321	0.00485096825590416	0.0381330242961947	-2.84329823808766
u65uENQJliGKue7V0A	PIP5K1C	phosphatidylinositol-4-phosphate 5-kinase, type I, gamma	-0.180983984663856	7.07024917995009	-3.31380933805219	0.00485735821174073	0.0381611391740813	-2.84459765738104
urVUoSylad5WyV4g8A	NPAS1	neuronal PAS domain protein 1	-0.206155522074178	7.2656011857009	-3.30972433548023	0.00489779283653536	0.0384342852385106	-2.8527800925589
ol4v4tKXqQTI7iRc3c	TATDN3	TatD DNase domain containing 3	-0.208287161685043	7.50427515632462	-3.30634165381382	0.00493152945959495	0.0386464331466662	-2.85955471210244
cyiVF..XDe7uV7BeHo	EGFR	epidermal growth factor receptor	-0.167711667274904	7.1928303763593	-3.3048906397783	0.00494607179211093	0.0387347100393722	-2.86246042067362
rhUhIIDefVxTpz1JFU	OCRL	oculocerebrorenal syndrome of Lowe	-0.183188906557859	7.64375872126071	-3.3033025667013	0.00496203673725808	0.0388373146590702	-2.86564039437967
NKTB_o1ansH53.v1RU	SYTL4	synaptotagmin-like 4	-0.262686939322554	7.51406089710727	-3.29958948914744	0.00499956507241372	0.0390972041753933	-2.87307467604623
96TbV4Buj46VQIRNLo	MRPL24	mitochondrial ribosomal protein L24	-0.187214933309363	10.4134601464052	-3.29491741746727	0.00504718803055047	0.0394128143041949	-2.88242739420474
6TZKxTQBoKYk4V7hos	TH1L	TH1-like (Drosophila)	-0.198540240771648	9.64500659144309	-3.2940473967907	0.00505610603071289	0.0394370455437548	-2.88416882764867
NoSEsN17je5ye4pJ3o	DPYSL3	dihydropyrimidinase-like 3	-0.185433102864272	10.2322185996195	-3.29358127700667	0.00506089036831277	0.0394630163586055	-2.88510178647291
ouVLarp4nrXwyvv360	DAAM2	dishevelled associated activator of morphogenesis 2	-0.22854951693535	7.12592511183665	-3.29262429080404	0.00507072718491495	0.0395283583541301	-2.88701717737598
W4pIkIavdFXh96KfV8	NARFL	nuclear prelamin A recognition factor-like	-0.179913519990877	7.16316057274437	-3.29044014333229	0.00509324932373808	0.0396583431843762	-2.89138841574303
ouS1E7kwoU6on7P6g8	NSUN4	NOP2/Sun domain family, member 4	-0.210220983523345	8.18371452579331	-3.28878178647774	0.00511041621587283	0.0397577777757953	-2.894707090148
o6KHuEh.oS6Xfi9d5I	TTC4	tetratricopeptide repeat domain 4	-0.187749643902258	9.86427464857329	-3.28722691796653	0.00512656416011947	0.0398573856504139	-2.89781844963205
BXqF6brrYI67uzWmuQ	GMPPB	GDP-mannose pyrophosphorylase B	-0.172259132575261	7.67522185954738	-3.28694910407288	0.0051294547166593	0.039860168305223	-2.89837434524953
fV_F33pPde53hAeJSU	ZNF22	zinc finger protein 22	-0.183855876494521	9.73778655003024	-3.28556499201306	0.00514388012270165	0.0399379450396824	-2.90114380381615
0ddILSZKCJef6EaiAI	CYB5A	cytochrome b5 type A (microsomal)	-0.219228834351843	9.10821806219891	-3.28526152896134	0.00514704825173447	0.0399511087190422	-2.90175097828791
NEuSgF4FSd0rV3oH_k	RASEF	RAS and EF-hand domain containing	-0.16240320275981	7.21569794938758	-3.28492636701207	0.00515054957267881	0.0399668503454321	-2.90242156717121
xByFFJO9O1IXaS6bkc	TULP4	tubby like protein 4	-0.206025748036691	7.74998115733746	-3.28413809674664	0.00515879371058944	0.0400079347572528	-2.90399869228761
in7S1rfIjFd.XguKbk	CMTM7	CKLF-like MARVEL transmembrane domain containing 7	-0.175284145325666	9.65197757363155	-3.28082459223369	0.00519359198975658	0.0402203150151631	-2.91062756360429
Kgio3kLkq768C_xdUI	EBF1	early B-cell factor 1	-0.180517365606811	7.07792105100292	-3.27964442900281	0.00520604237122022	0.0402822354382379	-2.91298832021028
KoCewdGCV4hecVcI2I	RNF10	ring finger protein 10	-0.17786513175685	6.8597131200498	-3.27747049095202	0.00522905462028971	0.0404257035449471	-2.9173366664281
BlfRT7oOOV6fwr8nUQ	KLF9	Kruppel-like factor 9	-0.208879754140276	8.26981301058464	-3.27608907373432	0.0052437302176838	0.040527610639694	-2.92009958174016
rAgJ6l7YKOEqO55Svk	SERTAD3	SERTA domain containing 3	-0.178175946405228	7.28985105242785	-3.27401117986163	0.00526588214105038	0.0406756408662912	-2.92425517089243
f3hJdCgokuXu0lOqV8	TRMT61A	tRNA methyltransferase 61 homolog A (S. cerevisiae)	-0.199834093180047	8.01106056788708	-3.27355471440437	0.00527076087337432	0.0407017366845712	-2.92516800648311
TlIohSKfq.44DWkEkk	STX8	syntaxin 8	-0.22515046575881	8.69649569246817	-3.27130182931845	0.00529490582905055	0.04085739754198	-2.92967303239802
xZdHl8F8HvfXpnACJ4	GLTP	glycolipid transfer protein	-0.181637047460713	10.06613238815	-3.2712524003226	0.00529543680911242	0.04085739754198	-2.92977186894507
WoK7je6h7epe8dNec0	FAM129A	family with sequence similarity 129, member A	-0.183152241841968	9.0509422364888	-3.27067655056035	0.00530162665415726	0.0408825450431452	-2.93092330241728
9OpibkU1f.guykhEqE	BCL6	B-cell CLL/lymphoma 6	-0.227513726080427	7.94025069539125	-3.26981704700804	0.00531087890853922	0.0409183536014916	-2.93264185677434
QElrAaDRs69.e6t7pE	DEF8	differentially expressed in FDCP 8 homolog (mouse)	-0.179883860469372	7.30172295778821	-3.26963575459963	0.00531283250895522	0.0409217831638095	-2.93300433757361
ogdIH5dTr4sEJ7EIFU	RPL23A	ribosomal protein L23a	-0.171631585221815	9.25718116553258	-3.26889405597641	0.00532083247711408	0.0409717693554217	-2.93448727830888
6oIooHit00T3Imfo5U	CEP63	centrosomal protein 63kDa	-0.170723525744924	7.76773896691149	-3.26737373964139	0.00533726811164467	0.0410750097397721	-2.93752681942676
iUpUUIjPlX44i0BFeU	ATRN	attractin	-0.176165680220207	7.09443169098826	-3.26680361438642	0.00534344456251308	0.0411108803436911	-2.93866660648585
HeIKB6eeAIBk15Hl6o	BLVRA	biliverdin reductase A	-0.188026586761237	9.37935209869832	-3.26625183779652	0.00534942900565976	0.0411335912884178	-2.93976968296587
KgkxUqCCe_WjhVziAk	GSTO1	glutathione S-transferase omega 1	-0.185931739906409	10.0741088288646	-3.26512229667343	0.00536170055902885	0.0412096449851093	-2.94202770280714
ZeJDqd7dnpflegMKJc	TMEM205	transmembrane protein 205	-0.262431688018154	8.93533457035929	-3.26358032372408	0.00537849808165972	0.0413050953066766	-2.94511001017447
Hgjo5fTk4ggYoeJp5o	DHPS	deoxyhypusine synthase	-0.166190398567075	9.05095968188053	-3.26191200944139	0.00539673087983807	0.0414034262749568	-2.9484446204472
05knr04HPp5NefK5UU	HEATR2	HEAT repeat containing 2	-0.225937302043667	9.03669422363733	-3.25948049104015	0.00542341481553262	0.0415757514649896	-2.95330425670853
E3u67.sWkajOgYAef4	CXCR7	chemokine (C-X-C motif) receptor 7	-0.18330976991766	6.68314222810868	-3.25944635683446	0.00542379034335735	0.0415757514649896	-2.9533724734955
cCUgLove1nmJeiOqBI	PASK	PAS domain containing serine/threonine kinase	-0.172086286996772	6.96683639174289	-3.25928208292351	0.0054255979663478	0.0415778592178201	-2.95370077136204
HpQklBTnQfa5d3Ukh4	KLF10	Kruppel-like factor 10	-0.194428281647962	7.75539752356192	-3.25810999737641	0.00543851266314436	0.0416650583241402	-2.95604308648158
BQjgJu6ILtI6S6CTu4	UBE2V2	ubiquitin-conjugating enzyme E2 variant 2	-0.177981564131842	9.67110756543291	-3.2576945873735	0.00544309721964373	0.0416884080673335	-2.95687321810515
69B1fdquoSGIQSREpI	COL4A2	collagen, type IV, alpha 2	-0.237935090135998	7.41141853122875	-3.25730753320661	0.00544737229441252	0.0417093749937406	-2.95764667061725
QvXvfboBzk6yT.5_e4	RNF219	ring finger protein 219	-0.21625419975259	7.55798239340789	-3.25545818974674	0.00546784473369199	0.041830708385673	-2.9613420315123
BbeBe3gk3S45Dd7uvc	SNORD91A	small nucleolar RNA, C/D box 91A	-0.198529863625279	6.8757204352801	-3.25409340423113	0.00548300212256241	0.0419112092366506	-2.96406894325421
67IdKFunUgde5SmoqA	RRP1	ribosomal RNA processing 1 homolog (S. cerevisiae)	-0.167560650724792	7.51688076870738	-3.25375742967108	0.0054867398816026	0.0419184897865738	-2.96474021098565
0p534Nte.3_XLPJFEo	HNRNPU	heterogeneous nuclear ribonucleoprotein U (scaffold attachment factor A)	-0.175931976464924	7.27811117865599	-3.25344129269256	0.00549025925918342	0.0419312368195743	-2.96537183412416
NdFQumk3waT66Ceq0g	LAMTOR2	late endosomal/lysosomal adaptor, MAPK and MTOR activator 2	-0.172056681455162	8.46152961028918	-3.25242556222256	0.00550158202503526	0.0419826915120583	-2.96740114053554
ThXoftPP7eqpHq4J4I	GMPPB	GDP-mannose pyrophosphorylase B	-0.194969219505626	7.11275817969719	-3.25224587391138	0.00550358750084676	0.0419857485160211	-2.96776012591824
xruojuIU94rSYyVAp0	USP46	ubiquitin specific peptidase 46	-0.178104948033072	6.93321337372944	-3.24984010230033	0.00553050810870776	0.0421674041520585	-2.97256613798217
uGd9WI160eCNOmS_tI	PJA1	praja ring finger 1, E3 ubiquitin protein ligase	-0.227613442472116	7.36663954561912	-3.24915860231815	0.00553815787357728	0.0422020075265181	-2.97392747173919
Zd6Kx4hKueOoKKol.o	USF2	upstream transcription factor 2, c-fos interacting	-0.294771620239532	7.71948555412802	-3.24813588337386	0.00554965753209269	0.04225790718368	-2.97597032660984
Qa6_OmX0CK4J7aHECo	PRDX2	peroxiredoxin 2	-0.215650037685513	9.1141528527299	-3.24739274099203	0.00555802846700129	0.0423058912044925	-2.97745467219023
3KT3iqQbooKlKjk6j8	USB1	U6 snRNA biogenesis 1	-0.203818087485909	8.01488655315817	-3.2453980531406	0.0055805592372367	0.0424654729278421	-2.98143858299723
6VOA0UNCl1vfcCPLU0	LGALS8	lectin, galactoside-binding, soluble, 8	-0.225319842166673	7.71842715643121	-3.24424522960813	0.00559362220800439	0.0425410101650527	-2.98374089846917
3v0R0nE7hdSfrivl4I	METTL13	methyltransferase like 13	-0.190499647030327	9.06959902489517	-3.24309684883093	0.00560666506118631	0.0426108985858424	-2.98603421474517
fepOhSX0jpILoI4lx8	MRPL45	mitochondrial ribosomal protein L45	-0.170989147975499	10.5197220530651	-3.24298156503775	0.00560797607757109	0.0426108985858424	-2.98626442947916
6yEdVgt.72TrREeOfI	CD24	CD24 molecule	-0.188281028793086	10.0305981247161	-3.24262615096358	0.00561201979286273	0.042621185033813	-2.98697416176808
ouEuCE4I4icJJ16_Xo	THOC1	THO complex 1	-0.160704873972527	9.39774745937067	-3.24086013318712	0.00563215564435103	0.0427501730050237	-2.99050057189592
6Kp7C5QTh7gqUi4IV4	SLC3A2	solute carrier family 3 (activators of dibasic and neutral amino acid transport), member 2	-0.180808770383189	8.46901173421135	-3.23843375592493	0.00565993797929527	0.0429044164736382	-2.99534510657003
EKupKjHSoSpNOqj_kQ	MAP3K10	mitogen-activated protein kinase kinase kinase 10	-0.180342929078165	6.69277794646806	-3.23794328627665	0.00566557044983562	0.0429317304924974	-2.99632431501769
KQFLMQjCfUp5Mgooio	PLP1	proteolipid protein 1	-0.182637513686958	6.84637982285546	-3.23767116307485	0.0056686978693627	0.0429434336219132	-2.99686759103547
iXVSKgkoOKUALuT6Mo	ASIC1	acid-sensing (proton-gated) ion channel 1	-0.18073697391893	6.87163268103814	-3.23532650725943	0.00569571538362413	0.0430951473362942	-3.00154824316862
06Qp9fW781eyU0.C0o	CLINT1	clathrin interactor 1	-0.203861493046026	10.2203837968817	-3.23524407401613	0.00569666758876258	0.0430951473362942	-3.00171279545201
uSf_dJ.Ouq7Hv83qa4	SLC9A2	solute carrier family 9, subfamily A (NHE2, cation proton antiporter 2), member 2	-0.255429360353473	7.09085184511635	-3.2326488187961	0.00572672700384334	0.0432622250515907	-3.00689307378676
HrnjXFFx5xfXyfRXpw	ECHDC2	enoyl CoA hydratase domain containing 2	-0.177223153559926	8.14617970404944	-3.23020637915583	0.00575516039529332	0.0434407321100493	-3.01176771919276
Eu.c1UJfXrt1B1xVPk	HEYL	hairy/enhancer-of-split related with YRPW motif-like	-0.189556583120175	7.13011336153934	-3.22944997475328	0.00576399440979605	0.0434832147800187	-3.0132772393187
i6jIH6lKnKBEp1GuE4	DPAGT1	dolichyl-phosphate (UDP-N-acetylglucosamine) N-acetylglucosaminephosphotransferase 1 (GlcNAc-1-P transferase)	-0.17878636943866	10.1233788741703	-3.22807574452142	0.00578007847502101	0.043580313749408	-3.01601958005476
HpR654tAqAJ0gSX4SY	LIMS3	LIM and senescent cell antigen-like domains 3	-0.23743423817592	6.86850267557591	-3.22631586020709	0.00580074139268615	0.0437118090279972	-3.01953123787199
r6LcBqko3uUAiXd1os	WHAMM	WAS protein homolog associated with actin, golgi membranes and microtubules	-0.208292464540052	6.99941344077317	-3.22602537368842	0.00580415906346785	0.0437132779216423	-3.02011084251177
0UuayX_1fTl.Q94uoo	PHF16	PHD finger protein 16	-0.176855543232566	9.11926904017545	-3.22513554186118	0.00581464068654111	0.0437720880019247	-3.02188626207256
W3W6R_5.Xp4id1XvjE	UBASH3B	ubiquitin associated and SH3 domain containing B	-0.169762508767433	8.88660331052716	-3.22328674505703	0.00583647843568778	0.043907927621558	-3.02557478482053
lNKXVcTeqm_lmI9U_E	CACNA1H	calcium channel, voltage-dependent, T type, alpha 1H subunit	-0.185668099225198	6.8631740259079	-3.22269412984435	0.00584349555870782	0.0439336051814463	-3.02675703521177
9Xo4i4Q4feFf_UKhXo	CLUAP1	clusterin associated protein 1	-0.191799859758358	7.2921731153329	-3.22160310431145	0.00585643625420926	0.0440092528266451	-3.02893350771141
ZO1Xn4FeIpK6ylOlEM	APOL2	apolipoprotein L, 2	-0.227267161079281	6.88483531527367	-3.22031957379903	0.00587169670641418	0.0440990747042671	-3.03149385252985
Nu9eCee7Xcvi.emVeU	BIN1	bridging integrator 1	-0.22724713498401	8.24046860337265	-3.21889617568351	0.0058886662970572	0.044190246004583	-3.03433300631013
Ke0X111R97NdIjnm6M	BTBD11	BTB (POZ) domain containing 11	-0.181333678268424	6.68428799013716	-3.21759836131941	0.00590418114197681	0.0442821747358438	-3.03692148819869
iKJOykp3SOyukLpEnU	NEURL4	neuralized homolog 4 (Drosophila)	-0.17561434826178	7.36077183982	-3.21619816697921	0.00592096542815193	0.0443712569433441	-3.03971397457059
Wf3qkhX7Xeo46kec1E	SND1	staphylococcal nuclease and tudor domain containing 1	-0.206787798346067	8.9023556397834	-3.21579794576852	0.00592577162656982	0.0443950104075079	-3.04051212161291
WnBNRH1UT9eflLAl9g	JMJD8	jumonji domain containing 8	-0.212409823819771	10.4113027895925	-3.21488953861518	0.00593669493794157	0.0444638773541132	-3.04232366538757
cqz_kQ4owHzuFR_Dp4	C12orf23	chromosome 12 open reading frame 23	-0.178523281582021	6.97889936762634	-3.21476101970937	0.0059382419512663	0.0444638773541132	-3.04257995074245
TgCvBIxJ2i_4kdx5CE	CPE	carboxypeptidase E	-0.164513807271344	7.50149733992989	-3.21363082497763	0.00595186363123582	0.0445535752174849	-3.04483365043964
NUe57Qk049akv9P8e4	HS6ST2	heparan sulfate 6-O-sulfotransferase 2	-0.166462334959086	6.6758759492053	-3.21311517691257	0.00595808878661443	0.0445798037553447	-3.04586185097928
HU3uvomXf6j0fQrfuU	SYS1	SYS1 Golgi-localized integral membrane protein homolog (S. cerevisiae)	-0.215205789955989	7.63063266344385	-3.21306837685442	0.00595865409970805	0.0445798037553447	-3.04595516879292
0Z19P0rx299JC_kASE	DEXI	Dexi homolog (mouse)	-0.198599680112544	7.28363562722131	-3.20959029586477	0.00600081636916535	0.0448087383602305	-3.05288972108754
6hOi5K6Ee7ge._tLz4	TROVE2	TROVE domain family, member 2	-0.170415603550943	8.98880823569022	-3.20714728863146	0.00603060814989322	0.0449709205616927	-3.05775981096443
HdUm8EQDU6ks46Std4	ATF3	activating transcription factor 3	-0.167386108927491	7.70042584507736	-3.20706108306794	0.00603166208013354	0.0449709205616927	-3.05793164887519
WoTiiQKCqkMDviUIn0	BLVRB	biliverdin reductase B (flavin reductase (NADPH))	-0.298302681170731	7.57797001687168	-3.20699400377469	0.00603248230330285	0.0449709205616927	-3.0580653608904
WUjrVYqzYOMEgpotJM	YARS2	tyrosyl-tRNA synthetase 2, mitochondrial	-0.21842020472517	9.71494302666858	-3.20660905333502	0.00603719149008808	0.044993662292063	-3.05883268998374
QL7MM5_wKeKuJ7N6OU	MCM10	minichromosome maintenance complex component 10	-0.167125595902445	9.15331388230648	-3.20460715897526	0.006061740021186	0.0451431583186909	-3.06282285599241
HXYod3m3eiEKkcRkfQ	PPT2	palmitoyl-protein thioesterase 2	-0.181488320237159	7.56592964256113	-3.20416397899208	0.00606718796445421	0.0451431583186909	-3.0637061437133
EVK3TX0oP_S9DiCKiE	UGDH	UDP-glucose 6-dehydrogenase	-0.174501753585226	9.10432269153564	-3.2034281727909	0.00607624385222284	0.0451977908481221	-3.06517261001572
cKeegpJ_6KW_vWVHT0	EZR	ezrin	-0.162760108819694	11.2619659486614	-3.20119208222075	0.00610384681535465	0.0453545249161048	-3.06962880457142
3lSSP6XpG6kXTPoBOQ	ANKHD1	ankyrin repeat and KH domain containing 1	-0.227394335491852	7.65973909547892	-3.20106935241661	0.00610536542615658	0.0453545249161048	-3.06987337155976
H5zqV5H1.n1170V664	UBAP2L	ubiquitin associated protein 2-like	-0.192189476768049	9.20386598598616	-3.20104441591095	0.00610567402660037	0.0453545249161048	-3.0699230630132
cro4LO7ubuTqLuboeo	AIF1L	allograft inflammatory factor 1-like	-0.180285690183324	11.3170661424196	-3.20020267267048	0.00611610006310118	0.0454071052303801	-3.0716003825764
utF.p30iOSoRGOp968	VHL	von Hippel-Lindau tumor suppressor, E3 ubiquitin protein ligase	-0.193451682944165	6.9837790126687	-3.1985141254891	0.00613706812274663	0.0455378512127655	-3.0749648810398
Hl63olXNeRXec7e47Q	SYP	synaptophysin	-0.162193512143357	6.64520378844971	-3.19821917631791	0.00614073805804483	0.0455526229255237	-3.07555254830955
ciV.nu53tS7TiGolf4	BANP	BTG3 associated nuclear protein	-0.192014952421928	10.546510225411	-3.1978986817762	0.00614472831330807	0.0455697620785734	-3.0761911026647
H0eK99UXpLdKS5U9e4	TNKS1BP1	tankyrase 1 binding protein 1, 182kDa	-0.199502756640113	6.89934888345542	-3.19750007236779	0.00614969471307194	0.0455941290451532	-3.07698527817275
ElRn2IfKiS5f0g.lR0	POLR3G	polymerase (RNA) III (DNA directed) polypeptide G (32kD)	-0.176012464318718	6.9798052341755	-3.19578129458956	0.00617115516362907	0.045703275260423	-3.08040951839634
BLqXXe66p7_nyiOeyw	PPIP5K1	diphosphoinositol pentakisphosphate kinase 1	-0.184422884525738	7.19898143354993	-3.19558049396183	0.00617366717904641	0.0457094004457345	-3.08080954360278
fye1.BFkgVXVIIImNU	PLXNA1	plexin A1	-0.175584008637411	6.85660571865249	-3.19163387106007	0.00622324587729629	0.0460101309414269	-3.08867094108087
cUFSOFaCP1eZ7fgIlc	HABP4	hyaluronan binding protein 4	-0.172329918170755	7.03268640223086	-3.19155992934773	0.00622417851599793	0.0460101309414269	-3.08881821193016
3eYv9q6khke_DeslKs	SAFB2	scaffold attachment factor B2	-0.209422179197412	9.16433247800585	-3.19153752810116	0.00622446109388959	0.0460101309414269	-3.08886282872293
W3f95d8TuDviVENBLo	PRDM1	PR domain containing 1, with ZNF domain	-0.16922833021518	6.65462556561462	-3.18617331814258	0.00629249501676772	0.0464244777848449	-3.09954522694136
uuVrlN9TNaudDAfuXU	GALK1	galactokinase 1	-0.20068306995144	8.83177397666141	-3.18503498200716	0.00630702706202872	0.0465190402769753	-3.1018117331486
NuURnZ3.8RUuXeHe1U	VKORC1	vitamin K epoxide reductase complex, subunit 1	-0.189490571346934	10.4165022028037	-3.18380521819939	0.00632276368398442	0.04660976446172	-3.10426012006227
WrV7vs.7Jf9ep9J1XE	CNOT1	CCR4-NOT transcription complex, subunit 1	-0.19033118489514	9.4573742690922	-3.18347508059216	0.00632699490287347	0.0466282851739069	-3.1049173764728
lKdX3iXdeeeF40Xen8	UCP2	uncoupling protein 2 (mitochondrial, proton carrier)	-0.169350848227148	8.28969409801077	-3.18314947005244	0.0063311708513058	0.0466337232837968	-3.10556560851414
NGeemdOpXrv5Fkf7DQ	GAK	cyclin G associated kinase	-0.158308595923227	9.02012611129891	-3.18254428039055	0.00633893965950934	0.0466656051786077	-3.10677040161189
BhV3kDu0t1AiLN1VQM	GLRX5	glutaredoxin 5	-0.167720935341491	11.8411897420028	-3.1813900853764	0.00635378225801458	0.0467368235074348	-3.10906802694139
KOLvMVwi3ii7qC59u4	ZNF30	zinc finger protein 30	-0.165672601348332	6.87951004356302	-3.17985487036761	0.00637357808200032	0.0468570260727655	-3.11212391274253
NgY5btS.mC1z1XXXtk	C1orf54	chromosome 1 open reading frame 54	-0.169324435646677	6.70485817619018	-3.17965085078595	0.00637621341167753	0.046863700198317	-3.11252999962658
onYjOL3kArrWTX6V3o	SCARB2	scavenger receptor class B, member 2	-0.194918296877204	9.52108960806539	-3.1791721509131	0.00638240104129058	0.046883773476342	-3.11348280071287
idR64SIIRSr_qjl6h8	AP2A1	adaptor-related protein complex 2, alpha 1 subunit	-0.166721074193307	6.7504640278934	-3.17877591038715	0.00638752731308135	0.0469087279234626	-3.11427145620839
Wv10HCokEoTeeonkqk	OXSM	3-oxoacyl-ACP synthase, mitochondrial	-0.170650755083046	7.7054330202671	-3.17534522771996	0.00643208203314215	0.0470956872861216	-3.12109897614063
0e.hddVd584KrJOPe4	PLEKHA2	pleckstrin homology domain containing, family A (phosphoinositide binding specific) member 2	-0.18573902396467	7.62240467148298	-3.17457877940774	0.00644207803117421	0.0471434294118408	-3.12262413356683
3mICpKigaKiu6uJ4zA	WRAP53	WD repeat containing, antisense to TP53	-0.174439254573306	8.27005066465805	-3.17178215061564	0.00647868238720801	0.0473601982754457	-3.12818859889975
HCnY15iCgut3lSXlF8	GRN	granulin	-0.234777601752465	7.96103148333348	-3.17056466023657	0.00649468215652379	0.0474515856563904	-3.13061077292323
KV6pQaQSTqXRdd7j98	TNC	tenascin C	-0.188473241887631	6.90311330241775	-3.16929151488095	0.00651145521749614	0.0475328102994898	-3.133143494197
xn4dwXoiffC45V9Oic	CCDC99	coiled-coil domain containing 99	-0.162793174223665	9.63658975406732	-3.16918897346729	0.0065128080169273	0.0475328102994898	-3.13334747621768
3jfUJUTUpSUKzTklXI	FIG4	FIG4 homolog, SAC1 lipid phosphatase domain containing (S. cerevisiae)	-0.194174825174166	7.2365624052626	-3.16874874858683	0.0065186189434489	0.0475624246094357	-3.13422318666205
ZrieI0RR7PUl6uHiHc	FAM213A	family with sequence similarity 213, member A	-0.28776933903099	11.2458033761808	-3.16852357344715	0.00652159322019213	0.0475668475034722	-3.13467110437463
f6yN5r.p6snhKJd3H0	HMGN2	high mobility group nucleosomal binding domain 2	-0.174905858912117	7.41101788417877	-3.16843738893237	0.0065227319637613	0.0475668475034722	-3.13484254084691
Tp3KKy0eJ6F8BE3kok	ZNF451	zinc finger protein 451	-0.164129199814134	7.67486816226778	-3.16708500622582	0.00654062663360837	0.0476589092980198	-3.13753256352661
ZLhThgPJkun_qHJjXo	DPM3	dolichyl-phosphate mannosyltransferase polypeptide 3	-0.205484713435428	8.00341564066111	-3.16632018241687	0.00655076828098422	0.0477199897761922	-3.13905378245248
cSHeDlh7uh3fXSHuqE	MDFIC	MyoD family inhibitor domain containing	-0.1861552295198	6.98944122763697	-3.16244459657543	0.00660239904257814	0.048057386967282	-3.14676122750838
oSAVxirgATpAl.BCV0	ZNF714	zinc finger protein 714	-0.160727292116123	6.6208146677373	-3.16152984300777	0.00661464414416157	0.0481336014868066	-3.14858016540065
fUXqCpLud7qp5DQwOU	SLC25A10	solute carrier family 25 (mitochondrial carrier; dicarboxylate transporter), member 10	-0.18582912260597	7.24251996305452	-3.16129641887827	0.00661777241553448	0.0481434513511985	-3.14904430138466
iIOCk9eOmbnUKEmHlE	P2RX5	purinergic receptor P2X, ligand-gated ion channel, 5	-0.197563756200178	7.06548265939229	-3.16078998636793	0.00662456449456889	0.048154406541509	-3.15005126056732
xSUpJ_beA0XUCiTd7M	CLUAP1	clusterin associated protein 1	-0.156952957488906	7.06090311234232	-3.15967981819971	0.00663947782237408	0.0482366776554269	-3.15225854818114
fgtXqlOX9H_yrqo8eI	SMCP	sperm mitochondria-associated cysteine-rich protein	-0.169199840239849	6.73835616940849	-3.15915431567596	0.00664654870095011	0.0482621983831303	-3.1533033274845
uTepFFxehGlApmsiF8	INTS6	integrator complex subunit 6	-0.1807441297485	6.7585090702321	-3.15652465132352	0.00668204428511145	0.048481010261167	-3.15853102690004
u5JKHE2B3juWj7pO3k	C12orf49	chromosome 12 open reading frame 49	-0.191990101101276	7.22038903771046	-3.156146336016	0.00668716626828481	0.0485051996058905	-3.15928304187463
WgA1K5aKJIKOIDHolo	DBP	D site of albumin promoter (albumin D-box) binding protein	-0.163733876332895	6.77262061696513	-3.15387117217093	0.00671805168037359	0.0486511761839762	-3.16380526372875
leum53JXdLxSd.ogo0	PPP1R14C	protein phosphatase 1, regulatory (inhibitor) subunit 14C	-0.157112019872687	8.04344019045163	-3.15132100415105	0.00675283826523683	0.0488379089467728	-3.16887338565207
oJVKJUv0Ol_e7rv0Lk	TMOD1	tropomodulin 1	-0.164933805617219	6.69680974911345	-3.15082596772993	0.00675961165725565	0.0488738659483026	-3.16985711770645
HzuX0fye.l8dxJfndY	LAMC1	laminin, gamma 1 (formerly LAMB2)	-0.214405335947301	9.58363408920478	-3.14886332592943	0.00678653201594938	0.0489380756322899	-3.17375698175735
N6np_X6d.idX.nw8eo	C17orf61	chromosome 17 open reading frame 61	-0.24161848672095	10.8719843549881	-3.14384158182709	0.0068558965724542	0.0493072010120725	-3.18373337958556
rS95N4xbdf1eC3pEU4	QPCT	glutaminyl-peptide cyclotransferase	-0.174259706274116	8.80929001484799	-3.14235379713208	0.00687658158748066	0.0494428585489465	-3.18668850298518
fitTqeg3jivs46eepI	PLEKHA8P1	pleckstrin homology domain containing, family A member 8 pseudogene 1	-0.184249608963568	7.36534383164146	-3.14054530809824	0.00690180865300499	0.0495585667386764	-3.1902802755098
TEeK4kAkoKpNR5q4eg	KCNK5	potassium channel, subfamily K, member 5	-0.194129580324366	6.72392291009014	-3.13987676811839	0.00691115746259344	0.0495994390595859	-3.19160793969367
KQootXnp3hizgjg5XQ	RIOK2	RIO kinase 2 (yeast)	-0.200839589500675	9.22136190291942	-3.13955650981316	0.00691564036946898	0.0496021509608964	-3.19224392696493
Ep7FbYOi.43Z4v6L6o	ZNF419	zinc finger protein 419	-0.170232575874196	7.65310286540292	-3.13951387405796	0.00691623739269726	0.0496021509608964	-3.19232859456889
BfV6X4sgC2qNqkIing	NDRG1	N-myc downstream regulated 1	-0.1887952451297	7.477330686469	-3.13945794177979	0.0069170206828764	0.0496021509608964	-3.19243966655508
oe5Sh7v.JX0XdJ.JKE	MANBA	mannosidase, beta A, lysosomal	-0.169630116203121	7.29525556921231	-3.13925876889312	0.00691981066507902	0.0496090443240654	-3.19283518699516
Zt4lXT14W1u90ouvig	PACS1	phosphofurin acidic cluster sorting protein 1	-0.173233325313393	6.93890927355014	-3.13691218772254	0.00695276520303658	0.0498002745927816	-3.19749470679968
rHKkpJ6qR_vU6JejAQ	CSPG4	chondroitin sulfate proteoglycan 4	-0.181272654403008	6.9139043735223	-3.13676243922021	0.00695487348257872	0.0498002745927816	-3.19779203460075
6nqrfcbivX6b78K0HU	TBC1D16	TBC1 domain family, member 16	-0.169676781078317	6.8934137981367	-3.134476275976	0.00698713860984963	0.049975627919898	-3.20233091155037
cRJfHL1_fUs.Q_t11U	TRIM33	tripartite motif containing 33	-0.248773366471497	8.37094222694661	-3.13444901748092	0.00698752420746731	0.049975627919898	-3.20238502593674
