# Supplementary material for: miR-23a impairs bone differentiation in osteosarcoma via down-regulation of GJA1
Source: Front Genet. 2015 Jul 2;6:233. doi: 10.3389/fgene.2015.00233 (PMC4488756; doi:10.3389/fgene.2015.00233)
Supplement: Supplementary file 3 [file Table3.CSV]

ID	geneSymbol	geneName	logFC	AveExpr	t	P.Value	adj.P.Val	B
0IKex0IoonhE.R_nm0	SCG5	secretogranin V (7B2 protein)	2.6978430919721	8.06611257423432	29.2757303932371	3.87387609692168e-18	5.16465161241598e-14	30.9379502460986
NhcK0.n9DyKdSLfTLo	KLHL24	kelch-like 24 (Drosophila)	2.39212916953361	8.13080611398347	27.0247053851466	1.90415024034673e-17	1.31462744667547e-13	29.5503733602897
fSUyR.vR7Xu0iR4nUU	TXNIP	thioredoxin interacting protein	2.46923079882525	8.86340324437264	26.7146297853064	2.39454735420573e-17	1.31462744667547e-13	29.3477756125821
rvtkCqMN6gIRQNOp0c	DUSP6	dual specificity phosphatase 6	1.90015983349207	7.72791343419523	21.4311786662356	1.84618149551184e-15	4.1022152830273e-12	25.3862256243989
6HOeXAuN_nXw61.6Vc	SPRY1	sprouty homolog 1, antagonist of FGF signaling (Drosophila)	1.95629406753936	8.00677083603474	20.7439628295101	3.48997657673282e-15	6.03585640799289e-12	24.788842829116
rrhKyeoXKc3xTgr7.k	TSC22D1	TSC22 domain family, member 1	1.87433748405937	9.08440767639128	20.0951160310913	6.48221624593174e-15	8.93837375020574e-12	24.2044379290669
QcTp5rXYs3hZYjXono	HIST2H2AA4	histone cluster 2, H2aa4	1.88361954016059	8.31957689594823	20.0603270801208	6.70445075773008e-15	8.93837375020574e-12	24.1725246875086
KX9B6LXdPSSulbiESA	SBSPON	somatomedin B and thrombospondin, type 1 domain containing	1.72045357505507	7.70989838565145	19.4665388439367	1.20185775605317e-14	1.52601596225722e-11	23.6184102589202
ipWbdgqkXuB0Ap3.SI	HIST2H2AA3	histone cluster 2, H2aa3	1.78455856281337	7.50390676068106	18.967757713114	1.98718379142407e-14	2.40846675520597e-11	23.1387880891225
oSpKX73ge.Z94e8BFg	NREP	neuronal regeneration related protein homolog (rat)	1.78269465836374	10.4143936155483	18.8948786857751	2.14081195970543e-14	2.48185261276459e-11	23.0675903428467
BdfkNO6EUNEAsCV674	PKIA	protein kinase (cAMP-dependent, catalytic) inhibitor alpha	1.70158679228508	6.95590458181405	18.7525437597056	2.47778911221832e-14	2.75282370367455e-11	22.9277005141364
KYSShMTvruCHqGEerI	ST6GAL1	ST6 beta-galactosamide alpha-2,6-sialyltranferase 1	1.74388890870632	7.90595341631116	18.7080317633263	2.5942193577686e-14	2.76689059822168e-11	22.8837238543538
WuH3ixLwvXXP5R6nvo	YPEL5	yippee-like 5 (Drosophila)	1.63009603337464	8.42384418298767	18.5556857610456	3.03797262536176e-14	3.10340658615851e-11	22.732375311401
HroI6OXguyHnnJ4MU0	EPB41L4A-AS1	EPB41L4A antisense RNA 1	1.71219897338566	10.1169029127832	18.419798742202	3.50088576843684e-14	3.33384350462856e-11	22.5962775446838
BqfA3QH_8osEom54mo	FAM210B	family with sequence similarity 210, member B	1.59774857632746	8.60030557115807	18.1767610320977	4.5222851358094e-14	4.0194070287074e-11	22.3502363404584
61Q67IUumOjcovxQeI	TSC22D1	TSC22 domain family, member 1	1.91793625619892	8.36926444342469	18.1034999774054	4.88800249773893e-14	4.20431285805519e-11	22.2754004953971
KdQunQCl_ESoF5EzUo	C8orf40	chromosome 8 open reading frame 40	1.55973492044595	8.55726541798689	17.9717263227616	5.625822162136e-14	4.68771631659982e-11	22.1400037470842
3VxK6COjl4Lsh55yeA	EPB41L4A-AS1	EPB41L4A antisense RNA 1	1.59406544682854	10.2193049105025	17.7114630318577	7.4464344879772e-14	5.83975674080659e-11	21.8695590044013
xl9s.uCh0lF9ffRVOc	SPRY1	sprouty homolog 1, antagonist of FGF signaling (Drosophila)	1.60601873006561	7.23065797240431	17.4552767129886	9.84821215474058e-14	7.20345501895155e-11	21.5993533992796
xYf1Y2UpKL93a4cc2c	HIST2H2AA3	histone cluster 2, H2aa3	1.8353180582861	8.71408828980162	17.441737666667	9.99579341813709e-14	7.20345501895155e-11	21.5849614212691
ijfUpc6MjSik0eKUok	IFITM3	interferon induced transmembrane protein 3	1.74526809938015	9.30652107406627	17.3246735310646	1.13725208821019e-13	7.97991833685169e-11	21.4600481329165
cSdGHlX0eTtVAdJOHU	CLIP3	CAP-GLY domain containing linker protein 3	1.71201063945124	8.79560722437056	17.1867996531548	1.32521479051218e-13	9.05100149859935e-11	21.3118306628747
uHu.jpd57v8E2598zo	PKIA	protein kinase (cAMP-dependent, catalytic) inhibitor alpha	1.61378423738013	7.16470731442092	17.1650022731327	1.35778600339024e-13	9.05100149859935e-11	21.2882882762644
KWIGdwl7UYnQyoJe44	MGP	matrix Gla protein	1.54049903739602	7.1989327520928	17.0618609008659	1.52366100544884e-13	9.56240678260958e-11	21.1764804463251
E9SlZdCJ69iVeughOQ	APOE	apolipoprotein E	1.951380079921	8.96214447162826	17.0125177992867	1.61038424814814e-13	9.56240678260958e-11	21.1227510227776
cCKrnooToSYQF4pbtw	GALNT9	UDP-N-acetyl-alpha-D-galactosamine:polypeptide N-acetylgalactosaminyltransferase 9 (GalNAc-T9)	1.56410094957109	7.38475882126504	17.0106219631792	1.613817526318e-13	9.56240678260958e-11	21.1206835414478
xqTKEmk0a_T1T6HTkU	ETV5	ets variant 5	1.61838931074536	7.59330306257834	16.9678227083098	1.69339684486822e-13	9.81581162425351e-11	21.0739477928842
H3866qSH_R8eS5BH5E	HBP1	HMG-box transcription factor 1	1.551804847533	7.2687230531076	16.9436403227257	1.74016514272102e-13	9.87229007776879e-11	21.0474890031971
BVyCAFYqEkj1EoRgp4	SERPINF1	serpin peptidase inhibitor, clade F (alpha-2 antiplasmin, pigment epithelium derived factor), member 1	1.91824696440122	7.41927901297177	16.8387240235664	1.95926987636541e-13	1.06616269353893e-10	20.93225761271
Kol3dXHnnEQhXiHheQ	MGP	matrix Gla protein	1.60098757979756	7.39411170999538	16.6634215000289	2.39209550155346e-13	1.27565668906843e-10	20.7381138644587
uSohEVuKC_QlBAAvQo	POSTN	periostin, osteoblast specific factor	1.58004014025139	7.08442013512333	16.6275718088663	2.4923170631402e-13	1.30304200336412e-10	20.6981612984291
ueYvkyegvQ50tcX6dU	RPL22	ribosomal protein L22	1.45401749696665	10.8060088534587	16.5302635127262	2.78711364820552e-13	1.40218110029721e-10	20.5892848403267
04.BQghp5olySHSl7o	PRKCB	protein kinase C, beta	1.53701277583074	8.16501881327148	16.4770431178766	2.96355981961728e-13	1.43857583895005e-10	20.5294692080496
9zfU9dleVUilKJ3lfg	IFITM2	interferon induced transmembrane protein 2	1.52562582765316	9.69741914519098	16.2294424867829	3.95212030949708e-13	1.78296073986901e-10	20.2486604820509
uopV8t7OjlBDuHzt6o	CFI	complement factor I	1.5730440770811	7.51343889291523	16.216583503431	4.01206287099237e-13	1.78296073986901e-10	20.2339622561523
i7o1RUDUHTXr_eRHr0	HIST1H2BD	histone cluster 1, H2bd	1.65199195242381	8.57030547023706	15.9992567756881	5.18249790802358e-13	2.19691466668774e-10	19.9838143066912
Ebfrl.7uOZfnjp_E7k	EGR1	early growth response 1	1.54001020715321	7.03390149295394	15.9846300767703	5.27312251230181e-13	2.19691466668774e-10	19.9668599939962
33obrCQopAnZlAmA1Y	HIST1H2AC	histone cluster 1, H2ac	1.54218287537197	6.90776397384477	15.8546459040762	6.15509926908695e-13	2.48666010471113e-10	19.815526183585
ZK3XeorfpYdKhcJRvA	PSMB8	proteasome (prosome, macropain) subunit, beta type, 8 (large multifunctional peptidase 7)	1.3933673893678	7.20908540865808	15.8157615540699	6.44792049428048e-13	2.566079881485e-10	19.7700216719147
6orCPlG5eese45P0Lo	PROS1	protein S (alpha)	1.4173909804614	8.28920718273849	15.6389531008772	7.97514800336615e-13	3.08187458495297e-10	19.5617406697215
Qo0T0_REI6OtlJLFOU	CFH	complement factor H	1.56035149364374	7.47144752768055	15.6125428239878	8.23389099025559e-13	3.1364067052025e-10	19.5304349637663
HKiFXn1wHxE.uuxf7Y	BEX2	brain expressed X-linked 2	1.45684283838752	8.29759405163281	15.4664871431177	9.83224384419142e-13	3.52667116685785e-10	19.3563845234041
9Tb4slxfj97QvTBSfQ	SORBS2	sorbin and SH3 domain containing 2	1.42624727553283	7.06535440006864	15.4483694194627	1.00520180273476e-12	3.52667116685785e-10	19.3346846581117
iSscIckqhFCHeRBSPk	SLC12A8	solute carrier family 12 (potassium/chloride transporters), member 8	1.47840283583266	7.79871104487624	15.4045097522073	1.06055761911449e-12	3.67255952676218e-10	19.2820525874495
inm.CX1VNux5Ivieko	DDIT4	DNA-damage-inducible transcript 4	1.42583352273075	8.24092410247481	15.3803702384391	1.09237491311422e-12	3.73424162606124e-10	19.2530239426263
K6V_u75MnVzs93v1N8	GPR116	G protein-coupled receptor 116	1.33537541447064	7.04767821377317	15.244829863735	1.29053979481198e-12	4.32814757646177e-10	19.0892227318189
W6RLx0f7sN4Dcnngxk	TSC22D1	TSC22 domain family, member 1	1.41922638358641	7.88744114382374	15.2398034741884	1.29857413035157e-12	4.32814757646177e-10	19.0831217713211
lojns5Hg3o6bW_X07g	CFH	complement factor H	1.37808490856184	7.65779046880171	15.1976131694781	1.36810847187206e-12	4.50361040666624e-10	19.0318365118021
Zl7s26IBCIUH.09XlU	COL6A3	collagen, type VI, alpha 3	1.3041329269268	6.7133647173853	15.0477593102053	1.64822076732822e-12	5.231923635719e-10	18.8485847043309
ig726CpSi9e4BSjHkk	MEX3B	mex-3 homolog B (C. elegans)	1.34985853725396	7.74156050785873	14.9483722996027	1.86656160849533e-12	5.61479143357995e-10	18.7260970731534
feiVLO57uLyC09_eII	OPTN	optineurin	1.31011966977586	7.38629134614411	14.9362534023156	1.89518162699593e-12	5.61479143357995e-10	18.7111091087503
EwZeQYTqwjnkPbnlbo	C12orf57	chromosome 12 open reading frame 57	1.34065065021321	10.3345774084621	14.8423027723357	2.13322201143139e-12	6.25057491349523e-10	18.5945284360096
6K6SSU1vPP1DohclSk	HBP1	HMG-box transcription factor 1	1.40001175147203	7.20829530402101	14.7718563225931	2.33208956243612e-12	6.68632646159105e-10	18.5066601822534
oWp0HnFgSPTcunE0kU	PDE1A	phosphodiesterase 1A, calmodulin-dependent	1.32116151302756	7.48934599580985	14.7478218295853	2.40429172634242e-12	6.82000367991428e-10	18.4765924266922
0Cq3veS6IIT3rhSH.k	KDM5B	lysine (K)-specific demethylase 5B	1.29837643382978	8.44802762023177	14.7260653956418	2.47166478767522e-12	6.93731262090232e-10	18.4493352171522
xt.it_o4NIDc1Kc31I	FTH1	ferritin, heavy polypeptide 1	1.42808488237841	9.11739086494607	14.6756945355761	2.63532845901249e-12	7.3196247949072e-10	18.3860848865175
0ZS0gUNYAg7u_HSv6I	CTSO	cathepsin O	1.38489583410979	6.65081485111657	14.6103945544877	2.86452002405233e-12	7.75644217483432e-10	18.3037875292635
QemBfoioOePt_FAVEk	RFTN1	raftlin, lipid raft linker 1	1.28365273403729	8.49353827372399	14.6062187740238	2.87986714412165e-12	7.75644217483432e-10	18.2985132158864
cZUqab.lwTUpb3vFAg	HIST2H2AC	histone cluster 2, H2ac	1.27742949163542	7.87536766163371	14.4688958705322	3.43554824545898e-12	8.98092729577631e-10	18.1242830720063
ZhXwAhHt0Huu8kUlJ0	BTG1	B-cell translocation gene 1, anti-proliferative	1.30321215842824	9.32675532708126	14.4357964729743	3.58554617045096e-12	9.21154185145232e-10	18.0820597181607
QSR_4KPg5K9SuioIbo	ABCG1	ATP-binding cassette, sub-family G (WHITE), member 1	1.40206656506647	6.28335635113605	14.3923599548732	3.79283913565248e-12	9.63164406790836e-10	18.0265144562054
lXR4tNLFdc9J1UI47s	SULF1	sulfatase 1	1.31334341862181	8.00586732490318	14.3493475487327	4.01047191003001e-12	1.00882285857585e-09	17.9713596022082
Z99V3cQV3ddJn339_s	S100A4	S100 calcium binding protein A4	1.37906815403738	7.90869218824352	14.3099151580182	4.22145980767795e-12	1.05197200291519e-09	17.9206620416572
BjSTT6BOqGLhpKKFGI	TM4SF1	transmembrane 4 L six family member 1	1.37678393631542	10.6433304730136	14.2656746469345	4.47203787357886e-12	1.08695250743324e-09	17.8636302991343
Wc8GcY5eBcULedeVQI	HIST1H2BD	histone cluster 1, H2bd	1.41070061471208	7.44214297211261	14.2636061239235	4.4841275059127e-12	1.08695250743324e-09	17.8609597493241
uihtWnqOC3rrq2wvyg	IER3	immediate early response 3	1.60195778199519	8.11831181854662	14.2560715119369	4.52845348343506e-12	1.08780796110191e-09	17.851229256531
9go67XHujio4EKo6f4	TSC22D3	TSC22 domain family, member 3	1.26478840998331	7.01053080050482	14.1795711156977	5.0052970154419e-12	1.17071262824336e-09	17.7521669789941
NqAI5QBO1XRUpwH4x4	CRBN	cereblon	1.23132855557033	8.69309776880586	14.1360685291397	5.29958016594585e-12	1.22876526560678e-09	17.695616964983
WT6GkkHqpCBBqCNF7k	LGALS2	lectin, galactoside-binding, soluble, 2	1.31802924401342	6.23700198973196	13.9643504150104	6.6496402172099e-12	1.50259327755665e-09	17.4708431181563
T03kDulKfqgQ465ECk	IFIH1	interferon induced with helicase C domain 1	1.27588636749639	6.31877805177639	13.909498756514	7.15302191859012e-12	1.57541780745288e-09	17.3985170536338
TiHquTdSJR0RXQXb9c	ZSWIM4	zinc finger, SWIM-type containing 4	1.28109834574535	6.86415504138814	13.9037269076935	7.20825729482641e-12	1.57541780745288e-09	17.390891489479
BE4nSJxVEX2h5dpVRI	FAM176B	family with sequence similarity 176, member B	1.34638687666253	7.66636406866663	13.7609979443316	8.72577599327315e-12	1.86131272867708e-09	17.2014118806186
96ltV3Vfr3ke_UMAJ0	FOSB	FBJ murine osteosarcoma viral oncogene homolog B	1.29792074877531	6.4654866333158	13.7437446415778	8.93061926123353e-12	1.88988914271056e-09	17.1783880080304
BlfRT7oOOV6fwr8nUQ	KLF9	Kruppel-like factor 9	1.43565406854582	8.85507332889805	13.7146981004735	9.28689902806748e-12	1.94981004475899e-09	17.1395680450319
6SlulIkjGylTgPjgeI	WT1-AS	WT1 antisense RNA	1.32507677065522	9.08493806088768	13.610164303633	1.06968297538979e-11	2.14451329742808e-09	16.9992513214262
opRpn6DXr756Od.5jw	RARRES3	retinoic acid receptor responder (tazarotene induced) 3	1.2830469057738	6.26561226828288	13.602223194106	1.08126935130239e-11	2.15156462560649e-09	16.988552701647
onYjOL3kArrWTX6V3o	SCARB2	scavenger receptor class B, member 2	1.25373805266987	10.2303571257868	13.5445841381021	1.16939351673887e-11	2.29269917134745e-09	16.9107320117
00DYIvuB7zVPgCFiX4	POSTN	periostin, osteoblast specific factor	1.24034493895222	7.04355682391385	13.4759109682455	1.2842653000815e-11	2.49953649353088e-09	16.8176294195242
0..gjSdbqnr.rUSTBI	OCIAD2	OCIA domain containing 2	1.20557307455679	9.71752125483621	13.4409621489695	1.34719034755651e-11	2.60300604545267e-09	16.7700868170051
xjlJ93dSrny_n_VFXQ	JUP	junction plakoglobin	1.3085702469554	8.74493428275961	13.4330562598972	1.36186611240967e-11	2.61243151232312e-09	16.7593169041441
66VUIKiEveeCB2B6Mc	RPL13P5	ribosomal protein L13 pseudogene 5	1.18068604331944	8.88964619419785	13.4260267055441	1.37505529139186e-11	2.61889102069089e-09	16.7497360913469
i9GC.vTSHXuQf1Q7pc	VCAM1	vascular cell adhesion molecule 1	1.33985434276215	5.875656178869	13.3963799361974	1.43216415275001e-11	2.69887903903182e-09	16.7092807838663
iJ994CDz_X3gO4VULU	ALDH1A1	aldehyde dehydrogenase 1 family, member A1	1.17273230911508	6.17873154864984	13.3920832629083	1.44064404929694e-11	2.69887903903182e-09	16.7034110948646
H5lhjlSDUgf7c0d1UE	IFI6	interferon, alpha-inducible protein 6	1.21922934780198	8.66289571556941	13.36216274979	1.50116736163992e-11	2.77966156463659e-09	16.6624906092877
cWveqYA5eV9E2CP5SI	GNG11	guanine nucleotide binding protein (G protein), gamma 11	1.43506491169491	8.94381625491789	13.3457729402527	1.53544018504005e-11	2.82351566164882e-09	16.6400410594063
rSU1F9I7txuZ3lPQdo	DCN	decorin	1.30082426889516	7.44127623236304	13.3136105162264	1.6050903398636e-11	2.87883377170808e-09	16.5959168240578
Tv166Elqw5.yedk5_0	RGL1	ral guanine nucleotide dissociation stimulator-like 1	1.32551776336305	8.89712195206232	13.3119794414613	1.60870924086597e-11	2.87883377170808e-09	16.5936766285402
lkhyXdfN0SNEJFXIy4	SORBS2	sorbin and SH3 domain containing 2	1.20038068278331	6.84339114270171	13.1933792278139	1.89607469155201e-11	3.30437487421849e-09	16.4301373009981
ZeLApCSu4IkqdJJC0Q	KCNJ13	potassium inwardly-rectifying channel, subfamily J, member 13	1.15397881096311	6.34364101649733	13.0540868810472	2.30327234985497e-11	3.86254427273791e-09	16.2364189021999
957o3fwK16Bf4l0vF0	BRWD1	bromodomain and WD repeat domain containing 1	1.26976611811266	7.42737586530987	13.0440374519337	2.33597773235602e-11	3.8929068909713e-09	16.2223734589916
r_1ORc_CBN0vn1O.6Y	ATPBD4	ATP binding domain 4	1.17512336649139	7.28841698799003	13.0029588213297	2.47478915420041e-11	4.01749117327282e-09	16.1648628125625
clX.OKO4y_eQOKrxI4	SPRY2	sprouty homolog 2 (Drosophila)	1.23461982768648	9.05763852960842	12.9997263792179	2.48607127058962e-11	4.01749117327282e-09	16.1603306764422
3IklSutNItFDlDlJeQ	RPS29	ribosomal protein S29	1.61921514649702	7.6487294323897	12.9764302494259	2.56898508349957e-11	4.12647097990557e-09	16.1276388307727
9KcIjuHEl5V4e77VKk	CTSK	cathepsin K	1.26281940344087	7.30773299631401	12.956320576237	2.64287786564094e-11	4.16980446209763e-09	16.0993777794723
HHUKlAnQOVFMgYe1OE	CASP4	caspase 4, apoptosis-related cysteine peptidase	1.27439014237952	8.13287413250509	12.9343841081665	2.72601778066879e-11	4.25067474290951e-09	16.068506233194
916TUi4S4HwkDxXXFQ	EFEMP1	EGF containing fibulin-like extracellular matrix protein 1	1.14858954246162	9.37622680830687	12.8778614057196	2.95306046705145e-11	4.55146845626936e-09	15.9887524801076
EJ1WItdLgKPWaR5dzw	WT1-AS	WT1 antisense RNA	1.27285675090999	8.79119906674727	12.8656145576858	3.00480442497214e-11	4.57829172499755e-09	15.9714324300281
iSYLWdWZUIKnYICW4c	HIST1H2BK	histone cluster 1, H2bk	1.19534742122423	9.18365180154535	12.84995460809	3.07235066011505e-11	4.6546112500743e-09	15.9492647608224
fse_AUfT6E75DJAFVI	FAM214A	family with sequence similarity 214, member A	1.15237733343113	7.67772408245874	12.8291968045754	3.16433607474845e-11	4.76114354337902e-09	15.9198449652826
QrxUd7UdUynEgAtEJk	RPL15	ribosomal protein L15	1.13112389375228	11.5546720210845	12.8182292002076	3.21409330111095e-11	4.76114354337902e-09	15.9042842099569
rS4nqGiEJ1Lu5IKuII	RBP1	retinol binding protein 1, cellular	1.20726829162438	9.3836514235689	12.8098084939723	3.25284950601812e-11	4.79193255405895e-09	15.8923292246311
NJ1q6evdLr7dO3f.e0	NPC2	Niemann-Pick disease, type C2	1.14817691913815	10.5752896110209	12.6640681122948	4.00670784372666e-11	5.68270520984721e-09	15.6843475706589
xh73175fSF6Tyj.K00	SNORA79	small nucleolar RNA, H/ACA box 79	1.2496634503422	6.48431871249097	12.6148611956738	4.30067436729424e-11	6.03543059629124e-09	15.6136651415316
faTTidPkfDF5Dv5x7E	SLAIN1	SLAIN motif family, member 1	1.20699181097961	7.32062112550115	12.5598954571401	4.65581213078665e-11	6.46347165975162e-09	15.5344333446502
uSUg6gOcPSddSklQ6o	CFH	complement factor H	1.20413972122102	7.15415664429299	12.5499670586121	4.72315609001022e-11	6.49166154556868e-09	15.5200904905505
NgSggCmrUwgjitwWoI	EAPP	E2F-associated phosphoprotein	1.11050234177143	8.69746025368933	12.5375612568751	4.80873490910852e-11	6.57539013417793e-09	15.5021552119155
EujpL.ey.6oe6yd_j4	C4orf34	chromosome 4 open reading frame 34	1.16377102047066	8.18477965818624	12.5285074422904	4.87221063807197e-11	6.62819512518117e-09	15.4890564852316
3pfXETydScAIRPoifI	SSPN	sarcospan	1.09452648653557	6.97635746940586	12.5062042803486	5.03233314400037e-11	6.77687530058717e-09	15.4567549435335
ryl6g9Y1yeSNk1RDmI	ALDH1A3	aldehyde dehydrogenase 1 family, member A3	1.09733117664344	7.67887839007666	12.4981877353289	5.0912196053745e-11	6.82003558852666e-09	15.4451327453572
3XUk9LUqolGgFO9_fA	UBE2L6	ubiquitin-conjugating enzyme E2L 6	1.13773483235877	7.88994945188908	12.4676716476232	5.32203624292273e-11	7.01228462996329e-09	15.4008336469479
ipQqLUrrpe3i7w45f4	PRDX5	peroxiredoxin 5	1.14494269756886	9.97949445747159	12.4132569261264	5.76110054975727e-11	7.49336512481599e-09	15.321614742488
cV_SS6F4Iv0IEF66E0	PDE1A	phosphodiesterase 1A, calmodulin-dependent	1.21004005695261	7.13444377883022	12.3826095629673	6.02486666514706e-11	7.79840023104278e-09	15.2768686788381
c_5.L5y.seIvhd1e5I	MTSS1	metastasis suppressor 1	1.11298617666017	7.05915770980224	12.3375315838512	6.43593870614209e-11	8.29023524930303e-09	15.2108844888643
0meXkuZ3hfd9O7sDew	VGLL4	vestigial like 4 (Drosophila)	1.38667361627309	7.9204464802746	12.2944763935674	6.85592438327074e-11	8.70506513121576e-09	15.1476726452958
QeVmH2TSoWTnj_x53c	DNAL4	dynein, axonemal, light chain 4	1.12200193858693	7.63808922825128	12.2149413300055	7.70863921000082e-11	9.58500787585794e-09	15.0304154611519
N1X_r0.nv_X4oJhjlU	BRI3	brain protein I3	1.06147544324514	8.73704020571469	12.2052594062376	7.81974767373587e-11	9.65304407280061e-09	15.0160982323433
o4VUSopKAElIJRfhH8	DHRS3	dehydrogenase/reductase (SDR family) member 3	1.2121573796821	7.8011563425139	12.1926480614125	7.96698347385017e-11	9.78947683625535e-09	14.9974349468975
HFqE1p4606I1kOfOe4	PSME1	proteasome (prosome, macropain) activator subunit 1 (PA28 alpha)	1.17781713632371	9.73972467139902	12.1694289336661	8.2456736102381e-11	9.93080709109001e-09	14.9630314773137
NepEiUO9tPkndJAerQ	HS1BP3	HCLS1 binding protein 3	1.11025296764097	6.83313215356344	12.1595338131362	8.36751232729458e-11	1.00049932150216e-08	14.9483534714988
EA_K6q7SKKQKrVJ5rQ	TRAPPC6A	trafficking protein particle complex 6A	1.11920378854263	6.61908132896526	12.1069782662292	9.04684678369148e-11	1.06266573850374e-08	14.8702286736509
Nd8wBK_mNP1Qj6.V_I	SH3BGRL	SH3 domain binding glutamic acid-rich protein like	1.14400813568684	8.420129543501	12.0966105564433	9.18751914971745e-11	1.07445618687748e-08	14.8547837879439
6fmSuYulJIrRgwHk3c	BCKDHA	branched chain keto acid dehydrogenase E1, alpha polypeptide	1.1814430606536	7.11726687922406	12.0874927170109	9.31311760586634e-11	1.07593521004761e-08	14.8411918143903
iV0M0XV9I5HV4h14lI	CA11	carbonic anhydrase XI	1.18318258829384	6.98855359983733	12.0747987109052	9.49096639854979e-11	1.08148345320911e-08	14.8222547539417
Hl_uiV.tDOKO48lTN4	C11orf70	chromosome 11 open reading frame 70	1.14603051686137	7.41754290794551	12.0529262824104	9.80576435530422e-11	1.10788517275352e-08	14.7895866897
iPfrp99MkrCXdfcAH0	ANGPT1	angiopoietin 1	1.13413801444156	6.64847680136887	12.038769485548	1.0015302302954e-10	1.12678489707158e-08	14.7684164491704
9RrkTnpPQTugJ_3yKk	PRKCB	protein kinase C, beta	1.16015060503757	6.78917029289597	12.0352636661697	1.00679103781499e-10	1.12794437950836e-08	14.7631706411635
6opS77qfXnqHiCnRgo	SQSTM1	sequestosome 1	1.16767100976763	10.4000799705736	12.0132743374255	1.0404518891341e-10	1.16077862643814e-08	14.7302390061651
xfcujvkdAankiOifSk	TGIF1	TGFB-induced factor homeobox 1	1.15408755401105	8.79444840731965	12.0027286801709	1.05700924682263e-10	1.17433727321994e-08	14.7144280544901
TqTKBrtOi1AwLoz150	PHYH	phytanoyl-CoA 2-hydroxylase	1.05495544795466	7.82747403251969	11.9712003190526	1.10816902847752e-10	1.22606717739936e-08	14.667089948759
6l04e7_O1.PjEC4l7k	FAM134B	family with sequence similarity 134, member B	1.09531222807324	7.68187881225	11.9625756161507	1.12260894033393e-10	1.23691094153156e-08	14.654122626283
KpRe1Fu6lue7XztPsM	MXD4	MAX dimerization protein 4	1.18502645158222	8.20631231324755	11.9450067972153	1.15263359175034e-10	1.26476634117e-08	14.6276840392463
fbqB53X_SVT9UJ3vQs	PMEPA1	prostate transmembrane protein, androgen induced 1	1.05868051118701	7.80077869733818	11.938914540418	1.16323956876353e-10	1.27117294514389e-08	14.6185086229122
HQEWkgBoi5_rrq56KM	IGFBP2	insulin-like growth factor binding protein 2, 36kDa	1.05644501746568	8.43841065439968	11.9249536711642	1.18792945527706e-10	1.29285514267377e-08	14.5974680088584
uBJ3u7grih36CSlNek	BMF	Bcl2 modifying factor	1.13961463909615	7.16331203051798	11.9167248988345	1.20273740763732e-10	1.30365000964397e-08	14.5850568820858
9ClfvUoNdJeXsV.de4	AMHR2	anti-Mullerian hormone receptor, type II	1.04818447504455	6.01024327682578	11.8217490629554	1.38826912106729e-10	1.4926132195217e-08	14.4413003942192
i5e4jrXkklBS4Hf_uE	LOC550643	uncharacterized LOC550643	1.14154731665779	9.48291566845917	11.7697900958666	1.50216917238051e-10	1.58315568428277e-08	14.3622569297776
oJVKJUv0Ol_e7rv0Lk	TMOD1	tropomodulin 1	1.22216986107285	6.63805207190315	11.7477222633936	1.55345238933092e-10	1.62436292192626e-08	14.3286002968557
91ed6iT5yX3FU1ejUQ	BMF	Bcl2 modifying factor	1.02213145032374	6.93796403594768	11.7121007852001	1.64011747177086e-10	1.70828485419134e-08	14.2741643909507
KtnaFShHEv3c5jdSJ0	PSMB8	proteasome (prosome, macropain) subunit, beta type, 8 (large multifunctional peptidase 7)	1.16481249024933	6.47686507515735	11.7091298228425	1.64756974143872e-10	1.70936963368568e-08	14.2696181986285
oBVneWWeegVOKbn5Kc	LOC730256	uncharacterized LOC730256	1.11893605811319	6.91533295759101	11.6289777080757	1.86252891266088e-10	1.88830687936082e-08	14.1466166174522
l9azPj6iAfgZAiNSVU	PRKCB	protein kinase C, beta	1.05615066958628	6.2598425580665	11.5788304076647	2.01170898507142e-10	2.01654918714077e-08	14.0693137112401
cV7JJ18_eiCiALlQjU	TCEAL8	transcription elongation factor A (SII)-like 8	1.15683686223485	9.10969394899927	11.5445126577148	2.12093438990046e-10	2.09454053971503e-08	14.0162577073487
QhojN3fCX9eTSIOnVE	SNORA12	small nucleolar RNA, H/ACA box 12	1.16286715936433	6.44721536177159	11.4494476728979	2.45698677963417e-10	2.39098888657538e-08	13.868625411063
3NSYHns7MiieK57cOo	KCNAB1	potassium voltage-gated channel, shaker-related subfamily, beta member 1	1.01946472204888	6.3656062227379	11.4341022858058	2.51623170109819e-10	2.4397382573848e-08	13.844703329009
li8BCeepAuFNnSpptc	H2AFJ	H2A histone family, member J	1.00154992550784	8.43411725549577	11.4294122263734	2.53463439779194e-10	2.44867723125813e-08	13.8373868665759
rud35wIWSIUxe_0CKs	ZNF627	zinc finger protein 627	1.02789879914125	7.8911465450732	11.424106049759	2.55562376939644e-10	2.46004159520529e-08	13.8291063953242
ftdG9UoqafRX2wUohA	TRIB2	tribbles homolog 2 (Drosophila)	1.05182126376226	6.86255359606807	11.4161155884669	2.5875735365765e-10	2.48183671867898e-08	13.8166312534819
BieNPnX3RdeU4x7S8U	TMEM59	transmembrane protein 59	0.994388311616294	10.3042261190744	11.3959136077422	2.67022080655155e-10	2.55192715361614e-08	13.7850599592139
6qXXdMAiEvvpCskMUs	ANGPT1	angiopoietin 1	1.03308624613663	6.66450246736401	11.3797928514814	2.73814254797912e-10	2.60060884808251e-08	13.7598349535493
KV1TlvUddXl3iWBOMM	CTXN1	cortexin 1	1.07625918970186	8.79471883030831	11.3376921419459	2.92414984510577e-10	2.73577303403159e-08	13.6938243954141
QVVAPNLnef8tG7P9PE	BCHE	butyrylcholinesterase	1.0767777483912	6.83547682325037	11.3112005817401	3.04789981340995e-10	2.83167946427745e-08	13.6521886381982
folLDsE5PDJI6EoKUE	CFH	complement factor H	1.01768212304391	6.22505644062556	11.2494556114486	3.35797657688423e-10	3.08748577400141e-08	13.5548481526122
ZXjugJKr963HpyJwoI	SLC7A7	solute carrier family 7 (amino acid transporter light chain, y+L system), member 7	1.05500191228863	7.09883553057913	11.2349277049592	3.43560031463054e-10	3.14800160788002e-08	13.531884154014
iX_6IDu0XVUFY9Hf90	LRRN2	leucine rich repeat neuronal 2	0.985054355858189	6.87055282433547	11.2231730558545	3.49977338541104e-10	3.18891193499224e-08	13.5132867789743
fpR3ITODUp4efC5U3Y	MUM1L1	melanoma associated antigen (mutated) 1-like 1	0.994942368619966	6.93113119005281	11.2003581932598	3.62791715498894e-10	3.27914518713983e-08	13.4771472158656
Bu0o4X9M090UH7LlRY	APPBP2	amyloid beta precursor protein (cytoplasmic tail) binding protein 2	1.07640240675946	7.76093967992373	11.1912964493509	3.68016146042042e-10	3.31512922907602e-08	13.4627771348137
cVLhH0iJ6y8sk74lKU	FOS	FBJ murine osteosarcoma viral oncogene homolog	1.13993496546731	6.23042638680503	11.158608262531	3.87522551769365e-10	3.44430044012611e-08	13.4108648084117
cTre2fodJ7kjp6nCHs	ARMCX1	armadillo repeat containing, X-linked 1	1.00950703832704	7.69457030194401	11.1544423524314	3.90084793740614e-10	3.45555512966768e-08	13.4042403916049
KcV08EPJKkelIv7Fe4	LMO4	LIM domain only 4	0.988266487989554	8.55455931459025	11.1329786805376	4.03568526280525e-10	3.56316264395494e-08	13.3700794246643
N7pDE5QXqXrowUEI6o	DHRS7	dehydrogenase/reductase (SDR family) member 7	1.00723507936891	8.81313100930943	11.0951377155285	4.28535924244828e-10	3.75871114607372e-08	13.3097280187004
uUov4NTXqSTHiFeX8A	BIRC3	baculoviral IAP repeat containing 3	1.01209607613471	6.72502838047323	11.0860602360201	4.347611012983e-10	3.80080983771077e-08	13.2952268873029
ro1zSm0X07.MUe867o	C11orf70	chromosome 11 open reading frame 70	1.08253136265204	7.24835324340113	10.9998347133716	4.98807858826471e-10	4.30108762588599e-08	13.1570231810101
Z5akqeiehIJS5fwtP4	FAM125A	family with sequence similarity 125, member A	1.00691837730697	7.98926700067697	10.9982768963429	5.00051441653411e-10	4.30108762588599e-08	13.1545186123528
QrJcvP4l6.Q7iBRvx4	DACH1	dachshund homolog 1 (Drosophila)	0.972662024359997	7.05147908176553	10.9939056555778	5.03558209049383e-10	4.31732350035137e-08	13.1474893244538
0B7ko6J3jAmRCudASk	SDCBP	syndecan binding protein (syntenin)	1.07919841792434	8.74847303002772	10.9844520058747	5.11230129484822e-10	4.36905133736644e-08	13.1322797788035
i9X5RV9G5FdD9RD0fg	MSRB2	methionine sulfoxide reductase B2	1.24272414564138	7.80358795145528	10.9387760931714	5.50049801460902e-10	4.62666495462255e-08	13.0586518844187
lpOLyoh4Is_yHsTuX0	TP53INP1	tumor protein p53 inducible nuclear protein 1	1.05819137569245	6.65518602950196	10.924238528908	5.63039370242782e-10	4.70623252920173e-08	13.0351683985498
9ELgpTQIPq4UbhQTkY	FTH1P3	ferritin, heavy polypeptide 1 pseudogene 3	0.994376778481061	9.17796741305342	10.8664736976618	6.17893399356865e-10	5.11661788833896e-08	12.9416202202138
WdS75zuQjXd_if.5Mk	CD47	CD47 molecule	1.06042922639038	8.37105644242718	10.8265659602859	6.59018397733008e-10	5.35733736498565e-08	12.8767692281541
fkk3u29x4kZ93l2deE	RPS6KA2	ribosomal protein S6 kinase, 90kDa, polypeptide 2	0.938687450236988	6.68948556593055	10.8066473739354	6.80600934198551e-10	5.5159706107812e-08	12.8443330332785
QSV64lChBREgJSj4Jo	FOXS1	forkhead box S1	0.979902393140672	6.34583877254055	10.7942522096221	6.94401834101369e-10	5.61076681953906e-08	12.8241253537398
uemnSNkU_XGAECV450	LGALS3BP	lectin, galactoside-binding, soluble, 3 binding protein	0.984857753923339	6.39908530301029	10.7487323047295	7.47635021945516e-10	5.90456521963632e-08	12.7497636572273
6lMUe4eT4CO1f3d3lI	TGIF1	TGFB-induced factor homeobox 1	1.00749690059983	7.96422947841836	10.7462208724257	7.50692922838551e-10	5.90456521963632e-08	12.7456540311791
iXS3FfedyPt6HSiPuk	TRIM4	tripartite motif containing 4	1.04711224582357	7.5754694201164	10.7217878497555	7.81130769592451e-10	6.10793866287775e-08	12.7056347315593
Wggeq_8ieI4exExV5U	POLR3GL	polymerase (RNA) III (DNA directed) polypeptide G (32kD)-like	0.947760289948256	8.70679977323385	10.6633970693776	8.5919075683577e-10	6.58317883341063e-08	12.6097163113679
BpropQx.kAUYBQunOk	HNRNPA1P10	heterogeneous nuclear ribonucleoprotein A1 pseudogene 10	0.960178342767428	10.7382753518853	10.6520796217962	8.75237422417051e-10	6.64881214567756e-08	12.5910795119573
6pd6910UVF.0lMgTR4	TRIL	TLR4 interactor with leucine-rich repeats	0.977061420356869	7.0753634230283	10.6472597741953	8.82165753816827e-10	6.68240558516247e-08	12.5831380058984
6rE0LhYrzr1UIxngu4	DOCK11	dedicator of cytokinesis 11	1.1391858379973	8.17445591243166	10.6441338894184	8.86689577513747e-10	6.69764614584322e-08	12.5779861461669
BgU3oZZXrfNp3ddNcs	IRX3	iroquois homeobox 3	0.931943531699854	7.41417884844921	10.6294685783153	9.08238055455039e-10	6.79219149879619e-08	12.5538006808978
oLUKIIIpcl4lAiIsak	PSMB8	proteasome (prosome, macropain) subunit, beta type, 8 (large multifunctional peptidase 7)	1.3626408143337	6.89588154048037	10.6230986201126	9.17766868243637e-10	6.81652807098839e-08	12.5432878066571
95BSfOKkOqkXAd_OAg	TCEAL8	transcription elongation factor A (SII)-like 8	0.984819887948571	8.79030795130923	10.6174926146662	9.26238959759963e-10	6.84133950776721e-08	12.5340318438721
9kK0eUDIVuxDiieqXU	ASS1	argininosuccinate synthase 1	0.979474770448441	9.13794761957813	10.5967726222075	9.58265106636864e-10	7.01955516575971e-08	12.499789735664
feoDnCieKuVFCVF9SA	RCOR2	REST corepressor 2	0.962650399179911	7.89747499849461	10.5799190176642	9.85164281775816e-10	7.17716404624873e-08	12.4719003669538
fgHvgnkgUGK6WDX30o	FTH1P12	ferritin, heavy polypeptide 1 pseudogene 12	0.988654843065208	11.5919850240022	10.5726843117207	9.96951181179193e-10	7.23314414991756e-08	12.4599181974472
cXQeqnZ8u6eeuoACSI	CHMP2A	charged multivesicular body protein 2A	1.05010070776846	8.90588346537452	10.5507449174791	1.03360086803401e-09	7.44863068790783e-08	12.4235446292102
ihNxCNaiNmhq_5eiug	TPT1	tumor protein, translationally-controlled 1	1.22807095608811	10.065130943543	10.5443890596325	1.04447819212791e-09	7.50672951884059e-08	12.4129966638965
6uN9Nx5mtCpRap9S98	TMEM134	transmembrane protein 134	1.04824355711261	7.63631260909723	10.5277609661806	1.07350245420179e-09	7.65344102642687e-08	12.3853788674588
Tpd7ZHBnduvnYe_ze4	TRIB1	tribbles homolog 1 (Drosophila)	1.11481033989097	8.45997762478862	10.521065578511	1.08542509453212e-09	7.70469478340357e-08	12.3742492674686
TJ596OFBHoh3pfFO6A	ODZ4	odz, odd Oz/ten-m homolog 4 (Drosophila)	1.01094680059552	6.18256015323526	10.5151607426021	1.09605432563109e-09	7.74671666407256e-08	12.3644294208642
fX_a1S1Csp67TLfdHU	WLS	wntless homolog (Drosophila)	1.10409395974306	9.8666958512626	10.4949397167889	1.1332819111985e-09	7.88328454993379e-08	12.3307704823187
ZeEuC6evE1pCauH1NI	CPVL	carboxypeptidase, vitellogenic-like	0.945645173749058	9.24667173188054	10.4933397439272	1.13628313941083e-09	7.88328454993379e-08	12.3281051938453
Zos7RfXqpfp.jcQ4JU	S100A6	S100 calcium binding protein A6	0.973801462556985	10.9925612032721	10.4908675287478	1.14093679180537e-09	7.88328454993379e-08	12.3239863029552
6gWEgTqeN9UQRRKHko	IGBP1	immunoglobulin (CD79A) binding protein 1	0.968726042590201	8.38814620466443	10.4907176484475	1.14121956055897e-09	7.88328454993379e-08	12.323736568329
NX9EfunjuDnhYBOiNU	IFI16	interferon, gamma-inducible protein 16	1.14212597596846	8.95104136955324	10.4855369780166	1.15103852980723e-09	7.93056624257879e-08	12.3151027703844
0k1de_ckl.4XN5Dku8	TCEAL4	transcription elongation factor A (SII)-like 4	0.973872125530303	10.1869582200887	10.4778464935371	1.1657767737183e-09	7.97032612677555e-08	12.302280441393
cFyPXA4eTKEjVN11FQ	KMO	kynurenine 3-monooxygenase (kynurenine 3-hydroxylase)	1.02211995138868	6.2905710386112	10.4401895486468	1.24083127731337e-09	8.39734141580803e-08	12.2393944808713
NirukA6Jf0TXLrpT_s	ARMCX3	armadillo repeat containing, X-linked 3	0.940991024278044	7.72867533767079	10.4235323333268	1.27561865940976e-09	8.610910363165e-08	12.2115240356747
xrn_lcMkehBFGFE6AQ	FAM84B	family with sequence similarity 84, member B	0.928800891539074	9.43302322824307	10.3888349536041	1.35137934362043e-09	9.05356251715958e-08	12.1533637962168
TqfU.1Uf7jaC0FOulQ	PDE1A	phosphodiesterase 1A, calmodulin-dependent	1.00298325691637	6.80192138436408	10.3857127626051	1.35842231230401e-09	9.05524313381851e-08	12.1481233380563
K9xXIrUKg9Krp5KlUY	TCEAL4	transcription elongation factor A (SII)-like 4	0.942898584176153	7.91598628653174	10.3567877782972	1.42551517568604e-09	9.38516954185001e-08	12.0995190098821
TjqseWt7vt8gsju46U	ZNF428	zinc finger protein 428	0.965397879087463	8.61547355640912	10.3484887509019	1.44539494712573e-09	9.46929014008859e-08	12.0855553116885
BdzxRqCiSuWIr5Xjqc	ACP6	acid phosphatase 6, lysophosphatidic	0.900099042464455	7.72976809180331	10.3415703659357	1.46218785500626e-09	9.55582768771738e-08	12.0739083765105
l3uSS2p6Od7pf36tdM	FZD4	frizzled family receptor 4	0.997511284557032	7.8501730333148	10.2722849127539	1.64199708861603e-09	1.03749313675019e-07	11.9569530454832
EShicef6Jir9ef_L4U	CDK19	cyclin-dependent kinase 19	0.985041160234243	7.61662563592456	10.231569091289	1.75825537822429e-09	1.09794195327805e-07	11.8879558531248
0Aul6ne_u5u9bpoiCA	H2AFY2	H2A histone family, member Y2	0.974409801435114	9.1454966568217	10.2069150556929	1.83278393074377e-09	1.13427532074643e-07	11.8460802306535
BKBClCAoSKKA5.qFLc	KRCC1	lysine-rich coiled-coil 1	0.929419588695981	6.79663917437984	10.202160646922	1.84753037115192e-09	1.13531442822956e-07	11.8379963103398
T06aXuFCtqii6JzX1M	SYF2	SYF2 homolog, RNA splicing factor (S. cerevisiae)	0.979693034282063	8.75921795861131	10.2020390859388	1.8479090228459e-09	1.13531442822956e-07	11.8377895845273
BLe0R3fqUlUkXTkiro	PYGM	phosphorylase, glycogen, muscle	0.958131786316037	6.23039373757337	10.1831584485232	1.90771162663837e-09	1.1666794223093e-07	11.8056596755177
EJiJdHr1ShNBeB6NdU	C11orf1	chromosome 11 open reading frame 1	0.988012398479643	8.56711611589715	10.1732545321437	1.93988280357055e-09	1.18093687384486e-07	11.788788605936
BoRmitKWuCmkoJ6JGM	WDR45	WD repeat domain 45	0.955442835048489	6.53353072377776	10.1455869049272	2.03278094426226e-09	1.2262912013079e-07	11.7415947186808
36hSSRC9Xt9OqYszhU	SERPING1	serpin peptidase inhibitor, clade G (C1 inhibitor), member 1	1.00298201142388	6.50814261432809	10.1421197819713	2.04474433622692e-09	1.23072376932629e-07	11.7356741673244
HWXXhblfYgk9R.snpQ	PGLS	6-phosphogluconolactonase	0.881417537227618	8.11203517183977	10.1398590563043	2.05258444277162e-09	1.23266017076717e-07	11.7318129083496
EmsFJuJ2VlIIM4AJIk	SERF2	small EDRK-rich factor 2	0.939494228060973	11.2084133436432	10.1327270519284	2.07752347158881e-09	1.24204228355256e-07	11.7196275798992
xpUB_6tEBXviMCenvM	SFRP2	secreted frizzled-related protein 2	0.947557526357778	6.27912623282834	10.1229323537212	2.11228798155451e-09	1.25718854330735e-07	11.7028828846901
xkS_0hCPX0j1i_XFr4	IGFBP5	insulin-like growth factor binding protein 5	1.01453996412751	6.63413772188542	10.1195412004137	2.12446479544409e-09	1.26106995722533e-07	11.6970827700143
HkoivSf3j.Huhf9cKk	FAM149B1	family with sequence similarity 149, member B1	0.977879441041271	6.48468760713574	10.1184860719269	2.12826837965571e-09	1.26106995722533e-07	11.6952778292616
xuPF55OALk6qFe5N7k	NRIP1	nuclear receptor interacting protein 1	1.03424883963576	8.69862224511752	10.1143781966505	2.14314425676775e-09	1.26706870205001e-07	11.6882494638146
uLvkKgXXJHuAtINl0k	RCAN2	regulator of calcineurin 2	0.981792723068563	7.14309805796305	10.1039449528428	2.18141431626814e-09	1.2811724962329e-07	11.6703895106549
lSsH_CI4kuLhSkv.eU	CD47	CD47 molecule	0.90919156859423	6.96945155845853	10.0866283391038	2.24650955497811e-09	1.30788058458376e-07	11.6407172110908
N6dcdStVZqtUkkPacc	MPLKIP	M-phase specific PLK1 interacting protein	0.877023189287546	8.43213676290021	10.0797941907923	2.2727529297155e-09	1.31740617647683e-07	11.628996755507
oXgqduSGxKajfeguIM	LINC00623	long intergenic non-protein coding RNA 623	0.920420851346707	7.79578257793305	10.0696541159332	2.31228005217275e-09	1.33451323655698e-07	11.6115962181071
9JN578Up30giw67H14	LYPLAL1	lysophospholipase-like 1	0.937436442038581	8.64759042031295	10.0602680864646	2.34950504277067e-09	1.34725166581585e-07	11.5954784785301
NFA1Ar3pUX7SKfUV50	THNSL2	threonine synthase-like 2 (S. cerevisiae)	0.971448309911925	6.93701647006582	10.0397182840338	2.43319763950849e-09	1.38039961403946e-07	11.5601527606324
Zuc3vS45XSJ357yekk	CLDN1	claudin 1	0.935146993206821	7.68691051659636	10.0278112099503	2.48310411502897e-09	1.40572161620239e-07	11.5396605713912
TQnk7XhXf4PC6Huk4Q	SNX2	sorting nexin 2	0.944243290138739	9.09838540129911	10.021130726891	2.51156918449756e-09	1.41582411702839e-07	11.5281558124823
iNSrSUu_AiE.7cXpHk	ZMYM6	zinc finger, MYM-type 6	0.904116506530159	8.25800452320546	10.0093449569372	2.56261778321895e-09	1.43070873929556e-07	11.5078457088725
iBoe4NZ3_2gniQnun8	CIRBP	cold inducible RNA binding protein	0.940085974176155	10.5382021188706	9.98210641707089	2.68476895633756e-09	1.49138915524552e-07	11.4608412143999
6fVlaRVH3sxMBpQru4	CDC42EP5	CDC42 effector protein (Rho GTPase binding) 5	0.937157969560295	6.71042987881288	9.94789837810973	2.84680357226222e-09	1.56509629795463e-07	11.4016808578487
ot7Ure1V501SjlHRP8	SPOCK1	sparc/osteonectin, cwcv and kazal-like domains proteoglycan (testican) 1	0.899426271577022	6.13561942911412	9.94209592674619	2.87528145224084e-09	1.57103493119979e-07	11.391631675215
ZSJVJV07fllfXU7v7A	SBK1	SH3-binding domain kinase 1	0.908814551758127	6.84160651932154	9.93982979185063	2.88648370202518e-09	1.57393049960735e-07	11.3877058643877
xQwSlQl7rOO5EfnIdI	GPNMB	glycoprotein (transmembrane) nmb	1.0765718575398	8.61506521034092	9.93740932068023	2.89849901277504e-09	1.57725668727824e-07	11.3835119865781
Z1VdKEDcdSUY4guriU	PRPH	peripherin	1.01831989961688	7.6883073435478	9.93422442954571	2.91438820380228e-09	1.58267305633776e-07	11.3779925230919
QXNDUD1d6L9O85e_Sk	COL6A3	collagen, type VI, alpha 3	0.954600195231246	6.17469551099211	9.9277461445969	2.94698794632267e-09	1.59388410954863e-07	11.3667617075109
WiQB5EB_RPoC5BC9W4	BNIP3L	BCL2/adenovirus E1B 19kDa interacting protein 3-like	0.989518650517817	7.94752504396464	9.9223563389445	2.97439912123096e-09	1.60545223165566e-07	11.3574139524243
0evfS558c.6wepf36o	LMBRD1	LMBR1 domain containing 1	0.868544698343882	8.12452945110668	9.91578098696473	3.00819899336317e-09	1.61714955562572e-07	11.3460052119254
KSnTJJx7sgD1Vx9w.k	LMO4	LIM domain only 4	0.890989118401926	10.0042229446456	9.90553962002908	3.0616410429929e-09	1.63598390321368e-07	11.328225041672
3ULlKCF7nMBRXl415U	C1QTNF6	C1q and tumor necrosis factor related protein 6	0.954173920466065	6.54898285660085	9.89403684313082	3.12284399171467e-09	1.66385606240854e-07	11.3082394980461
KGQsQrgnrogmpvW4jU	GLTSCR2	glioma tumor suppressor candidate region gene 2	0.87931304569282	11.0295828726393	9.86574240680381	3.27886359023824e-09	1.73075259946624e-07	11.2590096972797
TdVw_E9zSVBXT3kqUU	NIPSNAP1	nipsnap homolog 1 (C. elegans)	0.97057761378928	8.45648546501094	9.86513720527308	3.28228791801979e-09	1.73075259946624e-07	11.2579556194908
QTTgoblYegrqot7vUQ	NDUFA13	NADH dehydrogenase (ubiquinone) 1 alpha subcomplex, 13	0.861628965589577	9.22025055528196	9.86475869126403	3.28443150063726e-09	1.73075259946624e-07	11.2572963396846
ZNMEuHjvr7Dr6vyjgU	ARMCX1	armadillo repeat containing, X-linked 1	0.919075246457253	7.02119548755424	9.85714961933286	3.32783288263546e-09	1.74671921225575e-07	11.244039417648
o70mfYDPX00OEGSfes	WLS	wntless homolog (Drosophila)	0.927165912944154	7.41883795086597	9.82921380658349	3.492356001323e-09	1.81520819530754e-07	11.1953067005533
3dC3s3l1Xl8.fO.5RI	KLHL5	kelch-like 5 (Drosophila)	0.894985257333301	9.48294606875711	9.81248725646287	3.59488992325043e-09	1.85099064509597e-07	11.1660816974967
fLF6oryO7v0p_i7OLo	TP53INP1	tumor protein p53 inducible nuclear protein 1	0.899453242593401	6.94646211017677	9.81232352528613	3.59590891899083e-09	1.85099064509597e-07	11.1657954510544
3X9AuRERm1ExHk9vnU	RGS4	regulator of G-protein signaling 4	0.932794143861544	6.68375610200268	9.8102138808197	3.60906536867968e-09	1.8541834102211e-07	11.162106923296
fiPPV6QOQvd6TUQxpE	LXN	latexin	0.983271265232297	7.57951401041732	9.7968082472694	3.6938448751671e-09	1.88683294543018e-07	11.1386554302797
K7con83.RdfSKOc6rU	BNC2	basonuclin 2	0.885566877071197	6.66838100723763	9.78251297943837	3.78653442255064e-09	1.92530406554049e-07	11.1136230119996
o0Fy0SJJFxVddf1EXk	DCN	decorin	0.861840447290975	6.19405097562687	9.781860628289	3.79082146117895e-09	1.92530406554049e-07	11.1124800743573
i6R6e1TOs1KJRQ7e_I	TRIM6	tripartite motif containing 6	0.88298129976389	6.60650351063489	9.75863089533251	3.94681465624146e-09	1.98937364828019e-07	11.0717463761039
Np.DRQVNBNCXVUpa9A	C16orf58	chromosome 16 open reading frame 58	0.868558974056679	8.85722789226905	9.74826241368602	4.01858091133473e-09	2.01478903468167e-07	11.05354336862
Ek79xQJzyBQRsXeDlY	RHOJ	ras homolog family member J	0.998061198328015	6.57984236274214	9.74807276827372	4.01990611480141e-09	2.01478903468167e-07	11.0532103003763
rR66jP_o7QquikiRC0	MIF4GD	MIF4G domain containing	0.925775450645346	6.81157373376887	9.74134121413986	4.0672402157041e-09	2.03087814815607e-07	11.0413849769345
0Ul4A10Ef5e3Xq2Xh4	NR1H4	nuclear receptor subfamily 1, group H, member 4	0.857921539640884	6.16723846388326	9.73705798450108	4.09765970006948e-09	2.04224295780659e-07	11.033857680758
QZcruSjd.BLJCnje3o	SERPINB1	serpin peptidase inhibitor, clade B (ovalbumin), member 1	1.09194489283084	7.74308311677944	9.73239563748144	4.13104056869148e-09	2.05503853961921e-07	11.0256615236103
WkKX3dSHNsF65fFC_4	RHOU	ras homolog family member U	0.925689567287264	8.95095851601003	9.72914996881112	4.1544452300393e-09	2.0628329164575e-07	11.0199542079779
WVHqq_qwz3utdJXsXw	HIST1H2BK	histone cluster 1, H2bk	0.918977479439192	11.587902935216	9.72770838614931	4.16488470085254e-09	2.06417259597643e-07	11.0174188482602
WuS53iqEhCn6uzOUFI	MOAP1	modulator of apoptosis 1	0.97036856588968	8.18486260076751	9.71973037719213	4.22315380814798e-09	2.08171221483557e-07	11.0033829595668
H6ddfnVeeOu1xVgdQA	MFAP4	microfibrillar-associated protein 4	0.871210905473347	6.28738388061306	9.70816878660053	4.30910400888659e-09	2.10893244993678e-07	10.9830282686509
Ef7_Kh281J36yUReQ4	LPAR1	lysophosphatidic acid receptor 1	0.900304761692327	7.04939657580204	9.70800115770841	4.31036346544321e-09	2.10893244993678e-07	10.9827330275682
llIOeA5X3F.q.ElV1E	CHMP1B	charged multivesicular body protein 1B	0.975925397748952	8.40344629389817	9.70797477132561	4.31056175073337e-09	2.10893244993678e-07	10.9826865534919
6EhySnHqFwAre8O06U	PTPRG	protein tyrosine phosphatase, receptor type, G	0.870357837662214	7.05613067198944	9.70134663571921	4.36067157048328e-09	2.12564802112187e-07	10.9710097226343
Kf7KZTSUf8glNJS7vo	ARHGEF3	Rho guanine nucleotide exchange factor (GEF) 3	0.8644502406224	7.29872257711186	9.69839006361047	4.38321862026398e-09	2.13273980457516e-07	10.965799335562
QBhFJQFJJV0k1JBMJo	CD52	CD52 molecule	1.07877255740393	6.3521790973749	9.69034422945935	4.44519227914441e-09	2.15111809312353e-07	10.9516145627485
WguiinKqUS_efTwTIo	PARP14	poly (ADP-ribose) polymerase family, member 14	0.912190946726544	6.74451925557815	9.67850391899719	4.53805394795287e-09	2.19207736355463e-07	10.9307253873526
3IBLuikpmNJYHcqH64	FOXN3	forkhead box N3	0.884146445916988	8.21618309304101	9.6694176699369	4.61068168702917e-09	2.21911943146112e-07	10.914683118466
uosfqCTrpE44h6K3XE	NET1	neuroepithelial cell transforming 1	1.03943490394783	6.58934019161148	9.66414788118116	4.65335627589957e-09	2.231602369435e-07	10.9053742710533
HKmkWNFiSW5uzdCgcA	CCDC92	coiled-coil domain containing 92	0.86393596352954	7.02980205121898	9.64700705498337	4.7950230247868e-09	2.28677402333455e-07	10.8750716393367
fUoj4hS7pQTJABW3YY	RPL37A	ribosomal protein L37a	1.02509873751606	7.40837952505698	9.63983984047114	4.85558099231699e-09	2.30372262596335e-07	10.8623900369553
6h7xKfJ.u4AUtF.dco	SDCBP	syndecan binding protein (syntenin)	0.940647214086355	8.93037723825674	9.61373033446313	5.08299278707814e-09	2.39457455255568e-07	10.8161374505551
NIDSs_kv.U.0.u7g.8	H3F3AP4	H3 histone, family 3A, pseudogene 4	0.910442743001185	8.03134570689852	9.61180948094533	5.1001543965454e-09	2.39683440355954e-07	10.8127312974293
uRtdb4RJ93ohXIKaTs	TCEA2	transcription elongation factor A (SII), 2	0.845213964355175	7.64570007168759	9.61118263846503	5.10576785636746e-09	2.39683440355954e-07	10.8116196484805
xlyunxSVC1U7_h.SeE	BRK1	BRICK1, SCAR/WAVE actin-nucleating complex subunit	0.991440994815799	8.76211969869083	9.59943071573603	5.21220463020186e-09	2.43821446069653e-07	10.7907694960736
ThMpCe5J.E.wUqh3uk	CREBRF	CREB3 regulatory factor	0.924700600049467	7.06699554370114	9.57824661241773	5.40993108098611e-09	2.51745902868087e-07	10.7531408359815
fSqP6p.fgIS1CV6MOc	RPL13	ribosomal protein L13	0.86132089385498	9.05457446245996	9.56912546333044	5.49745039518856e-09	2.55372852504021e-07	10.7369217670735
uKiEKAakSYDXrgiQJI	CIR1	corepressor interacting with RBPJ, 1	0.879096638934581	7.41805783981056	9.53936699865593	5.79335866545632e-09	2.6771943753159e-07	10.683932608806
WYi619X_XuuwC5NESs	FNTA	farnesyltransferase, CAAX box, alpha	0.837810822328128	9.3725007921914	9.53609829232969	5.82685525654354e-09	2.68801502699787e-07	10.6781053802157
TFOcyiHqQBexDhBXoI	ANTXR1	anthrax toxin receptor 1	0.876659181845601	9.35731709533614	9.50699522726702	6.13411286873231e-09	2.81514605046262e-07	10.626162675106
oVSdOBuCeMoDRVKgVg	RHOJ	ras homolog family member J	0.818739858183112	6.43199048267565	9.48814331292686	6.34208431013923e-09	2.89068950505218e-07	10.5924586838015
ueUo6HZ50_SlIwEfHk	EIF3H	eukaryotic translation initiation factor 3, subunit H	0.902969337832383	10.071864728142	9.47334731294997	6.51043484581073e-09	2.95731234631512e-07	10.5659743255752
ovvJ5I8FUlXe33vCxI	KIFAP3	kinesin-associated protein 3	0.834990376401595	7.86419297660796	9.46425190219114	6.61622109782217e-09	3.00025373048181e-07	10.5496800098903
odOJ59UXp7MP80069U	SRP14	signal recognition particle 14kDa (homologous Alu RNA binding protein)	0.85689925379282	10.297129170769	9.45489628386458	6.72689791724575e-09	3.02983118353785e-07	10.5329085436644
iX4xUf.uDFxVfelGuU	TINF2	TERF1 (TRF1)-interacting nuclear factor 2	0.888153663187105	7.31060233769334	9.43731867255078	6.94007205314406e-09	3.09966635217811e-07	10.5013676482228
95xBzezKOAnejlPbF0	C1orf43	chromosome 1 open reading frame 43	0.888634213478025	8.96072402087372	9.43585698454639	6.95811192721778e-09	3.10252669610928e-07	10.498743051374
NsrMpPcV.gMnu1QXvk	SOCS2	suppressor of cytokine signaling 2	0.866898633632668	6.35883263731615	9.43253451584216	6.9992986005704e-09	3.1156810999267e-07	10.492776235449
WdJv_uwppQIKOaJUkc	LINC00467	long intergenic non-protein coding RNA 467	0.863194299276528	7.49772837637587	9.40348468895695	7.37037922143971e-09	3.25910102090329e-07	10.4405456544955
9SPOeeVLxlLNNr4UJI	SYF2	SYF2 homolog, RNA splicing factor (S. cerevisiae)	0.897455184046604	9.59724434210066	9.38597996422388	7.60379513796087e-09	3.34040730179347e-07	10.4090206747495
oAseZhDNSpNFCWlNaY	HIST1H4K	histone cluster 1, H4k	0.8398619869094	6.52040060706529	9.37500400463857	7.75405770839217e-09	3.38386570763615e-07	10.3892336090581
WlysSDwyV8kGHnnruw	IRF2BPL	interferon regulatory factor 2 binding protein-like	0.845268117155035	8.70832569015216	9.36265559508017	7.9268015013093e-09	3.43675179237254e-07	10.366953888629
0lzjRfk6EkNewE0SLo	KLHDC2	kelch domain containing 2	0.822444473687041	9.6655945433709	9.34825757450574	8.13327490328935e-09	3.5091527835163e-07	10.3409514497462
rIXh5evSXfZ4XYVHdA	ICA1	islet cell autoantigen 1, 69kDa	0.804031538071754	6.17278353009826	9.33088274837541	8.38989462314579e-09	3.60819597147676e-07	10.3095375505101
Hkie59ehuPV.6Ceheg	APOBEC3G	apolipoprotein B mRNA editing enzyme, catalytic polypeptide-like 3G	0.87487952827783	6.06802681564609	9.32119439172874	8.53662545235771e-09	3.66538777877079e-07	10.2920040399722
ZlT4XcuuL9yDHrU9OI	TGFBR2	transforming growth factor, beta receptor II (70/80kDa)	0.84183554527143	7.69031486898023	9.31380565755307	8.65031782943926e-09	3.70228049123866e-07	10.27862416159
3oXlB1FR65dXgv8bl8	PCOLCE	procollagen C-endopeptidase enhancer	0.969079126540998	9.80902163024875	9.31228270026889	8.67394676164411e-09	3.70637799533118e-07	10.2758654438092
WTJl3eN9eTp0rj3oQo	LYPLAL1	lysophospholipase-like 1	0.945977374551704	7.93064288390597	9.31139874535192	8.68769219577703e-09	3.70637799533118e-07	10.2742640918881
u5fgvxfueiJfOMHUCE	TMEM200A	transmembrane protein 200A	0.803128422131738	7.3097183442138	9.29381911344699	8.96580279726678e-09	3.79466929819558e-07	10.242396356994
9BLd1lWRSNCy.oTRXE	PHLDA1	pleckstrin homology-like domain, family A, member 1	0.887682695898345	6.88591444011174	9.28206031729787	9.15697374851852e-09	3.85942908436297e-07	10.2210582124126
KoXa301C6Xiz9HpK_4	ALDH1A3	aldehyde dehydrogenase 1 family, member A3	0.899256497135024	7.64461594896735	9.28086087739692	9.17671031910488e-09	3.85942908436297e-07	10.2188806426868
lpP9N57UbP0fh4CdM4	ARHGAP28	Rho GTPase activating protein 28	0.90036853643418	7.85669852743024	9.27343196522731	9.29993971343888e-09	3.90509594518322e-07	10.2053894036265
9fClEek3V4X3UqEgko	PTGIS	prostaglandin I2 (prostacyclin) synthase	0.844166984090322	6.25342790464324	9.25861779400651	9.55083057564337e-09	4.00414066775086e-07	10.1784649491776
u4Pif.lRI9_P7L7_ko	LEPR	leptin receptor	0.878444272846473	8.46673168804944	9.25416303160348	9.62764232297058e-09	4.02369051566908e-07	10.1703629698387
NS4l9kjnojXqvref7s	TMEM42	transmembrane protein 42	0.884051122031416	7.71658614855799	9.23245886796538	1.00111591740319e-08	4.17089919088104e-07	10.1308524349975
6ooIhor4r.197MJFx4	PRKCA	protein kinase C, alpha	0.863964055985577	8.43985662217711	9.22533856376675	1.01404039287416e-08	4.20765375618066e-07	10.1178772774604
fgQ1ax7FM0tf7qyysk	SPG11	spastic paraplegia 11 (autosomal recessive)	0.869664126647011	8.24473677933587	9.20823799502142	1.0457931366447e-08	4.31656783211986e-07	10.0866885294433
Q154l9Rd4XdHvTloXs	C17orf49	chromosome 17 open reading frame 49	0.834844769011533	8.32417989452585	9.20246046133047	1.05675282938408e-08	4.35506297414176e-07	10.0761426597743
WSev16s5eh75Uuwje4	CRBN	cereblon	0.832946804526323	7.99619902182885	9.20099376159246	1.05955401584884e-08	4.35986856151134e-07	10.0734647696729
rZZm1d_5r0US_z8LjY	TAPBP	TAP binding protein (tapasin)	0.861074480616567	8.0400206498136	9.19663254491235	1.06792894034503e-08	4.38755890067178e-07	10.0655004441981
cIwRIqAqIlF6x_1FeU	ITM2C	integral membrane protein 2C	0.829919806099472	10.7239213516001	9.19555241233328	1.07001373637884e-08	4.38936096412389e-07	10.0635275570688
ZH57tQtQNeCiGaiVGg	FIS1	fission 1 (mitochondrial outer membrane) homolog (S. cerevisiae)	0.82874387122557	8.97202150133139	9.18991754444172	1.08095847993601e-08	4.42744652980241e-07	10.053232888326
HT64TpQ8LNLiXXN6h8	RBM47	RNA binding motif protein 47	0.827751624670496	7.38532158148574	9.15454889226084	1.15236280778251e-08	4.6839332174867e-07	9.98852176519504
oqTXmJdHJfevTl.hCQ	SPRY4	sprouty homolog 4 (Drosophila)	0.839818504927853	6.72763080199362	9.15096739448965	1.15986135690414e-08	4.69964452508897e-07	9.98195993543162
6ogn6Lko.rrO7ukspE	LOC644634	UPF0627 protein ENSP00000358171-like	0.865257492268445	6.67566732835069	9.15018042459415	1.1615158048431e-08	4.69964452508897e-07	9.98051786765727
Zj_jT5UC_RkeXXxe4o	OCIAD2	OCIA domain containing 2	0.801929733970804	9.10375617795493	9.14561412474521	1.17116400596221e-08	4.73150258408731e-07	9.97214885113738
95JQ5IA6tJ1.iBV1UU	YIPF3	Yip1 domain family, member 3	0.827734435949376	8.96876362469824	9.13439729530237	1.19521899080997e-08	4.8213796022628e-07	9.95157937728652
ilrh6EzRdx8DW178mE	AKR1C3	aldo-keto reductase family 1, member C3 (3-alpha hydroxysteroid dehydrogenase, type II)	0.89545278393868	6.81844841307654	9.12673509710458	1.21194525123788e-08	4.87512066294031e-07	9.9375189942136
ZWgkQIEuQV4B2174gA	ZNHIT3	zinc finger, HIT-type containing 3	0.789657709747486	8.27887689040196	9.12662011494231	1.212198094633e-08	4.87512066294031e-07	9.93730794001934
cB.sgOJSCUKV4vpLpU	EDNRA	endothelin receptor type A	0.823724125349276	6.78200261592064	9.11747772415988	1.23247829614072e-08	4.9343545477922e-07	9.92052122040284
3X1KeQwUkK.0vAlc3k	PDGFD	platelet derived growth factor D	0.840631447310454	6.878521849027	9.08401058923427	1.30977130989928e-08	5.19904888958238e-07	9.85897794263114
Nokkjp3a9Su6hziiog	C6orf108	chromosome 6 open reading frame 108	0.818599698551976	9.15651361325085	9.08379242463672	1.31029134930969e-08	5.19904888958238e-07	9.85857627694158
BE4SkcobeX.wpL1vCo	SOX4	SRY (sex determining region Y)-box 4	0.81863739942634	8.41062649611449	9.06032916536124	1.36749075665661e-08	5.37006974013133e-07	9.81534149618249
i0I4oIqpe25fiAnoGo	PEX11G	peroxisomal biogenesis factor 11 gamma	0.796924902338042	6.36556754724609	9.04953705611974	1.39466428074686e-08	5.42880706304151e-07	9.79543117502304
6uT7nf1C9JJL3NLrlE	BNIP3L	BCL2/adenovirus E1B 19kDa interacting protein 3-like	0.901630936578896	8.96001839474984	9.03561550081533	1.43054739451161e-08	5.54420286733396e-07	9.76972485787384
lIrqiSIPd81BNBN_tI	B2M	beta-2-microglobulin	0.809603523680919	11.8007603704235	9.01185457050912	1.49402122099147e-08	5.75319326579516e-07	9.7257914274836
9VNErhF8aG.3fvdveg	DYNC2LI1	dynein, cytoplasmic 2, light intermediate chain 1	0.88680844542701	7.82098212692851	9.00196393719901	1.52129754019901e-08	5.83652915278654e-07	9.70748206749505
KSffqL56n0u3e6.RSc	PCMTD2	protein-L-isoaspartate (D-aspartate) O-methyltransferase domain containing 2	0.802416147524025	7.55859492665437	8.99792518205203	1.53258369625121e-08	5.87138098805203e-07	9.70000191034795
uOeuy3MTSP7_cRCNdI	HSD17B11	hydroxysteroid (17-beta) dehydrogenase 11	0.821467968974825	8.18026556027434	8.99518271116446	1.54029692954348e-08	5.89246446619042e-07	9.69492137514668
TcDRU6etSjEingHeHo	FBXO4	F-box protein 4	0.843348818444685	7.40346930036482	8.98610059344185	1.56612931323425e-08	5.9594932286242e-07	9.67808935167641
6ge_r3vH3hHSgjHPrs	TTC33	tetratricopeptide repeat domain 33	0.844502878504323	7.25176142389042	8.98390076933072	1.57245366247232e-08	5.9594932286242e-07	9.67401075693904
BvwUf55wj.ltU9U..U	SPRED1	sprouty-related, EVH1 domain containing 1	0.879848967224299	9.30469442870304	8.97964120327669	1.58477507679223e-08	5.98533181977167e-07	9.66611148203605
TjqiKjzHkpJ9JTvuAc	GPNMB	glycoprotein (transmembrane) nmb	0.842920278350451	7.75255319690456	8.96966409551183	1.61402900959645e-08	6.07859738868358e-07	9.6475998238297
HrtIp0HXU3BSSnVItU	POLD4	polymerase (DNA-directed), delta 4, accessory subunit	0.804432223733825	6.73714978867166	8.95845318691977	1.64757006261196e-08	6.17873532341565e-07	9.6267833560735
3oVdQMr.n3rg360_rw	AGGF1	angiogenic factor with G patch and FHA domains 1	0.831471984428211	7.87119633844409	8.95274050557349	1.66493873062969e-08	6.23510201032444e-07	9.61616967041508
Ns6J75q.nX.35.m50s	YPEL2	yippee-like 2 (Drosophila)	0.797828080976707	6.5776444579878	8.92733074320696	1.74452652586432e-08	6.4966557661517e-07	9.56890845145801
o1LvjZCe_ORKbfukJU	CCDC28A	coiled-coil domain containing 28A	0.913710064657642	7.84531269188822	8.92070373984547	1.76592545127247e-08	6.55802733046366e-07	9.55656850051176
xvrrv4q_nIDgJej.uU	GCA	grancalcin, EF-hand calcium binding protein	0.875783477024352	9.00775371930289	8.91834936135214	1.77359325738116e-08	6.57734222737292e-07	9.55218308831787
oedyAsyOlAoW.7Pn14	PRKAR1A	protein kinase, cAMP-dependent, regulatory, type I, alpha	0.82172230402904	10.4276017204141	8.9128695716448	1.79157403572185e-08	6.63479584562326e-07	9.54197326309995
0tEvV.P0TCVAeMhLBo	SEMA3C	sema domain, immunoglobulin domain (Ig), short basic domain, secreted, (semaphorin) 3C	0.873233745076796	6.93179513257204	8.90702444535334	1.81096215279379e-08	6.67876830457725e-07	9.5310783901953
0k_0h9DddOnelte.wk	MIR100HG	mir-100-let-7a-2 cluster host gene (non-protein coding)	0.802075639377752	7.59308079056858	8.90426660153967	1.82018529132191e-08	6.70351113367505e-07	9.52593641483747
Nken96etBzOAX709dY	ZBTB33	zinc finger and BTB domain containing 33	0.78631975872463	8.94381630791007	8.89253167696721	1.85997889233188e-08	6.83119520456437e-07	9.50404554195846
uR8UXT_f96KU5DMpqE	HIST2H2BE	histone cluster 2, H2be	0.837439442728975	6.90493860621303	8.87869646586068	1.9080563970201e-08	6.97893220440931e-07	9.47821336739024
riaFdd.qXbif.58070	CTDSP2	CTD (carboxy-terminal domain, RNA polymerase II, polypeptide A) small phosphatase 2	0.863277296583288	8.64006945293672	8.86695882836496	1.94985509868795e-08	7.10258693325349e-07	9.45627783326688
oJdIgQoIApq1MII4rc	EAPP	E2F-associated phosphoprotein	0.852599333535104	6.46727027549224	8.86438377944658	1.95915143312252e-08	7.12112420460742e-07	9.4514630965163
cT7lNEBdvUll_VMcj0	IDNK	idnK, gluconokinase homolog (E. coli)	0.824646440199898	6.9332384767331	8.85606600658583	1.98949525100203e-08	7.19781565437152e-07	9.4359048304044
cNeHntOm5XeiClejuM	S100A4	S100 calcium binding protein A4	0.844233694541125	8.20755553315064	8.84219217260192	2.0411972539515e-08	7.37486227362639e-07	9.40993369374119
o0Hn7ArnXf.37T560I	COL3A1	collagen, type III, alpha 1	0.899099945256814	11.219187317863	8.84041990836617	2.04790141534985e-08	7.38907217035026e-07	9.40661426904183
BZWDenaaDF3yEJEV6o	FTH1P2	ferritin, heavy polypeptide 1 pseudogene 2	0.911034019984209	10.6534084565279	8.83863605538011	2.05467248057815e-08	7.40348473272106e-07	9.40327271932592
uku9el1glB95GpPgec	HSD17B14	hydroxysteroid (17-beta) dehydrogenase 14	0.833876234155519	6.43249975770038	8.83761114947214	2.05857326913826e-08	7.40753004700441e-07	9.401352654357
uEReUHkXN_F56kXq30	CTSC	cathepsin C	0.834570377696528	8.15822747784809	8.8308368823643	2.08455002442264e-08	7.47075831333404e-07	9.38865820673008
ZEObIyCCVRqJSjqHrY	HTRA1	HtrA serine peptidase 1	0.831465833768016	8.35267101768601	8.8266337505075	2.10083814581532e-08	7.5089474959812e-07	9.38077881356134
BpKxb3A3gEq4ydAvlM	WIPF1	WAS/WASL interacting protein family, member 1	0.788684525600297	6.39539633022458	8.80597381014091	2.18284098393958e-08	7.73979680794746e-07	9.34201469671446
ZWuWSDjpVDVutSNPzI	FNTA	farnesyltransferase, CAAX box, alpha	0.78138019112328	7.60741474004685	8.77067525981739	2.33071515283439e-08	8.1556678261386e-07	9.27565337786191
WCJ0fVVJH344e7lUKk	WDR45	WD repeat domain 45	0.837550620863674	7.30467153574196	8.76947051979054	2.3359417174532e-08	8.16324376856777e-07	9.27338554866787
iJedp7O.dkZ0Vn0uac	PRIC285	peroxisomal proliferator-activated receptor A interacting complex 285	0.806607281924496	6.87936971066498	8.76822842364968	2.34134307197738e-08	8.17140990460798e-07	9.27104719782467
6VJ1nnx7a7VfqOxf30	KLK6	kallikrein-related peptidase 6	0.957919212372161	9.03217054297455	8.75720070805007	2.38986968314289e-08	8.31899285004204e-07	9.25027761148332
NQ57gwdXh1kNBQr1SU	TFPI	tissue factor pathway inhibitor (lipoprotein-associated coagulation inhibitor)	0.794446404099465	6.79765296975978	8.74572351910329	2.44148291955333e-08	8.46550072392328e-07	9.228644337388
WQnpIpT_6AuiJxuuls	HMGCL	3-hydroxymethyl-3-methylglutaryl-CoA lyase	0.82225892299112	6.4265330202885	8.74363934843671	2.45097881862879e-08	8.48738950908026e-07	9.22471402107566
NISQQXuXkfQV2fQZUY	LGALS1	lectin, galactoside-binding, soluble, 1	0.802835777222071	9.02682253954918	8.7384025693845	2.47500801971466e-08	8.54839557482794e-07	9.21483598776941
lndF69.zqh.2._pB1I	LDB2	LIM domain binding 2	0.784494608461682	7.40475836298515	8.73768562832282	2.4783166969218e-08	8.54874985856698e-07	9.21348335229686
NdCdaoChPoCVNiCqXI	EDF1	endothelial differentiation-related factor 1	0.804909898685792	9.25714556469267	8.73002499137601	2.51395814513176e-08	8.64931354603785e-07	9.1990259469529
KZhEDYrioIiKANV4NU	TCEAL8	transcription elongation factor A (SII)-like 8	0.961566094621603	7.95058562428124	8.72847966664418	2.52121202679776e-08	8.66309245908962e-07	9.19610861370192
cynKnfL.T1z5VCz7QE	CCNG2	cyclin G2	0.811476824856094	6.64788826682337	8.72367460536621	2.54390635543033e-08	8.71860142174733e-07	9.18703537483306
ukpKBLurg_c6brC5Us	ALDH1A1	aldehyde dehydrogenase 1 family, member A1	0.892114779029202	6.07604690038895	8.70693132331645	2.62465373074652e-08	8.94933082821296e-07	9.15539558861614
3Z3pbOw47e6cTBeUEc	LOC339535	uncharacterized LOC339535	0.767226421049172	6.83886804331091	8.70259968349649	2.64597340655441e-08	8.9800518568698e-07	9.14720401259365
H0p0.sd31XdNtOtKd4	CCNDBP1	cyclin D-type binding-protein 1	0.839012605346621	9.50082690809486	8.70053281400959	2.65620942614464e-08	8.9800518568698e-07	9.14329446965734
cSj1OhRehCQFQHWCH4	CCL2	chemokine (C-C motif) ligand 2	0.837788121941791	6.55288694364246	8.70048690757785	2.65643723988677e-08	8.9800518568698e-07	9.14320762986758
9nTXnunvp98gRQFqIg	CCDC90B	coiled-coil domain containing 90B	0.802414339827961	10.0455763470676	8.68790468307029	2.71964750026031e-08	9.17932670214442e-07	9.11939564114452
imiDsz5d51zSr5wFes	GAS1	growth arrest-specific 1	0.817969396283294	7.35475150471502	8.682175599158	2.74894388367864e-08	9.25477774171808e-07	9.10854630357085
NpNSLwT91XR1fnrtMs	CRIPT	cysteine-rich PDZ-binding protein	0.886869613870184	8.62652220182915	8.67277321071936	2.79773530961021e-08	9.39531666189503e-07	9.09073123894585
ftON52g115wIKd6m4k	NMB	neuromedin B	0.755427248968665	7.57651734731382	8.66701651650056	2.82805061839773e-08	9.47325900615037e-07	9.07981799357332
xSiC66F.SSUTIyCLgU	C8orf47	chromosome 8 open reading frame 47	0.834385731400291	5.94254555697174	8.66209645329372	2.85423000994503e-08	9.5131486231468e-07	9.07048728776527
BOzotPH3hfgMl564ek	LYRM5	LYR motif containing 5	0.817479491931968	8.46358617826925	8.66002929648967	2.86530407629614e-08	9.52554639949378e-07	9.0665660431786
NovrfJZ5KJX3.e6PTQ	TMBIM4	transmembrane BAX inhibitor motif containing 4	0.747773035076891	9.23980127304189	8.64250977007307	2.96096620054475e-08	9.75911035492276e-07	9.03330989585285
rB7jDVRKRPB75H.g7U	PDGFRA	platelet-derived growth factor receptor, alpha polypeptide	0.793442789500413	8.34595522918078	8.63653593388111	2.9943372183216e-08	9.81601572441179e-07	9.02196079491008
fn3Hpm4vVouL4FK6FA	MMP9	matrix metallopeptidase 9 (gelatinase B, 92kDa gelatinase, 92kDa type IV collagenase)	0.774968728047548	5.9802493857646	8.63366284554386	3.01052546736469e-08	9.8252938876147e-07	9.01650080131505
EZ4st4okIovrf3tUuk	C9orf123	chromosome 9 open reading frame 123	0.813014998122251	7.60122995631618	8.63214939894401	3.01908935052746e-08	9.84119785360197e-07	9.01362421646037
fdXKKf_V0n4MS9euTQ	C5orf4	chromosome 5 open reading frame 4	0.810573623642518	6.19811353005016	8.625740236242	3.05563665740596e-08	9.91727422617409e-07	9.00143902753804
HFBVDlKeZJggDiyEnY	RPL32P18	ribosomal protein L32 pseudogene 18	0.749859131517065	11.3220040014604	8.62544947584039	3.05730551076924e-08	9.91727422617409e-07	9.00088609971571
993lVFVpX_.h_bbeMc	ZNF362	zinc finger protein 362	0.771515907828752	7.79465875967436	8.6128266008758	3.13067445133167e-08	1.01060900206184e-06	8.97687077521736
TSj1FSsFkQtS_uskng	NACAP1	nascent-polypeptide-associated complex alpha polypeptide pseudogene 1	0.824134279175451	9.07734232309841	8.60871025990478	3.15499289838916e-08	1.01599916235083e-06	8.96903473232893
HlNrIjijSgnrvSKjTo	TTC25	tetratricopeptide repeat domain 25	0.856929528608447	6.48270217817371	8.60457282323294	3.17963334805994e-08	1.02023758835945e-06	8.96115624792322
KIfVx4lF93lGBa2pyg	TOP2B	topoisomerase (DNA) II beta 180kDa	0.756525317573599	9.4350332367944	8.60026195671875	3.20551893479395e-08	1.02484360764204e-06	8.95294508433499
36iZWDenaSDN32EJEU	FTH1P11	ferritin, heavy polypeptide 1 pseudogene 11	0.876751250754161	8.91903135879558	8.59555097509392	3.23405703414849e-08	1.03272930249743e-06	8.94396895551141
EuJ6gF0V_RbXSS1ECQ	GSTT1	glutathione S-transferase theta 1	0.819377537721918	7.15473016431478	8.58921915585368	3.27282924790479e-08	1.04386027591069e-06	8.93189986627614
3LV5rVIyXg15Wi6CeA	TIMP1	TIMP metallopeptidase inhibitor 1	0.844358665587354	10.8894894143493	8.58048860982207	3.32708158972636e-08	1.05863130678358e-06	8.9152497623687
lVMxXcXURPRJdVxbQ4	ATPBD4	ATP binding domain 4	0.76791613336962	6.52668618238022	8.56780130520323	3.407588546575e-08	1.07781661928678e-06	8.89103550047059
ijshF.SwlDT_wU9yS4	ANK3	ankyrin 3, node of Ranvier (ankyrin G)	0.788053253144269	6.92998967585264	8.55777962446124	3.47260685070225e-08	1.09190553145194e-06	8.87189345639625
3shEtNIA7eV.78ffrU	ANKRA2	ankyrin repeat, family A (RFXANK-like), 2	0.749995544207164	7.08367944000981	8.55470325243974	3.49282252187033e-08	1.09696843019023e-06	8.86601469217118
QYlur3niyuidPn91Cc	ITM2C	integral membrane protein 2C	0.793134010900044	10.7545086719477	8.54712960951951	3.54311242144312e-08	1.11050033283201e-06	8.85153650594953
3njnpE0.56Iv.zMeyU	ETS1	v-ets erythroblastosis virus E26 oncogene homolog 1 (avian)	0.852899131174294	9.35324237336984	8.54318499044651	3.56960179991842e-08	1.11451829500029e-06	8.84399271349144
QlF3hK7l5VTd94_e8E	CYSTM1	cysteine-rich transmembrane module containing 1	0.794891838812749	7.64182704622454	8.53895794105103	3.59821570936006e-08	1.12082737937356e-06	8.83590647855895
Qq7CX0l6QvE7ICVEfs	SLC40A1	solute carrier family 40 (iron-regulated transporter), member 1	0.754386245482583	6.36570993749925	8.53283616273179	3.64007757141335e-08	1.12990719865152e-06	8.82419142937554
HeKiKiV1AfSNe6vyzQ	PPP1R21	protein phosphatase 1, regulatory subunit 21	0.840094981420271	7.589115857156	8.52595682181604	3.68772262912358e-08	1.14080876784909e-06	8.81102065953573
QUiVAt.Drp_pKCeUtI	STAP2	signal transducing adaptor family member 2	0.789317929540344	6.1202849760754	8.52591228993558	3.68803314538673e-08	1.14080876784909e-06	8.81093538081232
3sade93IC0OivjJrnk	FAM214A	family with sequence similarity 214, member A	0.749311809778042	7.34335606521829	8.49654570178554	3.8988226569062e-08	1.19767519958234e-06	8.7546402951883
HU4S4T5XRTjV3UC6_0	SYT11	synaptotagmin XI	0.937511446225382	8.08976840499213	8.48978616487169	3.94908572359483e-08	1.21171946759416e-06	8.74166602224701
0XhG30JIIIkAEkl0n0	PTPN13	protein tyrosine phosphatase, non-receptor type 13 (APO-1/CD95 (Fas)-associated phosphatase)	0.753707058787309	7.66404170355575	8.48597275646482	3.97773754783556e-08	1.2177083120033e-06	8.73434384802677
ugt6isczSey_rD1C54	TMEM106B	transmembrane protein 106B	0.774131102260774	7.50180195410606	8.47754370814834	4.04183558439452e-08	1.23410339753473e-06	8.7181521918962
rS95N4xbdf1eC3pEU4	QPCT	glutaminyl-peptide cyclotransferase	0.798606899352453	8.72471213989193	8.47154679298874	4.08808955025322e-08	1.24576936877659e-06	8.70662669273009
ZReDmgidp1b8k.7Hwo	IGFBP5	insulin-like growth factor binding protein 5	1.01570127925382	6.29515609349143	8.46998863123992	4.10019712272636e-08	1.24803260365725e-06	8.70363126319794
0PHsTIiErqT.6nF69s	KLF2	Kruppel-like factor 2 (lung)	0.814451963930499	7.51998201542974	8.46861628364596	4.11089161371971e-08	1.24945902543841e-06	8.70099277477742
ud3ioioldQH0jXur8s	PPP1R21	protein phosphatase 1, regulatory subunit 21	0.814980076814696	7.58220266722799	8.4615445761437	4.16646035175122e-08	1.26387370670187e-06	8.68739262889616
QiIO7e5O6U5.XIO0LI	INSIG2	insulin induced gene 2	0.75376408385779	7.49551689326046	8.45947000687461	4.18290932219549e-08	1.26742152462523e-06	8.68340158903329
uVIDu14g6N_7F461K0	ATRAID	all-trans retinoic acid-induced differentiation factor	0.780435662601662	9.45090614304483	8.45611010483466	4.20969239447738e-08	1.27408896715488e-06	8.67693660834772
r57BOXu0dHyX6T_5IQ	ELF2	E74-like factor 2 (ets domain transcription factor)	0.832702034064923	8.44898984629548	8.42751833231282	4.44492458013525e-08	1.3316794270194e-06	8.62186007723644
iX06C1_d5uk3tJ.0X8	MAP7	microtubule-associated protein 7	0.763722177458786	6.36430921442129	8.41095541843202	4.58738257633029e-08	1.36931325163027e-06	8.58990447849609
iZauVnkv36hMomQIJw	CEBPD	CCAAT/enhancer binding protein (C/EBP), delta	0.743117778632774	7.75814523068041	8.40891496907502	4.60525691373613e-08	1.3718757584164e-06	8.58596518830962
TUCU6iq7XXSFOVUjj8	BTBD2	BTB (POZ) domain containing 2	0.741318088110084	9.52683384173766	8.40837904701696	4.60996354463358e-08	1.3718757584164e-06	8.5849304445257
ZunCJUCClCvmCVCAnk	HIST1H1C	histone cluster 1, H1c	0.819712206211571	7.68479916992012	8.39133216532332	4.76230427940199e-08	1.40934607442813e-06	8.55199659190427
HUiQrR5QMhW7EOKJ6o	ASS1	argininosuccinate synthase 1	0.818299793610665	9.35554333036585	8.38564099211172	4.81431741627401e-08	1.42001061490631e-06	8.54099276510014
rnE3rF_npPOoOK9xR0	TMEM14C	transmembrane protein 14C	0.76370857075444	9.88957440741785	8.38274693616562	4.8409923294574e-08	1.42630076765362e-06	8.53539546170124
9469_epJ_iCm4x3UnU	RPL15P11	ribosomal protein L15 pseudogene 11	0.798784597834837	11.2977607482943	8.37594733432278	4.90426937187315e-08	1.44175786694185e-06	8.52224011942099
0gLsZQcKhUQJKSKw5I	LGALS8	lectin, galactoside-binding, soluble, 8	0.757522816342244	7.57352116359924	8.37410823461842	4.92153079596195e-08	1.44311177934681e-06	8.51868090057832
fe5SkcjvXUfGOq8XVs	C17orf100	chromosome 17 open reading frame 100	0.797601572096019	7.30797088359606	8.37293755011208	4.93255137805331e-08	1.44370526832507e-06	8.51641503137283
N7q9CJXeH7gg.nld8I	CCPG1	cell cycle progression 1	0.803741019774232	7.59489314360722	8.37057436247815	4.95487589297124e-08	1.44864924133975e-06	8.51184049958851
KfR.554lyexAfkf0.k	MAP7	microtubule-associated protein 7	0.768319072939352	6.22660150701544	8.36101017260602	5.04630110636429e-08	1.46566449738306e-06	8.49331895909565
cSVTU715AoTjf3_kFE	CHMP3	charged multivesicular body protein 3	0.739870789644488	7.32015395354403	8.34243086713812	5.22893146425919e-08	1.5138352721282e-06	8.45730390520092
6TM_TorFUN4LSwOBw0	RPL7P9	ribosomal protein L7 pseudogene 9	0.818610890563734	8.32957244125983	8.33458852151427	5.3080621910565e-08	1.53121214666092e-06	8.4420879234784
6S13FNeR7iSRzF7m_0	WASL	Wiskott-Aldrich syndrome-like	0.769845051722698	8.64654769609093	8.33230329494311	5.33135316205674e-08	1.53121214666092e-06	8.43765248757922
r93nTRGl9pHsn_rrqc	MRPS33	mitochondrial ribosomal protein S33	0.739482043617792	6.5561806661354	8.33172042341161	5.3373106990647e-08	1.53121214666092e-06	8.43652106921815
BvIpQQ9yzp__kCLnEU	SLC38A2	solute carrier family 38, member 2	0.719445759054529	9.9692285454943	8.33059897978824	5.34879239138832e-08	1.53190333323285e-06	8.43434409355106
HUujYTBYbkl6gcTXQo	LOXL1	lysyl oxidase-like 1	0.743009542238056	6.94568034996948	8.32816651057115	5.37378478608613e-08	1.53576203147053e-06	8.42962153690627
ZS0hXXhRP6N3oEnTZY	ERCC1	excision repair cross-complementing rodent repair deficiency, complementation group 1 (includes overlapping antisense sequence)	0.822272856462818	8.35166065097246	8.3239810374388	5.4170719070031e-08	1.54482144736182e-06	8.4214937116542
r3a619VkpK7ShaXDAQ	VPS51	vacuolar protein sorting 51 homolog (S. cerevisiae)	0.756865425875986	9.09090795250382	8.32049010696177	5.45345208013686e-08	1.55353468231591e-06	8.4147128177612
HC3el0wCunurbSg3mU	ZNF581	zinc finger protein 581	0.764042805305932	8.60164554267682	8.31553195570717	5.50555813284035e-08	1.56503413703683e-06	8.40507911769222
NoSEsN17je5ye4pJ3o	DPYSL3	dihydropyrimidinase-like 3	0.778665555922623	10.8273232925913	8.30996268896629	5.56470184531305e-08	1.57680350694397e-06	8.39425405732149
rzhQSRP7givZKjCq5E	ETV5	ets variant 5	0.783855450210427	6.1658405235798	8.30781339427295	5.58770224999981e-08	1.58164005089167e-06	8.3900753226337
fp75V5VfrXlXIxJL8w	IFITM1	interferon induced transmembrane protein 1	0.741515640662161	5.9315095319134	8.30630508875443	5.60390196469689e-08	1.58454339328396e-06	8.38714244892036
oeR3o0v.nptvovAOVY	GUCY1A3	guanylate cyclase 1, soluble, alpha 3	0.859598474864775	6.2418810228685	8.29811304563201	5.69274080609666e-08	1.60625651697102e-06	8.37120779330217
EopEXq9A9ydSTMLp7k	SERF2	small EDRK-rich factor 2	0.74991174394979	7.46695556475648	8.27497847301833	5.95158603636972e-08	1.66344958148598e-06	8.3261588547037
raXjoiCgTvYenXjxDk	RPL23AP64	ribosomal protein L23a pseudogene 64	0.782122890454732	10.5456432508666	8.25189418103822	6.22203632864952e-08	1.7317784620784e-06	8.28113565363565
0lftdPNaVIUCPV01eo	SIX5	SIX homeobox 5	0.752250439369192	7.13496361217294	8.24457397911356	6.31043108499682e-08	1.75272223385787e-06	8.266843396555
EQiIRdQfYQIvRSEl7o	PRKCB	protein kinase C, beta	0.777386946292813	6.0566782059247	8.24087331109704	6.3556122007175e-08	1.76160128606997e-06	8.25961530224228
Z9cUXfeX1.id76n6o0	RAB5B	RAB5B, member RAS oncogene family	0.736699604116776	8.73886830519288	8.23841101374542	6.38585963070715e-08	1.76631287544788e-06	8.25480494919115
N8ETRXVDe9L3Uu0CmE	SPATA7	spermatogenesis associated 7	0.75835542492279	7.08763473572752	8.23565965959027	6.41983429677059e-08	1.773870069317e-06	8.24942892243372
ll9J4FFv7mJ6O1.0sg	COMMD3	COMM domain containing 3	0.78699045552918	10.0463788372774	8.2338924881729	6.44175460023255e-08	1.77808431325674e-06	8.24597540538104
uq4nkXjy_ApdCBAR5I	PTGS1	prostaglandin-endoperoxide synthase 1 (prostaglandin G/H synthase and cyclooxygenase)	0.819607168425081	6.12142368954688	8.23271549240146	6.45639724703678e-08	1.78010928175106e-06	8.24367501187338
uSRUkTKE7__Hg5s3c0	LARP6	La ribonucleoprotein domain family, member 6	0.770771831044426	8.45561469851306	8.20522085982036	6.80843618613158e-08	1.85207558854605e-06	8.18988440037518
iIIkxQ5DKR3Uaa.hJQ	ACOT13	acyl-CoA thioesterase 13	0.790631737097954	8.49609641339397	8.20479788993322	6.81400447181096e-08	1.85207558854605e-06	8.18905610032665
Kgio3kLkq768C_xdUI	EBF1	early B-cell factor 1	0.745957620613641	6.55642450571188	8.20254817975011	6.8437006410105e-08	1.85636250144358e-06	8.18465009540761
3q5fX60UKS5uRvKv18	FTH1P11	ferritin, heavy polypeptide 1 pseudogene 11	0.761728058856932	10.8473371930194	8.19960943175177	6.88269407073558e-08	1.86314877870146e-06	8.17889359265005
uF7uCSSUl8Cy1PfnDo	ATP6V1G1	ATPase, H+ transporting, lysosomal 13kDa, V1 subunit G1	0.784632186083102	10.4878289884115	8.19213474186386	6.98291369383977e-08	1.88453857016744e-06	8.16424668286772
NXSh_QAat0k5fVIlOI	ARSD	arylsulfatase D	0.73365052314531	6.40359331114955	8.19059191806769	7.00378709725741e-08	1.88733609483797e-06	8.1612225239682
QXe3Us0UQD731_i7fo	HMGN4	high mobility group nucleosomal binding domain 4	0.76914597358743	10.1735357136314	8.19032270453494	7.00743599568555e-08	1.88733609483797e-06	8.16069479324275
r3ug_u1e8kOkiFJeiU	SAP18	Sin3A-associated protein, 18kDa	0.749540476065757	6.56336890366478	8.1857503676239	7.06971055620484e-08	1.90026978095409e-06	8.151730285884
ESUeccTflIK.V2UEBI	PDZD2	PDZ domain containing 2	0.723747683518493	7.07438840548706	8.18234334771179	7.11648601348708e-08	1.91091624434662e-06	8.14504865173562
oXrp3_6KAcBPV_Ot0I	ANXA1	annexin A1	0.74784942673929	11.084508371894	8.17379699737842	7.2352352912504e-08	1.9360629446427e-06	8.12828115765395
rJQp6Hq_nku678ujFE	TNFRSF14	tumor necrosis factor receptor superfamily, member 14	0.747093194746296	6.38907679081635	8.17299809187716	7.24644021434674e-08	1.9360629446427e-06	8.12671324040007
uV.5c8RlKgKZ8fujeU	HSD17B2	hydroxysteroid (17-beta) dehydrogenase 2	0.713890087667369	8.47314966781202	8.15078709957464	7.56525725981186e-08	2.00916354158987e-06	8.08308769009578
fEk0L3mqUU2Wl7d17c	ALKBH7	alkB, alkylation repair homolog 7 (E. coli)	0.741981050972821	7.1792757497824	8.14819593370973	7.6033852859362e-08	2.0172802513851e-06	8.07799391164806
f4ongfnQ3Cnj7bvXfw	NOX4	NADPH oxidase 4	0.716244369058885	7.74944538364935	8.14022787275139	7.72188350698861e-08	2.0426220419677e-06	8.06232438960406
6IsjnhepHUU9apFEiM	C16orf45	chromosome 16 open reading frame 45	0.7253052372186	6.60699188618421	8.13414955311409	7.81356253738811e-08	2.06482489095061e-06	8.05036532805163
6Il_7VwL3tUtJLfzLU	PDCD6IP	programmed cell death 6 interacting protein	0.725417736487011	7.31991919762861	8.10696406237963	8.23759875934098e-08	2.16587552509706e-06	7.99681663376591
o57uHOPXCP1KnwqcH0	MAP3K1	mitogen-activated protein kinase kinase kinase 1, E3 ubiquitin protein ligase	0.739726316813006	8.38796770778854	8.10652195841698	8.24468818621931e-08	2.16587552509706e-06	7.99594496896412
oRenVTf_FBVEAXnteE	C14orf93	chromosome 14 open reading frame 93	0.744037764408847	7.55618005293189	8.08916204600896	8.52811739764865e-08	2.22498749795405e-06	7.96169668069416
oiSuCU0CDquFG4UH7k	FTH1P12	ferritin, heavy polypeptide 1 pseudogene 12	0.819155407263108	11.1297141580008	8.06725299704594	8.90027630450218e-08	2.31303087118174e-06	7.91841523912142
KqY6jT6hFCXSfdA9xU	ULBP1	UL16 binding protein 1	0.7506991763304	6.47402600914824	8.06656088247868	8.91230316905992e-08	2.31390118500305e-06	7.91704690026335
Ksd7X0d1.o7sa8q4Y4	THNSL1	threonine synthase-like 1 (S. cerevisiae)	0.731875155737468	6.16092519068098	8.05585903702929	9.10042468675104e-08	2.35815086343566e-06	7.89588062643736
6p_X8jaueM_Xv1yw6k	MMD	monocyte to macrophage differentiation-associated	0.767428530004083	8.64867317560243	8.05427032760425	9.12870001617691e-08	2.36318113816836e-06	7.89273712550648
cXuAVLt8hB7p_JFF54	EEF1A1	eukaryotic translation elongation factor 1 alpha 1	0.75742179335483	8.37311218547918	8.04972205082867	9.21015255144146e-08	2.38195448721276e-06	7.88373577746038
laBOlQtAs.onrzULek	IGBP1P1	immunoglobulin (CD79A) binding protein 1 pseudogene 1	0.730576433284257	6.75685563823982	8.04814440541331	9.23858109078779e-08	2.38699153299191e-06	7.8806128533048
9Irgos9On3Z796jnhE	TCTEX1D2	Tctex1 domain containing 2	0.733772064524901	8.97676847764239	8.02857468980293	9.59886504099939e-08	2.47289021693921e-06	7.84184677615662
TSvkM4ofd7dd4JeoR4	EXD2	exonuclease 3'-5' domain containing 2	0.706696819095491	7.52122144828718	8.0273500965931	9.62188796302107e-08	2.47642877071423e-06	7.83941922137643
Q5NhH0E8Ef4C063rlI	MFF	mitochondrial fission factor	0.738076303590312	8.67352096386808	8.01451316754475	9.86669538430578e-08	2.53210361623801e-06	7.81395984463223
0lL1fU63Vp6Q7rgni8	RAB17	RAB17, member RAS oncogene family	0.710165884745312	6.97324435091989	8.01004632025599	9.95338461503079e-08	2.54944329851278e-06	7.80509552636342
0F3kV4KyUxI5YSNRAo	HEY2	hairy/enhancer-of-split related with YRPW motif 2	0.748065913420545	6.55562092968565	8.00954261542892	9.96320946465136e-08	2.54951072135762e-06	7.80409576966036
6oB8uoiwSDl6Il4d4k	BET1	blocked early in transport 1 homolog (S. cerevisiae)	0.774812997960504	7.91267769188417	8.00471818620212	1.00578206563153e-07	2.57125340345151e-06	7.79451846199481
60RUwE8cJVL3NvoKL4	ST6GALNAC3	ST6 (alpha-N-acetyl-neuraminyl-2,3-beta-galactosyl-1,3)-N-acetylgalactosaminide alpha-2,6-sialyltransferase 3	0.741331384533742	7.18335635016275	7.98724364324421	1.04083647318498e-07	2.64564954442366e-06	7.75980203444468
rVop7_O15GJX34CxXg	ERCC1	excision repair cross-complementing rodent repair deficiency, complementation group 1 (includes overlapping antisense sequence)	0.726673326269419	8.52294583834369	7.97927824176969	1.05723240521637e-07	2.67257253811081e-06	7.74396349847531
ceSnuwk78Xvp_f7u3s	DPYSL2	dihydropyrimidinase-like 2	0.780100609280919	10.0324799311724	7.9791771239476	1.05744225461555e-07	2.67257253811081e-06	7.74376237863141
ojyle9JTkqu_vzm55I	EIF4B	eukaryotic translation initiation factor 4B	0.746153184030473	11.2518791001414	7.97121963891322	1.07409226963234e-07	2.70695616989383e-06	7.72793085351972
NTDupI.p0nX04jStLo	SNCAIP	synuclein, alpha interacting protein	0.709081235123368	6.06323030307995	7.96949768519685	1.07773079614974e-07	2.71133423283349e-06	7.72450386899393
HU6l.0SqESn3wBBWn0	GBP4	guanylate binding protein 4	0.796202245972315	6.38861674369461	7.95734877892192	1.10376675804878e-07	2.76435022960865e-06	7.70031398561986
rplyA9R_RbKk54xTVA	TGFBR2	transforming growth factor, beta receptor II (70/80kDa)	0.704406065756194	7.08126750430632	7.95718061992497	1.10413166571942e-07	2.76435022960865e-06	7.69997902057865
9cUWztB6sCX1IndwMU	VPS54	vacuolar protein sorting 54 homolog (S. cerevisiae)	0.764723568847709	7.22913837561721	7.95435133310015	1.11029001244872e-07	2.77458040224299e-06	7.69434263331126
6UX6KAep2gQuBeIeuk	CD3D	CD3d molecule, delta (CD3-TCR complex)	0.844601721338674	6.53253049874648	7.95175394050524	1.11597489353712e-07	2.78356918253262e-06	7.68916725680927
HkrfvAn5KS4REghpbk	TTC12	tetratricopeptide repeat domain 12	0.751230759487557	6.716667305573	7.94370852960117	1.1337756381882e-07	2.82268847961252e-06	7.67313072580252
BXKl.7o_EstV1sonRI	ACP1	acid phosphatase 1, soluble	0.712045808899555	8.48246327756431	7.94185817299359	1.13791100213632e-07	2.82507066675631e-06	7.66944125264274
9He19ICm49ye_FX5J4	POLR1D	polymerase (RNA) I polypeptide D, 16kDa	0.734393576242572	10.1952751919207	7.93313931164364	1.15760781410467e-07	2.863307491214e-06	7.65205022075029
xl68XtOg55Lrr_UJ94	RAB22A	RAB22A, member RAS oncogene family	0.714501025257519	8.11844908479148	7.93184565073332	1.16056023648762e-07	2.86794978180778e-06	7.64946894502638
Np5CejE6D0kR.3V3x4	SAMD9	sterile alpha motif domain containing 9	0.723428557876107	7.06896273597609	7.9235189499449	1.17975097917429e-07	2.89658196212738e-06	7.63284900661179
oLN7F5VR0k.a59X9Hg	SNCA	synuclein, alpha (non A4 component of amyloid precursor)	0.716308567244892	6.65041841750648	7.92098533494422	1.18565516735538e-07	2.90305871279741e-06	7.62779008559216
TpOJR6maUjC.8K9ffk	SLC16A4	solute carrier family 16, member 4 (monocarboxylic acid transporter 5)	0.789417292617432	5.78419635522965	7.91807317628762	1.1924792631325e-07	2.9144149470362e-06	7.62197423910865
05.K._ASVaYZdz6d2k	H1FX	H1 histone family, member X	0.699282555600114	7.22969932464451	7.91234450220995	1.20602215677141e-07	2.94481454103963e-06	7.61053018461461
WgA1K5aKJIKOIDHolo	DBP	D site of albumin promoter (albumin D-box) binding protein	0.705162301740807	6.43022714241917	7.91090266126187	1.20945574007036e-07	2.95049660139397e-06	7.60764914474355
E7BR7v83Hu77rpe_ik	BAZ2B	bromodomain adjacent to zinc finger domain, 2B	0.708921594191193	7.15799156324212	7.90440088853281	1.22506504642743e-07	2.97767861421523e-06	7.59465399697231
rUQDe0SSp.0EeovDUo	NTS	neurotensin	0.743837806473669	6.0650903321337	7.89045464784566	1.25925369943356e-07	3.0552084296357e-06	7.56676011325201
ooApFSKCkiADSKKJrc	KRCC1	lysine-rich coiled-coil 1	0.734830177843386	7.36575248212922	7.88380061199795	1.27591208662398e-07	3.0787220855876e-06	7.55344203957616
TgIutWWYJ4in7gMWIo	NDUFB11	NADH dehydrogenase (ubiquinone) 1 beta subcomplex, 11, 17.3kDa	0.754106563078147	11.1245099291829	7.88334525690456	1.2770603683694e-07	3.0787220855876e-06	7.5525304245019
9EKPXngt4F8e7BXS.U	KCNMB4	potassium large conductance calcium-activated channel, subfamily M, beta member 4	0.70925859381479	7.11251865067373	7.87944845199451	1.28693086852275e-07	3.09440064058242e-06	7.54472791613237
iJ1Rehk1dFG1o.X3_g	RAB3IL1	RAB3A interacting protein (rabin3)-like 1	0.712084320076143	8.3136874963164	7.87941632688307	1.28701256765898e-07	3.09440064058242e-06	7.54466358395603
HrnjXFFx5xfXyfRXpw	ECHDC2	enoyl CoA hydratase domain containing 2	0.715544922724692	8.76391723309539	7.86930286047826	1.31300123920608e-07	3.14271679014282e-06	7.52440386429349
HpXiEbgRdXXOTRAX3U	CARNS1	carnosine synthase 1	0.717303261802305	6.81890415914361	7.86436932574569	1.32587536203877e-07	3.16500811579246e-06	7.51451574592817
uud.vTT6V09Qkfxnt4	ABCA1	ATP-binding cassette, sub-family A (ABC1), member 1	0.822222620392766	6.02982918188426	7.86386075875958	1.32720987579528e-07	3.16535993991104e-06	7.51349625369496
KvX645z7.lJqJH00r0	JMJD1C	jumonji domain containing 1C	0.729334871610762	7.5046431718391	7.85657194890972	1.34648955808555e-07	3.19704341734579e-06	7.49888096517443
WeP6rwHKaeijvxJ.ik	TMEM26	transmembrane protein 26	0.828407580082159	6.15933313309555	7.85503400155257	1.35059446549649e-07	3.20392397073869e-06	7.49579619788781
rsSn.JFgu610hS5eUE	CLN5	ceroid-lipofuscinosis, neuronal 5	0.756228415196672	7.49809685690338	7.84642960286102	1.37380027137918e-07	3.24804332700993e-06	7.47853181812688
Krrborr9LqDhB.rPoo	LOC728643	heterogeneous nuclear ribonucleoprotein A1 pseudogene	0.698420383241172	11.2528171689413	7.84615205240021	1.3745556450365e-07	3.24804332700993e-06	7.47797475642166
0CVF5Bd7Sy3t4N.FL0	ZFAND6	zinc finger, AN1-type domain 6	0.806391722542216	8.53867415226053	7.83407831622934	1.4078344019273e-07	3.32199084008758e-06	7.45373183265914
l6PUrei.1DvDsBIHpE	ZFP36L1	zinc finger protein 36, C3H type-like 1	0.847275706178588	8.26030546415336	7.83203846649398	1.41353858140095e-07	3.32679410238815e-06	7.44963404618823
cuQcHh3vPjV915X9Uo	PRKAR1A	protein kinase, cAMP-dependent, regulatory, type I, alpha	0.720330266818858	10.2566402038489	7.82408281549547	1.43601489998004e-07	3.37355958529231e-06	7.43364678744664
HQEQrkkq1QKyejp4Hk	DHX32	DEAH (Asp-Glu-Ala-His) box polypeptide 32	0.718457013300589	7.83773639787693	7.82236630271958	1.44091267671964e-07	3.37911131152615e-06	7.43019624283019
BofJIzqrxNLnrT7JeI	FBXO8	F-box protein 8	0.74172792370919	7.76191447539173	7.80846401846421	1.48122253410122e-07	3.45843411990148e-06	7.40223499781269
fcV3S0U75If1e3op0U	SP110	SP110 nuclear body protein	0.691755982865395	7.51822620615247	7.79642335279079	1.51707649311761e-07	3.53595521088181e-06	7.37799669764247
ZoiyXnVEe0ejtOqUMA	SUMF2	sulfatase modifying factor 2	0.717206246061065	9.94670792181638	7.78703272682654	1.54566147642811e-07	3.59315759437482e-06	7.35907931905441
W9xeVx9iC42aZJuhV8	TMEM134	transmembrane protein 134	0.928643224543722	7.95711177843202	7.78383889237982	1.55550990788119e-07	3.6070241026302e-06	7.35264261522375
3S0BfnysiCiRwMnHUg	HNRNPH2	heterogeneous nuclear ribonucleoprotein H2 (H')	0.718804756932262	7.14721169080203	7.78218011928424	1.56065043618435e-07	3.61539385146997e-06	7.34929905374534
fLVBcDjoKJN1Xft7oI	KLHL4	kelch-like 4 (Drosophila)	0.74877001385692	6.24060637177299	7.77320875606364	1.58875862651335e-07	3.66637241502268e-06	7.33120913115895
ZrdJSVyIeffu.u097U	CAMLG	calcium modulating ligand	0.689482145343691	10.1122220438608	7.77098333509106	1.59581177467427e-07	3.67716638587946e-06	7.32672007919634
01kigeOLuQ_IkyS6SU	CTSC	cathepsin C	0.701039744944049	8.93986815560717	7.77020627124728	1.59828218390694e-07	3.67716638587946e-06	7.32515245060827
ofkE.J3oLFxRP8iPxY	MPLKIP	M-phase specific PLK1 interacting protein	0.769188062933173	8.5853223346088	7.76766191711959	1.60639879250941e-07	3.69250150029922e-06	7.32001896064903
loxgOXeeE9_8d.3US0	ZNF323	zinc finger protein 323	0.690415876516129	7.74881153762366	7.76633311306943	1.61065466668239e-07	3.69591187886569e-06	7.31733761457694
WKlwUl_os_HrV8XfOk	TSC22D3	TSC22 domain family, member 3	0.759920956531876	6.1807692539679	7.75871456502408	1.63528126668926e-07	3.73634444687253e-06	7.30195977783403
9Xo4i4Q4feFf_UKhXo	CLUAP1	clusterin associated protein 1	0.699292326427129	7.03454459274734	7.75103081396138	1.66051312433375e-07	3.79057821937612e-06	7.2864423243056
NERV5_oVyczk.zuF_U	DFNA5	deafness, autosomal dominant 5	0.672018929983834	7.87729235743145	7.75062377989825	1.66186091301031e-07	3.79057821937612e-06	7.28562008851239
upZTAWUjQXoncZdcb8	FTH1P7	ferritin, heavy polypeptide 1 pseudogene 7	0.695143203324841	12.6217654381603	7.7453288504628	1.67949711311197e-07	3.82753085675365e-06	7.27492192428881
lQI0UlO5fLtffBIdAU	CTSH	cathepsin H	0.792090689508477	7.82894419656026	7.73309596193551	1.72098582661523e-07	3.90539285794625e-06	7.25019133012766
3gg5hlBNIk1wqBktIo	SMYD3	SET and MYND domain containing 3	0.689815302309416	7.91139758078133	7.72319978395021	1.75532397292124e-07	3.97654701902905e-06	7.23016983220537
0XUbj1xJL0JZokUIro	RBMX	RNA binding motif protein, X-linked	0.72429761132345	9.13399970998586	7.72152818612085	1.76119370167249e-07	3.98491979338224e-06	7.22678661493612
EFju.lS3QOU7liB5VI	EFEMP1	EGF containing fibulin-like extracellular matrix protein 1	0.722894608948292	10.4857894344606	7.7191849125659	1.76945615973742e-07	3.99498552440631e-06	7.22204332439316
H1q6MKSeeSSaRxCUDQ	RPL4	ribosomal protein L4	0.69796822925327	12.2729553815252	7.71380009659319	1.78859537325848e-07	4.02689877531317e-06	7.21114046371765
9Yllno5wtY7RQUn7I8	COMMD6	COMM domain containing 6	0.864684581008668	10.0791867917928	7.71337039046931	1.79013186458941e-07	4.02689877531317e-06	7.21027024978275
Zonn0tTdUik.rezf50	COQ5	coenzyme Q5 homolog, methyltransferase (S. cerevisiae)	0.707805593227394	9.05698439618007	7.70537403448759	1.81897453454302e-07	4.0723036934555e-06	7.1940719437564
QruH5fPgeMekzeHsJI	ARRDC4	arrestin domain containing 4	0.703670334582153	6.17011873426203	7.69896382744024	1.84244265449259e-07	4.1140157022514e-06	7.1810804308011
3q3JE7RX7Ub79E3ryo	CLIC6	chloride intracellular channel 6	0.787015069862646	7.13753141365082	7.68758535372844	1.88487370364987e-07	4.19168243820853e-06	7.15800599643128
WNQVcgWb6v7q7dudJQ	ABCG1	ATP-binding cassette, sub-family G (WHITE), member 1	0.74904260675943	5.83368804651082	7.68041363847045	1.91213520232346e-07	4.23796529873027e-06	7.14345340321786
xd6Z60LRKEWCAU0bEY	EFEMP1	EGF containing fibulin-like extracellular matrix protein 1	0.742681553172532	8.3034585788425	7.67960823515276	1.9152220915729e-07	4.23796529873027e-06	7.141818669792
oqJ5InGSX2uS20du3Y	BEX1	brain expressed, X-linked 1	0.701655023921864	8.29389549848674	7.67895381230314	1.9177341065835e-07	4.24000515903336e-06	7.14049031759056
fuxTCUEFnh1KPkwlV4	ASH2L	ash2 (absent, small, or homeotic)-like (Drosophila)	0.720555514781426	8.61268585310044	7.67404976938158	1.93666707061515e-07	4.27477572606643e-06	7.13053420100074
91f4XHpTfXRJXSM0Go	CYB5D2	cytochrome b5 domain containing 2	0.696031600531711	8.21948755571561	7.67217085629054	1.94397205211651e-07	4.28380750393674e-06	7.12671879170266
x5egkD3JffeQEXqKxU	ACOT4	acyl-CoA thioesterase 4	0.702617562000617	7.69877936091041	7.66188976185529	1.98445097215461e-07	4.36219296962329e-06	7.10583301072316
0Uvp50qIjnc3px2zYE	ANKRA2	ankyrin repeat, family A (RFXANK-like), 2	0.70869700793178	6.76874891238895	7.65985645608421	1.99255917640329e-07	4.37640839206073e-06	7.1017006982169
xZHfxp9rpwp15_eR3w	HIST1H4H	histone cluster 1, H4h	0.74513585760125	6.23948272509263	7.65761723854035	2.00152811727399e-07	4.38887711504883e-06	7.09714925772721
9YSXfAlElzuLUFvQpI	SLAIN1	SLAIN motif family, member 1	0.671001041043809	6.29720835985161	7.65446302058615	2.01423282304172e-07	4.40948308650119e-06	7.09073682712907
H0gTUBdCnSjVMhSJUU	SMARCE1	SWI/SNF related, matrix associated, actin dependent regulator of chromatin, subfamily e, member 1	0.678847570297476	8.19104085447407	7.65235426672447	2.02277301596624e-07	4.4245463246697e-06	7.08644903863473
36udlR_1Rzerk434kI	CD83	CD83 molecule	0.676064190466224	6.31548039173475	7.64677353806135	2.04555529935175e-07	4.46705049155733e-06	7.07509866674666
oU_kSor_F31ec81ddU	CHN2	chimerin (chimaerin) 2	0.786752948602184	6.0143387602902	7.64212098596821	2.06475108795653e-07	4.49791854650922e-06	7.06563282903141
fnkUDT0mUXR5QtE6Go	TNFAIP8	tumor necrosis factor, alpha-induced protein 8	0.662707462740216	7.58267416120256	7.63806532362622	2.0816360268786e-07	4.52730367216076e-06	7.05737898935183
EVLftPlJ7vrLnu_Dxo	IL8	interleukin 8	0.870747886890275	5.84814272819289	7.63057148247554	2.11321155072642e-07	4.58475775334169e-06	7.04212208820621
EQVnVgBolVCwJEFeAg	C10orf57	chromosome 10 open reading frame 57	0.661015750120481	7.03413785481471	7.62816849275345	2.12344108371875e-07	4.6032059395347e-06	7.03722816299373
0bECSHlZA2FrrAkVKA	H3F3A	H3 histone, family 3A	0.705735769560746	11.9842443407772	7.6268292051649	2.12916462657858e-07	4.61186398075476e-06	7.03450023105675
NJTo4cRN5TILUFQ.4I	TTC32	tetratricopeptide repeat domain 32	0.699077830640124	7.85188756702375	7.61339695270525	2.18745774057147e-07	4.7130089158758e-06	7.00712721406509
oonHKO31JdeS0KLFHs	SKP1	S-phase kinase-associated protein 1	0.655644006654219	9.32172163583204	7.60615747816324	2.21955697501039e-07	4.76124434285415e-06	6.9923640201952
xochUjffiKUjnUuXjo	CCDC53	coiled-coil domain containing 53	0.875476017488804	8.08006027982892	7.59636784996085	2.26373918486513e-07	4.84044439657128e-06	6.97238905783186
W9COkUnf6lyjHlqVVA	FAM195B	family with sequence similarity 195, member B	0.718874768676552	7.44374591634211	7.59420120633479	2.27363982124939e-07	4.85372865780912e-06	6.96796643179264
lLq5yrfh.N1nkQku74	TEAD2	TEA domain family member 2	0.71522808837877	8.50156418545698	7.59381422817091	2.27541284963299e-07	4.85372865780912e-06	6.96717645174096
3ec8iVNeiVRd4FF1xQ	SPAG7	sperm associated antigen 7	0.673261297184617	8.23064662681092	7.59321836071523	2.27814574546803e-07	4.85567371360188e-06	6.9659600037538
KeO7d0SfgCXiEnt_4o	HLA-B	major histocompatibility complex, class I, B	0.709489844816082	7.75890337076073	7.57816339682324	2.34833105041865e-07	4.98534228729004e-06	6.93520966994957
KVN0KLp6i3.VwfuqEU	GPSM3	G-protein signaling modulator 3	0.715630102927811	6.4917081645032	7.57056003102411	2.38462275020228e-07	5.0503241470527e-06	6.91966779961751
uRJd_jjtfnUUZKV_fc	TMEM151A	transmembrane protein 151A	0.743545354435071	7.25832691874849	7.56179836503704	2.4271626303938e-07	5.12819844507292e-06	6.90174853147326
EFJPTlgXMVPfS5cnsQ	SLC2A10	solute carrier family 2 (facilitated glucose transporter), member 10	0.871002731879166	6.91152404764098	7.55614402730482	2.45503124231235e-07	5.17069139376117e-06	6.89017880117546
x_3fmudOO7qkRoKT54	RAB11A	RAB11A, member RAS oncogene family	0.664286586636369	10.0472347383954	7.53154521836888	2.58017310854157e-07	5.39167208198688e-06	6.839794939035
xsHVVKxjKh4M6FeeAk	IRS2	insulin receptor substrate 2	0.766818615321704	8.38358221765429	7.52812318707362	2.5980970202588e-07	5.4163924118984e-06	6.8327793427682
cshS57Qnd3QIeoEQWw	MTX2	metaxin 2	0.688341587548672	8.49336006764624	7.5256329775985	2.61122104657512e-07	5.43949984264679e-06	6.82767309944492
Eo.0e9wnVbhe64pgKg	SP110	SP110 nuclear body protein	0.680370260060401	7.4038445602908	7.525029770792	2.61441038708403e-07	5.44189215934493e-06	6.82643608055893
Q9eWpG7i9JupCIf85E	CCDC25	coiled-coil domain containing 25	0.688107844013043	7.78762652389999	7.52376394069384	2.62111630890328e-07	5.45159479411834e-06	6.82384003457139
KjWSirr6jEWjF3ndPk	AKAP13	A kinase (PRKA) anchor protein 13	0.696372851920165	8.13005261746413	7.52240945746136	2.62831156244191e-07	5.46229925962207e-06	6.82106193211019
rU5_iCSmi4oGkngEQY	TMEM136	transmembrane protein 136	0.712153003045871	9.44216716747536	7.50977709889131	2.69640733629812e-07	5.58640289161252e-06	6.79514043816092
TqWXGFoGoFCb8OCEN0	LAMTOR2	late endosomal/lysosomal adaptor, MAPK and MTOR activator 2	0.679944162045075	6.77237146711859	7.50922963121964	2.69939937863412e-07	5.58825970744567e-06	6.79401654942807
rt6H7sBJJLRvXaWUQU	ADSSL1	adenylosuccinate synthase like 1	0.683630429878515	6.2713290798	7.50818526777821	2.70511658918743e-07	5.59575087153558e-06	6.79187247750963
cdfjqToegKNUoMQgpI	CPVL	carboxypeptidase, vitellogenic-like	0.806192417476719	8.08282973538953	7.50585108913102	2.71793995534314e-07	5.61356707740275e-06	6.78707988757827
WUEHhEHXwnuv0t3nL0	GMFB	glia maturation factor, beta	0.676887528162557	9.60960872045423	7.5039072883547	2.72866659114619e-07	5.62568114072969e-06	6.78308826638067
oXcV9m5.t6gt.6VTtI	CTPS2	CTP synthase 2	0.691336391375671	8.00734988663455	7.50364184704762	2.73013478701778e-07	5.62568114072969e-06	6.7825431392781
len6N2.8Fb15VF5XMs	YPEL3	yippee-like 3 (Drosophila)	0.719540603528511	6.69581059743856	7.50055832473931	2.74725012402296e-07	5.65657739821993e-06	6.77620992172018
37OZSp290efO99qPeo	ATRAID	all-trans retinoic acid-induced differentiation factor	0.754571211160342	10.2378742278064	7.49984830560042	2.75120681407255e-07	5.66035327858259e-06	6.77475143733995
NHao516.tTcef49fo0	MKRN1	makorin ring finger protein 1	0.702678117700655	8.43975723400155	7.49914692836764	2.75512112427143e-07	5.66403621106965e-06	6.77331063755934
9SC__fOO7i4EzlHl6U	TCF12	transcription factor 12	0.68037696121844	8.5930281093133	7.49289539303147	2.79026539423719e-07	5.72745469375984e-06	6.76046551182808
6Q4glErjZoc4iaGpTE	EDF1	endothelial differentiation-related factor 1	0.692392834551846	10.8668832604962	7.47615257081861	2.88668723038574e-07	5.8936162565854e-06	6.72603766781183
Wrr_JfjyH.jucJSEpI	LZTFL1	leucine zipper transcription factor-like 1	0.647520731381533	7.31048429990313	7.47268951831059	2.90705675215505e-07	5.92160131699483e-06	6.71891193559289
Zr6CDmnTPxQt.eBl94	TFPI	tissue factor pathway inhibitor (lipoprotein-associated coagulation inhibitor)	0.680402003889272	6.12602585567365	7.46939432368357	2.92657676653289e-07	5.95681243533075e-06	6.71213008563882
lVJ4FYpwII4pCIA7FU	IFI27L2	interferon, alpha-inducible protein 27-like 2	0.676682407769407	6.95457760450601	7.46366504106633	2.96083866751661e-07	6.01736297489809e-06	6.70033512735099
3lQi3D.M5XlDtdNz5I	CHURC1	churchill domain containing 1	0.651757715416357	7.63755598508108	7.46053090437287	2.97975623841822e-07	6.04212805825774e-06	6.69388095141761
0oQ56UeU97vSAhziF4	UACA	uveal autoantigen with coiled-coil domains and ankyrin repeats	0.680440309049334	6.99189595499691	7.4582351886763	2.99369228274993e-07	6.06563913580883e-06	6.68915250401963
QzYbbjUgtSJ4goeXv4	PARP8	poly (ADP-ribose) polymerase family, member 8	0.70950357273779	7.83880246703179	7.45513308748498	3.012630447989e-07	6.09474797156136e-06	6.68276202322769
oKZ9UH0x6SiriivR4k	ETV4	ets variant 4	0.832953258014855	6.72409319797651	7.4530175509473	3.02561660019635e-07	6.11637915296705e-06	6.67840316618123
9qIJfiCqbjIXo7fXgk	TSG101	tumor susceptibility gene 101	0.773698192489642	9.74657355929665	7.44144860389801	3.09766167112837e-07	6.24308773990679e-06	6.65455575237661
NICr.zoUOVS_0tIlvo	SGK1	serum/glucocorticoid regulated kinase 1	0.718546216171981	8.2483304650452	7.44056408222597	3.10324237294704e-07	6.24961137705891e-06	6.65273171549683
xFL_rhKnrAtUu8ji4U	PDGFD	platelet derived growth factor D	0.745697503592274	6.46640733731526	7.43891567846748	3.11367034349329e-07	6.26587970104944e-06	6.64933213868925
NJHXLd6XujUuc97RQU	MYO5C	myosin VC	0.687450594948105	7.93254853998617	7.43834117159446	3.11731322929005e-07	6.26847963392081e-06	6.64814722098005
3TXj7nnrbf3V0iS4SQ	VAMP5	vesicle-associated membrane protein 5 (myobrevin)	0.771234621316823	8.21053278919778	7.43217366727741	3.15669903480536e-07	6.32858820030452e-06	6.63542395676326
Bx496XsFXiAlj.Eaeo	A2LD1	AIG2-like domain 1	0.705755616940646	6.41521559197683	7.42741781545453	3.18742062934962e-07	6.38537818639956e-06	6.62560934621023
l3jfXmngWVp4lhPlps	ATP5E	ATP synthase, H+ transporting, mitochondrial F1 complex, epsilon subunit	0.730545409693249	10.9475345984205	7.42296201223759	3.21648410722466e-07	6.43876368130918e-06	6.61641116475679
6yEdVgt.72TrREeOfI	CD24	CD24 molecule	0.699202721132297	11.2079456282725	7.42161152666261	3.22534672497731e-07	6.4516612959336e-06	6.61362280634645
iaGe9wAK3Xkje3qe44	SGK1	serum/glucocorticoid regulated kinase 1	0.663599412651114	7.70101928358587	7.42080692310852	3.2306389506942e-07	6.45302260308384e-06	6.61196141756417
BS4MBTTflHFV14JRJI	CXCL12	chemokine (C-X-C motif) ligand 12	0.689789269890409	6.58362827621773	7.41885528879334	3.24351297303066e-07	6.47343038270132e-06	6.60793121378014
3uRuHld7oJSfAVyV7g	UROS	uroporphyrinogen III synthase	0.696701043715687	8.65596716059402	7.41594919581265	3.26278134985945e-07	6.50215260931633e-06	6.60192905886045
3QnohEvogqjeduieg4	PCCA	propionyl CoA carboxylase, alpha polypeptide	0.724153283925705	8.68491674960311	7.41304145924921	3.28217892236031e-07	6.52617589752537e-06	6.59592236535262
WSEepwAqz0hE6ERPXI	ANO4	anoctamin 4	0.665396960822794	6.66277933111118	7.41046801712171	3.29944571644196e-07	6.54586462672682e-06	6.59060529035267
34xhFk6fYh0RnookQU	RYR1	ryanodine receptor 1 (skeletal)	0.650511199063302	7.29789473420246	7.40417464261101	3.3420680291227e-07	6.61720964544706e-06	6.57759856309298
xjpUt9zVUXACFCT45U	RNASET2	ribonuclease T2	0.70203865572096	8.1400288305002	7.39501013885348	3.40515434742722e-07	6.71560913607984e-06	6.55864839477725
BqUICQfiX6nDeniy0s	ELF1	E74-like factor 1 (ets domain transcription factor)	0.680513205084878	7.1896974352525	7.38460924179855	3.47824324916199e-07	6.84456664174578e-06	6.53712787763515
B3_oNht0Ir3U66xKOk	PRDX5	peroxiredoxin 5	0.659296334629849	11.7731807348719	7.38372210635724	3.48455179299857e-07	6.84687465059057e-06	6.53529162690485
WfqUHC3FRGAAgP5ftU	MYO10	myosin X	0.786900135414996	8.23208186498778	7.36954363451395	3.5869953772808e-07	7.01714194716179e-06	6.5059296658562
ZrlfHNT1cxFe9.VITE	EPM2AIP1	EPM2A (laforin) interacting protein 1	0.645861448229261	8.40654725908959	7.36850864518056	3.59459417974943e-07	7.02170397134351e-06	6.50378525975176
9np97JRe1fc.9JgrS4	FAM181B	family with sequence similarity 181, member B	0.749334141534278	7.46230647183538	7.36176009497296	3.64455056267058e-07	7.1088731677431e-06	6.48979931394923
i8lcq61QU7jt6JMo5M	CLK1	CDC-like kinase 1	0.683942972925449	9.31636201943526	7.36116557938949	3.64898569335823e-07	7.11232123740525e-06	6.48856692293109
3.wfvj0jt_tXgy1yPE	TIPRL	TIP41, TOR signaling pathway regulator-like (S. cerevisiae)	0.648551954644168	7.09255073439769	7.35281390464496	3.71188196797246e-07	7.20856670021978e-06	6.47124941452715
lgq1V54eiJ6gzpP6Ec	FBXO32	F-box protein 32	0.671648224489854	6.1619938189211	7.35243083102169	3.71479358569341e-07	7.20897060909237e-06	6.4704548711803
NdFQumk3waT66Ceq0g	LAMTOR2	late endosomal/lysosomal adaptor, MAPK and MTOR activator 2	0.725988368696914	8.10235724268028	7.34614292060031	3.76292430590412e-07	7.28646432045224e-06	6.45741011461759
N2E5Tx4JKVIEe8Z_UU	CLYBL	citrate lyase beta like	0.632355057190475	6.41742309757159	7.33777174423397	3.82800209888188e-07	7.40172936653999e-06	6.44003517913763
Wi.JLf_i4UkH_O.kcI	GJA1	gap junction protein, alpha 1, 43kDa	0.730925003356839	8.05528419526468	7.33459705396026	3.85298505264865e-07	7.43386349087002e-06	6.43344342410645
39v0qt5b1NevSIKWJs	PMEPA1	prostate transmembrane protein, androgen induced 1	0.678026337616498	6.84006321207074	7.3340810531261	3.8570615477495e-07	7.43634773023809e-06	6.43237189942176
6r_JtLjPdUg7HzfF2k	DCBLD2	discoidin, CUB and LCCL domain containing 2	0.675281572523702	9.67900080693318	7.33236713669508	3.87063375702372e-07	7.45173851965923e-06	6.42881253152105
NdWrNtp0it1IBDJ5YI	TSHZ2	teashirt zinc finger homeobox 2	0.667190214529486	6.32966360263779	7.32455944603694	3.93308804115416e-07	7.54473809563557e-06	6.41259293203948
iUeu3DGc__Wiur3uG4	ALPK2	alpha-kinase 2	0.670062752526102	6.86821131185654	7.32371533484031	3.93990216025583e-07	7.55237607484266e-06	6.4108388933943
KeS7W84uUAN7fgpJxE	RGS2	regulator of G-protein signaling 2, 24kDa	0.650865039481273	7.30580094009036	7.32305673095415	3.94522722533628e-07	7.55715077129071e-06	6.40947026683411
NG_Lp56Od7GoK14aOI	PYCARD	PYD and CARD domain containing	0.734578833886173	6.6409149080494	7.32057383054553	3.96536930162128e-07	7.59028047799208e-06	6.40431009405687
ByLH7TfgzJdVCIgSro	ATP5L	ATP synthase, H+ transporting, mitochondrial Fo complex, subunit G	0.649436602478883	10.3125281790232	7.31853576097641	3.98198206364246e-07	7.61661188988253e-06	6.40007378494066
ZS9NP658t.sKnd7r_E	CGGBP1	CGG triplet repeat binding protein 1	0.683641309925528	9.80562437295023	7.30986279677873	4.05348449640193e-07	7.74227153381526e-06	6.38203999404159
Hus080pSeSXfl_F5PU	C10orf32	chromosome 10 open reading frame 32	0.690809955707981	6.8795230612782	7.30835697174597	4.06603331874717e-07	7.76068091704184e-06	6.37890788222805
cSh25fee90_6UIDtUk	UBXN1	UBX domain protein 1	0.660732030503955	10.5191276040324	7.30595061957607	4.08616998448066e-07	7.79353622791076e-06	6.37390204211852
KquSiX96P6O6c6AgRI	COX7A2L	cytochrome c oxidase subunit VIIa polypeptide 2 like	0.664567850384992	10.7059518764952	7.30474335389859	4.09631127770139e-07	7.801717422045e-06	6.37139032068066
lDOHPcCnuKU6rPrwvk	DSC2	desmocollin 2	0.686388308203027	7.65873346328386	7.30333116965151	4.10820689838845e-07	7.80764281814895e-06	6.36845201603665
clTypwoh4Tj.za96sA	JMY	junction mediating and regulatory protein, p53 cofactor	0.790420900764454	7.10678564983515	7.29514656442292	4.17785595591438e-07	7.92870827106769e-06	6.3514171737199
KorXnkBVeJf5T0cfFA	RNF150	ring finger protein 150	0.738419008379376	7.67280873633258	7.28952482721132	4.22640055018753e-07	8.00374604191763e-06	6.33971127106553
leXnk3.e_VTUWUn1fQ	STAT6	signal transducer and activator of transcription 6, interleukin-4 induced	0.643541278487099	6.6239787424918	7.28723468554406	4.24634279024175e-07	8.03580441156892e-06	6.33494138708453
Esl1NOER8cT84PiS94	TMEM106B	transmembrane protein 106B	0.7164230563122	7.44523089534615	7.27913192367322	4.317683439123e-07	8.15083542629642e-06	6.31805936740821
HcBEfZ51WMgIbqNB6I	ZNF277	zinc finger protein 277	0.92848686817119	7.78403804025349	7.27864785963467	4.32198432429614e-07	8.15083542629642e-06	6.31705054527869
c5aG_pJtzNF_CCzjrY	SRP14P1	signal recognition particle 14kDa (homologous Alu RNA binding protein) pseudogene 1	0.696949904806005	11.470408137761	7.27859967029569	4.32241272606628e-07	8.15083542629642e-06	6.31695011371751
fmpZa4DFHHeNv.0eFY	RNA28S5	RNA, 28S ribosomal 5	0.835046864439189	8.77023676599609	7.27621548501916	4.34366286293904e-07	8.1851184860358e-06	6.31198083502063
NkEC1YkOC01HXk3r60	CFD	complement factor D (adipsin)	0.742216995185547	7.38029482231006	7.2722626889078	4.37913176800675e-07	8.23449714119408e-06	6.30374046705775
oJLp1LdSeoM8Zt7cRI	FAP	fibroblast activation protein, alpha	0.634919624746093	6.085146232871	7.2601331419558	4.48984871555403e-07	8.39532441455348e-06	6.27844095866474
x5ErpVCWe0Xm3JShCc	STAP2	signal transducing adaptor family member 2	0.772714947449758	6.25141962680309	7.25921664838495	4.49833083713808e-07	8.40529036029781e-06	6.27652855502521
BpRQUhxwYusSK4epes	ZDHHC4	zinc finger, DHHC-type containing 4	0.637214013222913	8.40770701394879	7.25779794667889	4.51149349772728e-07	8.41808695755075e-06	6.27356799476577
6VOA0UNCl1vfcCPLU0	LGALS8	lectin, galactoside-binding, soluble, 8	0.670555186845931	7.57128315097413	7.25366905023653	4.55002782027181e-07	8.47220263964577e-06	6.26495023443895
r_04r.6P5Q43noTTlU	NAV2	neuron navigator 2	0.652614045917289	7.08814169762145	7.24843931923197	4.59932401291249e-07	8.54346852669886e-06	6.25403154187499
9CSEoHrqK0Lqgvrg7o	C1orf43	chromosome 1 open reading frame 43	0.687747975485753	10.8115150057024	7.24247728273222	4.65619574567142e-07	8.63269294029681e-06	6.24157944978456
Bo3OQMydRwKFMqCJSU	WIPF1	WAS/WASL interacting protein family, member 1	0.732770480700218	6.0466606360091	7.24219745055223	4.65888281618929e-07	8.63269294029681e-06	6.2409948851483
fqeV6v3fHQ1ei7CT_g	C1orf115	chromosome 1 open reading frame 115	0.712445635238314	7.07440344286364	7.24047373809541	4.6754699690418e-07	8.65741189267574e-06	6.2373938473316
oci.hQwhQ.eU4IFqoY	VAT1L	vesicle amine transport protein 1 homolog (T. californica)-like	0.656208520999328	7.58396455342669	7.23046175986503	4.77302655660437e-07	8.80138175002068e-06	6.21646975757846
NV_VdHjfn.V63Tkvus	NNAT	neuronatin	0.649241038298627	7.46403523065853	7.2207452508282	4.86971280500455e-07	8.95489808500975e-06	6.19615030147687
oks6Dr0onsLnZSAVIk	STXBP3	syntaxin binding protein 3	0.680238336768884	7.54833735418461	7.20749021660736	5.0048784059093e-07	9.16552732247017e-06	6.16841054549688
0SgNhqhKdlh_VcP9jo	NGFRAP1	nerve growth factor receptor (TNFRSF16) associated protein 1	0.7476929070365	9.06284126412641	7.1979098948114	5.10497670241415e-07	9.30410791477587e-06	6.148346452892
o5RKSV6hMoJ6iQoCrc	RPL13A	ribosomal protein L13a	0.634711815794151	11.8280006395862	7.1934969975748	5.15177650744284e-07	9.38298967175245e-06	6.13910037228656
QeXFkTVRp4KEII6OVM	GSN	gelsolin	0.735042454442429	6.19565763983753	7.19125644410353	5.17570725434548e-07	9.40088952519536e-06	6.13440487532233
KqKjqfNQUty86K15yU	HNRNPH2	heterogeneous nuclear ribonucleoprotein H2 (H')	0.690473046992263	8.08771265762496	7.19049243840972	5.18389358157087e-07	9.40934911225362e-06	6.13280360536538
cV6F0uopuniFB6.lzA	PPP1R15A	protein phosphatase 1, regulatory subunit 15A	0.662569092392268	8.05310565699749	7.18803645353646	5.21030006312623e-07	9.45084631858489e-06	6.12765560773356
QTd7pJpJz8TpdEpNJ4	GTF2B	general transcription factor IIB	0.692027787399338	7.89243605001174	7.18091850582303	5.28761796768837e-07	9.57806015560073e-06	6.11273109131319
6mtKh4N_Vvzs51O3JU	SCNN1A	sodium channel, non-voltage-gated 1 alpha subunit	0.648702785663126	6.47898515882212	7.17361951586563	5.36813200990538e-07	9.70412690929607e-06	6.09741993072184
3h4ZBUbsHtJaleLDZ8	CEBPB	CCAAT/enhancer binding protein (C/EBP), beta	0.698171743696841	9.73589661243274	7.16830671687043	5.42753099740914e-07	9.78496866226622e-06	6.08627073775498
c3giKUEl9V5fo94LvU	NUDT3	nudix (nucleoside diphosphate linked moiety X)-type motif 3	0.62776731303987	8.38625500542549	7.16700543772939	5.44218283662526e-07	9.80475426728215e-06	6.0835393580277
iJl1F6XHe8.UXv6sqU	DHX40	DEAH (Asp-Glu-Ala-His) box polypeptide 40	0.691647138783651	9.03763659524037	7.16554239188097	5.45870482079697e-07	9.82788017162258e-06	6.08046816009111
Th98r4X6X4XUUcnThU	ZNF252P	zinc finger protein 252, pseudogene	0.644027088685683	7.59337257866073	7.15765142282819	5.54871268347234e-07	9.96302188499034e-06	6.0638986519585
EOempOpeRxPl9KCuCQ	DNAJC4	DnaJ (Hsp40) homolog, subfamily C, member 4	0.690055014057545	6.67525891275232	7.14692425159638	5.67353240500327e-07	1.01734410253535e-05	6.04136031664412
oUh7jh6iang4jou5PE	FTH1P8	ferritin, heavy polypeptide 1 pseudogene 8	0.688011169442102	11.5140847996106	7.14580754796679	5.68669153641241e-07	1.01901843499261e-05	6.03901318140145
fSohbtLKju5enuxurs	LY6E	lymphocyte antigen 6 complex, locus E	0.654201149266147	9.8438703021155	7.14431645635697	5.70431150705731e-07	1.02148933528661e-05	6.03587888179135
KO51fUnriKKLyJ62.4	IDS	iduronate 2-sulfatase	0.621864425721574	7.03698789200791	7.13594177789033	5.80432506395285e-07	1.03548533812623e-05	6.01826964868033
rWFdCkjWAlyy8vker4	IQCK	IQ motif containing K	0.667857034964694	7.39087616789659	7.12050368548973	5.99345872343458e-07	1.06539722267773e-05	5.98578380654112
BV9KdE5EoOcTjpSefU	GABARAPL1	GABA(A) receptor-associated protein like 1	0.618519640812253	7.83398371134227	7.11358371267342	6.08028763618855e-07	1.07691807361994e-05	5.97121202690903
WpSg16t5B.oAdd9EwQ	CPQ	carboxypeptidase Q	0.771101479566805	6.55295092961169	7.11277014785411	6.09058076439718e-07	1.07691807361994e-05	5.96949843778201
Eh6Qr9cidx8SBJXil4	GSTO1	glutathione S-transferase omega 1	0.687507658909483	10.0511446049528	7.10912131606019	6.13696681304185e-07	1.08368266955595e-05	5.96181191871808
f526.S7W7tTu3lfSic	RHBDD2	rhomboid domain containing 2	0.63252144123115	8.16840408382585	7.09893296351997	6.26842516143644e-07	1.10324282841281e-05	5.94034004824014
Be4l_ThNOKWjgH3S1I	PDGFRA	platelet-derived growth factor receptor, alpha polypeptide	0.637525603659883	7.37718318560166	7.09405068921244	6.33244577388364e-07	1.112973180403e-05	5.93004579379425
xg1P7TSg0AVEtT7gu4	GAS1	growth arrest-specific 1	0.712217981001103	6.86673166574183	7.09091323898167	6.37394216939294e-07	1.11548474450867e-05	5.92342881820262
rl97KD3.qguKCUrUa0	CD83	CD83 molecule	0.619279903891511	6.75157116698321	7.09078585509566	6.37563287815485e-07	1.11548474450867e-05	5.9231601341247
xniZB5VN4UeHQMYHn4	WDR41	WD repeat domain 41	0.688612361767358	7.61024063148725	7.08771688898491	6.41650592911089e-07	1.12116457466457e-05	5.91668627371052
Z1W1.1FLdl3pfd6Udc	CNFN	cornifelin	0.633770313988795	6.53685354144967	7.08326213474274	6.47631637558438e-07	1.12791965929838e-05	5.90728691870476
Hql0xBX03kdBPw27X4	SLC41A3	solute carrier family 41, member 3	0.628485116263816	7.66896673033397	7.07862759051757	6.53915096739372e-07	1.13663573268961e-05	5.8975054115744
iv17X__dOe.C5KeIVI	SYPL1	synaptophysin-like 1	0.626717092223372	9.32718527539669	7.0698560037465	6.65980116991951e-07	1.15534767986164e-05	5.87898458733402
Ea1dOu3R1JISKPu25Q	TFPI	tissue factor pathway inhibitor (lipoprotein-associated coagulation inhibitor)	0.6295953970801	6.82465393787076	7.05994323365508	6.79891373025461e-07	1.17565652207204e-05	5.85804189477834
iHXTXVINxS.OsgI6gU	SUCLG2	succinate-CoA ligase, GDP-forming, beta subunit	0.637010831038271	8.31569474808643	7.05759238504165	6.83234199232371e-07	1.17990652126502e-05	5.85307334584301
9Jf90CV.S8QUVRzoNI	ANAPC13	anaphase promoting complex subunit 13	0.660629561690418	10.0415969813649	7.05634629995093	6.8501295479437e-07	1.18221264897327e-05	5.85043943126657
TB_Eot5cQ7CHlx4ICQ	C6orf120	chromosome 6 open reading frame 120	0.706091949108881	6.59713823177461	7.04968461666525	6.94603644003188e-07	1.19644131548456e-05	5.8363547891678
HDlHhX3lZGeFRxC0ns	ASNS	asparagine synthetase (glutamine-hydrolyzing)	0.616683701895626	9.13482139916032	7.04588670259148	7.00133263142304e-07	1.20053719153868e-05	5.82832231130517
BeU4JL957H6OLUOV6o	GTF2H5	general transcription factor IIH, polypeptide 5	0.639182020257878	9.69264876550755	7.04326547748425	7.03976114520536e-07	1.20557605122515e-05	5.82277738006619
W_VFWRJeL_QwB6hHqE	FLJ22184	putative uncharacterized protein FLJ22184	0.612171796633435	6.82889446850107	7.04219356500946	7.05553850254265e-07	1.20689300167289e-05	5.82050959723818
rYSieMJCAm0SUm3vRU	NR5A2	nuclear receptor subfamily 5, group A, member 2	0.641272063096964	5.80464672710665	7.04090695686276	7.07452407692938e-07	1.20919942299516e-05	5.81778739401221
osGi.IlKnjn_u6Ukd4	TAP1	transporter 1, ATP-binding cassette, sub-family B (MDR/TAP)	0.720816288933135	7.63843738250184	7.03923637065188	7.0992543464506e-07	1.21264905761537e-05	5.81425244305433
9epLgujNHgojKCUhxE	ATF4	activating transcription factor 4 (tax-responsive enhancer element B67)	0.642187089312447	9.36758782521921	7.03766734781487	7.12256227992847e-07	1.21585147651737e-05	5.81093206256342
r6q6edenDnzyAO121U	RBKS	ribokinase	0.620837067350824	6.12775904003942	7.03614906272939	7.14519159063996e-07	1.21893402797712e-05	5.8077187429807
cn_ot95.noTiHoKe3o	CD3D	CD3d molecule, delta (CD3-TCR complex)	0.6091011940204	6.45352371237651	7.03514349470532	7.1602198782822e-07	1.22071677004167e-05	5.80559037663656
ESSOKRzOZ9QHXgXhBQ	BEX4	brain expressed, X-linked 4	0.653288695415885	6.06703580127607	7.02344438477317	7.3374773888248e-07	1.24695026829589e-05	5.78081841078747
K5fX4U3F_BwVHVJ1SU	ABHD14A	abhydrolase domain containing 14A	0.640231845606094	6.8093933945114	7.01393798934168	7.48483976523582e-07	1.26795277954414e-05	5.76067599765798
coi1_AiFQoBXg9MVG0	C14orf142	chromosome 14 open reading frame 142	0.646648913594777	8.33745075505684	7.01170149383954	7.51994962110796e-07	1.27309166156967e-05	5.75593551085375
cf3p10BLK_ksKSrVP0	SLC2A3	solute carrier family 2 (facilitated glucose transporter), member 3	0.624907126911697	9.38866181317657	7.00994542877109	7.54763631382847e-07	1.27516096395843e-05	5.75221288283254
0pxR6i0o04vTffX3x4	SRI	sorcin	0.677255419340677	7.43628676053251	7.00971342630542	7.55130198803768e-07	1.27516096395843e-05	5.75172103746626
TrUix_.1Y7tSUnWSSc	BHLHE40	basic helix-loop-helix family, member e40	0.686966686469178	8.82319449096387	7.00909918089911	7.56101602023754e-07	1.27599323521274e-05	5.75041880244887
ZVKEnkqyI0.wufui_E	BTN3A3	butyrophilin, subfamily 3, member A3	0.69452747477542	6.52911432806733	7.00329876137402	7.65338464089149e-07	1.2883197478834e-05	5.73811912379626
iyV.W_R0IoJCNPL4No	PPA2	pyrophosphatase (inorganic) 2	0.663345250783138	9.52819299374827	6.99765368357421	7.74439633083723e-07	1.30281756318892e-05	5.72614457211713
KVVEd_dLe0XvS3nx0c	FBXL20	F-box and leucine-rich repeat protein 20	0.675039881909118	6.74727904463461	6.99087464159645	7.85516569959506e-07	1.31895553031488e-05	5.71175904665892
lXnT7fi.cFO5I5Cb0o	ARHGAP28	Rho GTPase activating protein 28	0.70196644005756	8.02887045704818	6.98970165059456	7.87449740738903e-07	1.32136940761876e-05	5.70926927459637
ZVKVCd7uFSIDAjl0uk	DGCR6	DiGeorge syndrome critical region gene 6	0.642010086966934	8.69140495405886	6.9874025577149	7.91253039490967e-07	1.32608240383326e-05	5.70438872936505
6NSmokgnAlAlQiLpLk	MAGED2	melanoma antigen family D, 2	0.639622008332826	6.58794874679632	6.98241739423731	7.99564955008026e-07	1.33665203513066e-05	5.69380375965727
3kHOgnuANNELl3gJi4	METTL7A	methyltransferase like 7A	0.779485651709852	7.13504475392109	6.98202234864528	8.00227461926824e-07	1.33692136872286e-05	5.69296482125189
BIqCkquhZTiTgCFYJA	UBAC2	UBA domain containing 2	0.66912854852624	8.26561890310781	6.97925285504432	8.04887921560836e-07	1.3409054932713e-05	5.68708280889322
6s0eLT_S7.eUSF.qeU	SOX9	SRY (sex determining region Y)-box 9	0.667355440139593	6.78278921155099	6.97070897550544	8.19442431320178e-07	1.35915692462835e-05	5.66893044075249
K7j1JRZeFNZT1h5wCY	FCGRT	Fc fragment of IgG, receptor, transporter, alpha	0.627048973990744	7.76995514847008	6.96392988815887	8.31183400064242e-07	1.37570913589776e-05	5.65452070871039
9pfxaT47p079KSH6rU	ZNHIT3	zinc finger, HIT-type containing 3	0.661855104041783	10.1735029025216	6.96248277848894	8.33712075187963e-07	1.37732953982725e-05	5.65144392556639
WD8V6UI1kKWVqB54Z8	RPS9	ribosomal protein S9	0.640689529950591	11.8074730274073	6.95602479843583	8.45093706979984e-07	1.39268100141621e-05	5.6377098791036
QfpyF_.4o.xCF.smPI	PAPSS1	3'-phosphoadenosine 5'-phosphosulfate synthase 1	0.659319014759108	8.60525309992295	6.94992716543694	8.5598720866172e-07	1.40889153899729e-05	5.62473713294413
Hi5ceKX8JFnBPX9TT0	RBM47	RNA binding motif protein 47	0.60569034903179	7.01975619841504	6.93993393196647	8.74154098144903e-07	1.43524906853052e-05	5.60346589365649
xnl116e._5e.gnHnl0	GNPDA1	glucosamine-6-phosphate deaminase 1	0.755762632094536	9.71850426336879	6.93638273028127	8.80705150090855e-07	1.44466982341521e-05	5.59590376910798
HCnY15iCgut3lSXlF8	GRN	granulin	0.628704915049397	8.67540502432851	6.93456323212125	8.8408122895417e-07	1.44798168850332e-05	5.59202858702176
xa8KoVExS5Qqo7QuuM	CTDSP1	CTD (carboxy-terminal domain, RNA polymerase II, polypeptide A) small phosphatase 1	0.614720302151979	7.77477777412698	6.92991985980056	8.92757564691049e-07	1.45988797686065e-05	5.58213712228334
KgkxUqCCe_WjhVziAk	GSTO1	glutathione S-transferase omega 1	0.676696910112805	9.35019551021123	6.92979435829922	8.92993283175713e-07	1.45988797686065e-05	5.58186973552165
9WQUXkBSBh3IP19VlU	ETV6	ets variant 6	0.624555130955727	6.75242012312555	6.92927568192219	8.93968147820108e-07	1.46058619445315e-05	5.58076464952435
lUk_NyCSKDVJl.wC_8	RSL24D1	ribosomal L24 domain containing 1	0.705057993352382	11.6058286051685	6.92834283133292	8.95724222629535e-07	1.46255913485572e-05	5.57877703969828
09NJWUI6Y5CaUIqYE8	SF3B14	splicing factor 3B, 14 kDa subunit	0.60191330673788	10.9986232058304	6.923407482006	9.05074240883728e-07	1.47601832164671e-05	5.56825946754699
rtR4C3cKCzXfnnAfrE	IFT74	intraflagellar transport 74 homolog (Chlamydomonas)	0.737821586407494	7.91713668804577	6.91997251734881	9.11641068913517e-07	1.48339693942351e-05	5.5609374313516
EqevnsgEzBAqSV1H3o	ENC1	ectodermal-neural cortex 1 (with BTB-like domain)	0.623180492537969	7.47647199371359	6.91987718164048	9.11824026295806e-07	1.48339693942351e-05	5.56073418984243
ljgiS313nlfxwkAXok	ZNF697	zinc finger protein 697	0.661626076131054	6.83065260368609	6.91867956589247	9.14125577826117e-07	1.48623441507046e-05	5.55818095007594
luo2ITsJJNOiv4I5ZM	B2M	beta-2-microglobulin	0.821183030356839	11.5516071971511	6.91767802049124	9.16054919999102e-07	1.48846364331847e-05	5.55604557512094
oVdvX6iOOl.gzkhBf4	FBXW11	F-box and WD repeat domain containing 11	0.61559865269616	9.31255251589558	6.91659637269357	9.18143280207135e-07	1.49094838145207e-05	5.5537392675716
xkuLp7.eUTogE63kuI	ZNF84	zinc finger protein 84	0.619315912795875	7.09458568622526	6.91442962812181	9.22341423380746e-07	1.49594353485549e-05	5.54911883666415
0sHsL0TQXTq.p_Kesk	UQCRH	ubiquinol-cytochrome c reductase hinge protein	0.623852798954328	10.3104617468293	6.89625258474043	9.58348223344996e-07	1.549629898561e-05	5.51033331773186
QRf5Xp3k_0XIiQitzI	DCBLD2	discoidin, CUB and LCCL domain containing 2	0.616383285521003	8.56015378218969	6.88606099410103	9.79167056497422e-07	1.58233396329983e-05	5.48856792963491
QtXIUf7OFv5LeJKUqk	LBH	limb bud and heart development homolog (mouse)	0.712775586885581	7.61193129733604	6.88078695243225	9.90122915057763e-07	1.59810153796006e-05	5.47729923126521
ZqAoJKkuurt4BdIBME	ADH5	alcohol dehydrogenase 5 (class III), chi polypeptide	0.622916469963849	7.34195648281056	6.87669498057584	9.98710163851916e-07	1.60918791922338e-05	5.46855367753432
KCF62234f6QOJaJV_o	IFNGR2	interferon gamma receptor 2 (interferon gamma transducer 1)	0.649415277159361	9.2694602914712	6.87665135226372	9.98802132581268e-07	1.60918791922338e-05	5.46846042126873
NHroXsM1E_4J7s4D0E	GNAI1	guanine nucleotide binding protein (G protein), alpha inhibiting activity polypeptide 1	0.628075440602017	6.61635272213726	6.86307047289627	1.02785892914687e-06	1.64803550732244e-05	5.43941896949579
0ToUX6jFkkU0E1l_eM	CELF2	CUGBP, Elav-like family member 2	0.61366099925404	6.08371837328165	6.85150647452892	1.05328624264132e-06	1.68475251192491e-05	5.41467144920849
NU44rJ91ep3X35eV7c	ALDOC	aldolase C, fructose-bisphosphate	0.679443943152174	7.26314847997028	6.8434805909288	1.07131386142667e-06	1.71050974856771e-05	5.39748541512779
ZTqf63.4cBd.zBO9DA	RPLP1	ribosomal protein, large, P1	0.617765695164945	11.3551625051649	6.842060505625	1.07453656932206e-06	1.71360305528728e-05	5.39444367537237
Ql1H6oV5du2383lzx0	SPOCK2	sparc/osteonectin, cwcv and kazal-like domains proteoglycan (testican) 2	0.627733066341063	6.65137342731634	6.83226767990856	1.09703366069061e-06	1.74634659872563e-05	5.37346086503742
WULO_39Q65fn653Xro	CHIC2	cysteine-rich hydrophobic domain 2	0.659173422333972	8.6928201300076	6.83141435121503	1.09901684638015e-06	1.7484597369857e-05	5.37163187053782
QvhSDL6wd5SJex8XlA	ANGEL2	angel homolog 2 (Drosophila)	0.605878478312621	8.66080300922493	6.82956479094723	1.10332801324851e-06	1.75427180353358e-05	5.36766726334151
Wt7fd57Nz1QZ_OOuXo	CAPRIN1	cell cycle associated protein 1	0.610362558565557	8.23135373234486	6.82328658661216	1.11809227838638e-06	1.77246209933974e-05	5.35420635999983
TCLXXSIUo664T127eU	GTF2IRD2B	GTF2I repeat domain containing 2B	0.630864564865164	7.57630975733396	6.82205613551676	1.12100965193407e-06	1.77603097796613e-05	5.35156758728591
oV3gR9T7zlFSAXHovE	ITM2B	integral membrane protein 2B	0.604156060634339	9.31588122720647	6.81727453782836	1.13242132418982e-06	1.79304526058179e-05	5.34131130960146
6J0SSMPeI06uKrrk74	GBAS	glioblastoma amplified sequence	0.652049657691853	8.48078542823238	6.81699003653757	1.13310406780965e-06	1.79306153496004e-05	5.34070097552915
inoFeqHGG1dAX59yiM	YWHAZ	tyrosine 3-monooxygenase/tryptophan 5-monooxygenase activation protein, zeta polypeptide	0.647063164125412	6.33082422135405	6.81267027783075	1.14352280998605e-06	1.8031278654919e-05	5.3314326048432
EiHe.NHJfe1dWSCHvo	UBE2E2	ubiquitin-conjugating enzyme E2E 2	0.696279809253016	8.32546733459696	6.81224514391764	1.14455349884246e-06	1.8036864357645e-05	5.33052031672823
lo4foRHV6R4It4Eel4	HERC6	HECT and RLD domain containing E3 ubiquitin protein ligase family member 6	0.602781685045451	6.24311702995553	6.81009773133346	1.14977429168889e-06	1.81028263046774e-05	5.32591185952838
xSUpJ_beA0XUCiTd7M	CLUAP1	clusterin associated protein 1	0.641341138019442	6.6411808813717	6.80657951241636	1.1583808383237e-06	1.82224582141966e-05	5.3183602881407
T46F1WdXQnejp5Lvsc	VASH1	vasohibin 1	0.689900831389854	6.9759732671647	6.79803953513505	1.17954898506253e-06	1.85008789045337e-05	5.30002323998348
cqbI.gxK4lDrJJI5KI	CCT6B	chaperonin containing TCP1, subunit 6B (zeta 2)	0.598143458733825	6.14695601310298	6.79058858302339	1.198342928402e-06	1.87625460028837e-05	5.28401682450561
E1JkKKp594ra6e39Tw	BGN	biglycan	0.648794108052783	10.5588840781477	6.78918896627255	1.20190750713634e-06	1.88073132454714e-05	5.28100931273752
uD1Su_6ysPg06qS.V0	DPH5	DPH5 homolog (S. cerevisiae)	0.750979416493995	7.42796036625685	6.78253568773101	1.21900210203718e-06	1.90524455150758e-05	5.26670920644057
Epese6Z1uA8hvNILUc	H3F3AP4	H3 histone, family 3A, pseudogene 4	0.78474712236514	12.1224652777954	6.78209360165966	1.22014680494456e-06	1.90591648547403e-05	5.26575881357094
6hygVInCze4pDd5gZ4	PARP11	poly (ADP-ribose) polymerase family, member 11	0.6211494874979	6.19832952076134	6.78042074295946	1.2244883980347e-06	1.91106999748555e-05	5.26216228729078
TUWd9qaSQXiPARSEV8	TMEM91	transmembrane protein 91	0.655387531303481	7.07883842136459	6.77999487525405	1.22559619550716e-06	1.91106999748555e-05	5.26124664443466
No2Sg0qgLj.Arr91JE	RAP2C	RAP2C, member of RAS oncogene family	0.628827929700932	7.72594010463007	6.77616448223809	1.23560657286578e-06	1.9255531068903e-05	5.25300999957653
E2tWIb1lJv1pL1nFKM	SCAND1	SCAN domain containing 1	0.657926025834402	8.56252003904707	6.77306796074632	1.24376054137138e-06	1.93599714390698e-05	5.24635004067888
NijoXRcdZEW4AB6A6k	IGSF5	immunoglobulin superfamily, member 5	0.598120212741479	6.23393616290603	6.77255505274864	1.24511650256254e-06	1.93697703759203e-05	5.24524676503861
H0SN5J5fofg1OQ78i4	NR5A2	nuclear receptor subfamily 5, group A, member 2	0.649422043697419	5.83505265758119	6.76744503245264	1.25870910808898e-06	1.95698073808073e-05	5.23425314975215
QKF6lPkFAOqH16sqK0	VAT1	vesicle amine transport protein 1 homolog (T. californica)	0.639051044877991	7.63128828627414	6.76531336808097	1.26442437195335e-06	1.96472094718906e-05	5.22966612421453
ibqLT18TRIUF9H6CCU	SNX7	sorting nexin 7	0.625200664744151	7.50399011821931	6.76350823973697	1.26928503397368e-06	1.97112499393559e-05	5.22578129688456
EZb_oGQf4ohLmuh9Lg	C11orf67	chromosome 11 open reading frame 67	0.690353684093165	7.60665925091954	6.75994420229868	1.27893845278146e-06	1.98380540459364e-05	5.21810987563212
i7k.0Xiv1eTV5LlAlU	GLB1	galactosidase, beta 1	0.626806093382152	8.17015189635913	6.75662621507016	1.28799334823062e-06	1.99437018799194e-05	5.21096659220504
HiCg3odVNVUUowC14U	C19orf66	chromosome 19 open reading frame 66	0.623520123761145	6.17057297916147	6.75619150490018	1.28918456535767e-06	1.99505613759123e-05	5.21003060091452
lcsfL5RHTnxMgIiVCA	CEP57	centrosomal protein 57kDa	0.609459614653285	7.67495583099475	6.74938880277286	1.3079741243571e-06	2.01710943041397e-05	5.19538026479131
lP5emhz_b7ul8v78_E	RSBN1	round spermatid basic protein 1	0.602159033803043	6.99931867957423	6.74847497856667	1.31051956016037e-06	2.01982758575867e-05	5.19341179345739
3l_kqRDhftgNRe0oZc	CST3	cystatin C	0.628231169654519	10.3803155470351	6.74821247249995	1.31125170677628e-06	2.01982758575867e-05	5.19284630848901
WqV5Oy7qKde8nXR7rA	TSPAN7	tetraspanin 7	0.62371910310346	6.20494980646	6.74257477010657	1.3270776370771e-06	2.04066886476492e-05	5.18069954722527
cG5154X3mnWp7tcDkA	COMT	catechol-O-methyltransferase	0.592214383059913	8.90928716984773	6.73923054014307	1.33655818051697e-06	2.05051710732477e-05	5.1734922726712
uHeS3gXojx6D7.UIoA	ZNF521	zinc finger protein 521	0.635547685704025	6.32678983177484	6.73449072103812	1.35011461850575e-06	2.07012399009991e-05	5.16327484568553
fF5976WihjleBd_iX8	C17orf97	chromosome 17 open reading frame 97	0.600338505074128	8.7271743190585	6.73284125281815	1.35486541176176e-06	2.07383073129826e-05	5.15971847894071
WtJxUh8OpSJThXRK34	CYTL1	cytokine-like 1	0.653593383395809	8.6959968514438	6.73091857407144	1.36042482437753e-06	2.07995226589464e-05	5.15557260980081
WorgtrlH3lelVCNpVc	RPL12	ribosomal protein L12	0.597818215451544	11.6277933964877	6.72511171896719	1.37735824801135e-06	2.10222554808097e-05	5.14304841160409
xm60reewT9UUHd_e1E	CBLB	Cbl proto-oncogene, E3 ubiquitin protein ligase B	0.59261368332042	7.137235931912	6.72468302749976	1.37861692434512e-06	2.10259882760808e-05	5.14212364002919
WR44PxXQv19d7FHefU	GSPT2	G1 to S phase transition 2	0.598239413901528	7.81794317527284	6.71913400640037	1.39501657193494e-06	2.12171012320106e-05	5.1301511823548
Wo9eLx7.vXVR59U9eI	FNIP1	folliculin interacting protein 1	0.611094745341885	7.47379759761011	6.71729181643718	1.4005052778346e-06	2.1244913775204e-05	5.12617563550441
WWhNVCFdptN.rt069c	NUDT14	nudix (nucleoside diphosphate linked moiety X)-type motif 14	0.639771018835149	8.29175944443872	6.71695614769074	1.40150777567446e-06	2.1244913775204e-05	5.12545119703245
reF_FiFUMuQSHaOstY	DUSP6	dual specificity phosphatase 6	0.602830694855606	5.84144521859116	6.71511466888101	1.40702063061245e-06	2.13042578618117e-05	5.12147667010026
Nien0qguc9EoUzUUV0	YPEL1	yippee-like 1 (Drosophila)	0.698795008633706	6.07521797507472	6.7109472386308	1.41957924972187e-06	2.14578577747074e-05	5.11248035544318
WIn.vp93VifuXj3ulQ	FAM120B	family with sequence similarity 120B	0.627487360622689	7.53874725657695	6.70487698886708	1.43807874514034e-06	2.16760495536586e-05	5.09937240072506
ciIjCU2Vf5d4g_nnv0	RALB	v-ral simian leukemia viral oncogene homolog B (ras related; GTP binding protein)	0.633220083472315	8.83277084295038	6.69917224777676	1.45569043936126e-06	2.18796673478741e-05	5.08704941164384
ceAdX7vX3uCCV73b5U	HOXA5	homeobox A5	0.590628073912092	7.9622034427859	6.6862381687183	1.49644725944048e-06	2.24290442527942e-05	5.05909467002991
6Uo7ckVU1X6V9dOfeA	RELB	v-rel reticuloendotheliosis viral oncogene homolog B	0.632403203224811	6.17238378757566	6.68396428046034	1.50373301186862e-06	2.25129348840342e-05	5.0541778477567
K65bk0UDgL_z8GKK58	FYTTD1	forty-two-three domain containing 1	0.602279610008806	8.75707811948436	6.6820304650189	1.50995784957214e-06	2.25934433787831e-05	5.04999584392164
x8DeiCglBNf_iU4M_0	C11orf73	chromosome 11 open reading frame 73	0.608938840613425	7.80746587832189	6.6816238335225	1.51127014201565e-06	2.26003965601264e-05	5.0491164155924
ltS76e8uz_M95e3XTo	ARID5B	AT rich interactive domain 5B (MRF1-like)	0.588916753289075	9.30282620336257	6.6713683402832	1.54475779882229e-06	2.30623863089571e-05	5.02692971574746
rSfS3p3cMoQCUtTu_0	GOLPH3L	golgi phosphoprotein 3-like	0.602160299292132	8.17522872324081	6.66598699820344	1.56263412973215e-06	2.33031747400324e-05	5.01528236802983
r7.RVRXR6D3RQAy.jE	ANKRD50	ankyrin repeat domain 50	0.616523672136225	7.09537956205684	6.66211794237809	1.57561817485691e-06	2.34443543607057e-05	5.00690592241485
07X51FGSlfn3VNBi34	TMEM151A	transmembrane protein 151A	0.62317008807492	7.74880008195325	6.66157285948356	1.57745630005159e-06	2.34586139345096e-05	5.0057256730865
07fRpJv_dESSf_RlUo	BRE	brain and reproductive organ-expressed (TNFRSF1A modulator)	0.671231936976802	7.29934633081056	6.65463224625136	1.60105518720479e-06	2.37830281401831e-05	4.99069409128558
BlHv3H9Ffd1ETPlG3k	PABPC4L	poly(A) binding protein, cytoplasmic 4-like	0.620263675110725	8.67811521306487	6.65384883534615	1.60374158623134e-06	2.38096690730916e-05	4.98899703959537
WUCkSlC_yf7V_U05UE	C17orf76-AS1	C17orf76 antisense RNA 1	0.62889109081955	12.8691301411455	6.6525351632246	1.60825671745374e-06	2.38501430001037e-05	4.98615114244332
fSVd01eiR3lnQiev7w	DGUOK	deoxyguanosine kinase	0.636962328819148	9.98620232284912	6.64950045094437	1.6187371753537e-06	2.39597127710394e-05	4.9795759993567
0dysIR_sjiIaCk_0IE	SERINC3	serine incorporator 3	0.634305640203772	6.7687333598658	6.64871817753374	1.62145014779258e-06	2.39658241356659e-05	4.97788090090333
lf6ul.uhp2yegLvjeo	IRF2BP2	interferon regulatory factor 2 binding protein 2	0.621725384977127	7.7883891754452	6.63744411150903	1.66107284303989e-06	2.44936278046871e-05	4.9534426271564
KSDqrNe5Pso38ksVyU	CHRNA3	cholinergic receptor, nicotinic, alpha 3 (neuronal)	0.726598557618832	6.80447267675869	6.63344486045686	1.67536633859601e-06	2.46448308253906e-05	4.94476975450553
WooPoHIO7h3uqHkyv4	ARL8B	ADP-ribosylation factor-like 8B	0.607210345992596	9.15201683906693	6.63334969338437	1.6757080065419e-06	2.46448308253906e-05	4.94456334815294
oeUgjVpqKCVC7R_D1E	TGIF1	TGFB-induced factor homeobox 1	0.669136809496085	5.93907820571038	6.63092166110072	1.68444938609743e-06	2.47324660963116e-05	4.93929683869791
c0eXxdXRr77ih4u7oI	TMEM173	transmembrane protein 173	0.61999048597029	7.30666752067918	6.62940407342753	1.68993679485793e-06	2.47857396579163e-05	4.93600474397124
Zuz6V7vxR3pUddFV_c	CHMP4B	charged multivesicular body protein 4B	0.674266475400785	8.13020986209289	6.62692237300871	1.69894996237777e-06	2.48905504378247e-05	4.93062057515337
fG6J4IKYNWFxU1w1mA	NDUFA2	NADH dehydrogenase (ubiquinone) 1 alpha subcomplex, 2, 8kDa	0.610511677604749	10.5060281976182	6.62435532823175	1.70832511627456e-06	2.49830561322147e-05	4.9250504258368
fX7oznu4Ftu4u6zl40	SGK1	serum/glucocorticoid regulated kinase 1	0.679872705164932	7.87499609695233	6.62125487912705	1.71971930137261e-06	2.5043471027744e-05	4.9183217455712
6OmFCEX4Klw5GRwJHQ	TNFRSF11B	tumor necrosis factor receptor superfamily, member 11b	0.665987083602987	6.86457405523606	6.61730539405076	1.73434698552115e-06	2.52289296355352e-05	4.90974869999437
Nd_MIhR6W6mr3oS.Eg	LOC388692	uncharacterized LOC388692	0.60010225576469	6.2389416740384	6.61423366356907	1.74581215401675e-06	2.53680301224538e-05	4.90307960802241
cn6lFmVJQ7XIi.7jeA	PSPH	phosphoserine phosphatase	0.574845200773769	6.46727115573948	6.6128636988727	1.75095062255642e-06	2.54288384530743e-05	4.90010486667936
HU6E_ed_uu83D.7jKg	RFWD2	ring finger and WD repeat domain 2, E3 ubiquitin protein ligase	0.597341171866727	8.43665313440562	6.60968738494622	1.76292427169256e-06	2.55791534821264e-05	4.89320690492983
6TTnqoj3SEdjo1FRPQ	APOBEC3G	apolipoprotein B mRNA editing enzyme, catalytic polypeptide-like 3G	0.613527959740134	6.28410490620811	6.60771537005092	1.77040044813068e-06	2.56693624518524e-05	4.88892366234509
xve7nuGHtAizelOmhE	VPS41	vacuolar protein sorting 41 homolog (S. cerevisiae)	0.706430351119596	8.98101194051175	6.60465751073334	1.78205774154177e-06	2.58243410980814e-05	4.88228097876044
QDxzvalteTded2uVlo	CYBA	cytochrome b-245, alpha polypeptide	0.602744348765367	8.73783217605318	6.60272151803203	1.78947898852876e-06	2.59003049558015e-05	4.87807475009924
fpfV7SCqvukAlE8Qnk	GRN	granulin	0.631178513389765	8.06731440688435	6.5989082447467	1.80418950723059e-06	2.60507270493685e-05	4.86978846841095
xjhF.ile5NiW.1JWUg	TCEB2	transcription elongation factor B (SIII), polypeptide 2 (18kDa, elongin B)	0.594336941065529	10.7522110604813	6.59867654604182	1.80508733197354e-06	2.60507270493685e-05	4.86928492557233
Q95pe.1JIr0pXe68CE	TCTEX1D2	Tctex1 domain containing 2	0.604309527137026	7.15614086387441	6.59857113865299	1.80549593411465e-06	2.60507270493685e-05	4.86905584507017
3jfUJUTUpSUKzTklXI	FIG4	FIG4 homolog, SAC1 lipid phosphatase domain containing (S. cerevisiae)	0.598953009352074	6.86357014559156	6.58785830321389	1.847523276005e-06	2.65565286422628e-05	4.84576646555942
fJyXPzrz2.ywve6iQo	SNX24	sorting nexin 24	0.629338744254534	7.47056144618511	6.58675341261319	1.85191469675772e-06	2.66053089840236e-05	4.84336364333371
T4kaIl0766v1IuO4CU	TMEM216	transmembrane protein 216	0.577103161560173	7.77587756808514	6.58534491230883	1.85752838910544e-06	2.66715869505156e-05	4.84030033338137
KqqABUH64HVJwEFCH0	PAIP1	poly(A) binding protein interacting protein 1	0.572075254668365	7.43806844087725	6.58428374879335	1.86176929680089e-06	2.67037205647654e-05	4.83799227184507
uiflLrh5SgbXONR.vo	JARID2	jumonji, AT rich interactive domain 2	0.631879292684428	8.77518024232809	6.58335222729794	1.86550029896179e-06	2.67428494470522e-05	4.83596606852015
315T_ecDep60g55JjE	CREBRF	CREB3 regulatory factor	0.622447795570747	6.9233676460515	6.58300747187088	1.86688308846953e-06	2.6748291601801e-05	4.83521614442505
oBkV3e6J3h67J6AQEk	FARP1	FERM, RhoGEF (ARHGEF) and pleckstrin domain protein 1 (chondrocyte-derived)	0.628726051466691	8.19233605685915	6.57302837737344	1.90736860841082e-06	2.72843758447779e-05	4.81350278146011
cXXV01fUF.ExNEg0FA	SECISBP2L	SECIS binding protein 2-like	0.596708789632943	7.60288792467241	6.57136907575751	1.91418747684609e-06	2.7367231465651e-05	4.80989111663501
NhKvV0ectJ9.6AehKU	WDR48	WD repeat domain 48	0.649506771628715	7.49417852083594	6.5711199191833	1.91521354316324e-06	2.7367231465651e-05	4.80934876818937
fnXu8QqIHT_I0t76T4	ZNF217	zinc finger protein 217	0.610085117590714	9.05140393569356	6.56822436127386	1.92717946422818e-06	2.75234671848849e-05	4.80304532637792
6d4iRIopAJ97qO5y2k	ARMCX3	armadillo repeat containing, X-linked 3	0.62462176048661	6.98820795565065	6.56736069030214	1.9307634543426e-06	2.75598911919653e-05	4.80116496659609
B136rX46k7uOqCiS3U	KLHDC8A	kelch domain containing 8A	0.791231279495936	6.10639927285898	6.56483890079207	1.9412674317908e-06	2.76867776733318e-05	4.79567406201287
lkLuuX6O6Xvp2f33e4	KIAA1217	KIAA1217	0.636573472219493	6.09559634541035	6.56374528817889	1.94584088823862e-06	2.77305726584685e-05	4.79329259882391
EBp7SeefqtCoRl94G0	JUNB	jun B proto-oncogene	0.578591171648399	6.19399867224263	6.5624664237628	1.95120311563786e-06	2.77921366855598e-05	4.79050753865873
ZozE1U78HhEeqnS_7k	ZNF706	zinc finger protein 706	0.603129124133141	6.97931247673566	6.56010143845639	1.96115946297142e-06	2.79041386983297e-05	4.78535662642941
Th97_OnxJBSx0EJJ4c	SNX14	sorting nexin 14	0.634249408755481	8.28717618904089	6.55876981187181	1.96678844335803e-06	2.79693050953058e-05	4.78245604923592
3puJRZl63M7j9A8rpc	NDUFC2	NADH dehydrogenase (ubiquinone) 1, subcomplex unknown, 2, 14.5kDa	0.567809882105666	6.09452747154491	6.55545029586616	1.98089294596262e-06	2.81398665482937e-05	4.77522444042821
WqFR3oF4oLrASnjk6g	HSD17B11	hydroxysteroid (17-beta) dehydrogenase 11	0.635285267151465	8.9239662847957	6.55181419058643	1.99646200572312e-06	2.83007245723558e-05	4.76730155143674
ut6mrrKBDpnt9LpEug	SNHG5	small nucleolar RNA host gene 5 (non-protein coding)	0.566225782502263	10.8883662929265	6.55100953217383	1.99992435454805e-06	2.83347412272419e-05	4.76554801753316
lfS6mRK3z0k0iDURK4	ZSCAN16	zinc finger and SCAN domain containing 16	0.627892724809304	7.73390796484375	6.54829731500258	2.01164023460008e-06	2.84704751673972e-05	4.75963688093714
fmSc2uf5KKQuKXN6_k	H3F3A	H3 histone, family 3A	0.620105680552607	12.4088623950651	6.54661947550447	2.01892324631364e-06	2.85583922757065e-05	4.75597965530511
Ntq5IeJhZJVIRxJ6P0	DCTN6	dynactin 6	0.622500393685596	8.95222365659758	6.54541685597483	2.02416013883087e-06	2.86154911045199e-05	4.75335806067262
lcvpyUw9dX79j5S8gk	C11orf54	chromosome 11 open reading frame 54	0.633960524851286	8.2514424536204	6.54197799796929	2.03921207844664e-06	2.87843043195877e-05	4.74586068233659
QT2uliJdBxum16BOJM	ECH1	enoyl CoA hydratase 1, peroxisomal	0.628147229765226	8.4442766668671	6.54133699715076	2.04203044721261e-06	2.88088358965487e-05	4.74446301235625
lah4fYpGfV9PIhp7og	FAM181B	family with sequence similarity 181, member B	0.6062338988675	7.40913645892344	6.54064994616198	2.04505573663278e-06	2.88362592076025e-05	4.74296487519941
uqS5KEE0nR6SgLX74o	GYPC	glycophorin C (Gerbich blood group)	0.740859317702828	8.01308031701836	6.53870946168813	2.05362517187595e-06	2.89417873059727e-05	4.73873326630114
c0IJVNnNpesS6d1mI8	HIST1H3H	histone cluster 1, H3h	0.658601678575853	5.9573324610761	6.53662113645268	2.06288873654118e-06	2.90287863390667e-05	4.7341787351881
rks3p_1N63Cunn31Uk	MXRA5	matrix-remodelling associated 5	0.575956141078118	6.12964015887358	6.53291216142513	2.07944734069731e-06	2.92284575078297e-05	4.72608830485308
6tA.FelCNZCllageeE	RPS9	ribosomal protein S9	0.577096517526492	11.2240139478851	6.53115854055638	2.08732383363826e-06	2.93198339567824e-05	4.72226251255001
Qp2AIk4iJUiooIJSOE	ST13P4	suppression of tumorigenicity 13 (colon carcinoma) (Hsp70 interacting protein) pseudogene 4	0.603333982671016	7.49510394067076	6.5309755547247	2.08814749039641e-06	2.93198339567824e-05	4.72186327881181
Nfj31YjJRegEcrl5Uo	GYPC	glycophorin C (Gerbich blood group)	0.60614844152091	7.47304220907338	6.52108772501628	2.13315505858523e-06	2.99202769500877e-05	4.70028405077754
BVCReghOUjU7ksOXro	RPL28	ribosomal protein L28	0.647386024459075	7.68508439889755	6.51900785880215	2.14274846773223e-06	3.00390353015836e-05	4.69574339156719
QZ3mav_ihPJPf37N1s	THYN1	thymocyte nuclear protein 1	0.583380676721828	6.84553648012895	6.51842565574761	2.14544182219852e-06	3.00451999722171e-05	4.69447225852579
TlIohSKfq.44DWkEkk	STX8	syntaxin 8	0.682651564624359	8.44210449231406	6.51086583282936	2.18073225047058e-06	3.0491371120371e-05	4.67796294288064
EQtSAASOUfTUUXdRfQ	SCN9A	sodium channel, voltage-gated, type IX, alpha subunit	0.633729511045286	6.34166658355941	6.50433730647623	2.21168832891053e-06	3.08111063751675e-05	4.66370006922757
i3N6Wa52LH4eWI16J8	HIST3H2A	histone cluster 3, H2a	0.62549564430258	7.75455939835019	6.50356977455648	2.21535725644965e-06	3.08144163493354e-05	4.66202289358336
x9dVnlVRhXF_ClVEDA	ISYNA1	inositol-3-phosphate synthase 1	0.573115829912691	6.66417369230579	6.50356232553771	2.21539289460231e-06	3.08144163493354e-05	4.66200661596924
B0iRUYDid0C9ApOUgw	RBM43	RNA binding motif protein 43	0.7051191741471	6.54469630307075	6.49798426083309	2.24224599985764e-06	3.1155418103285e-05	4.64981547834763
ug5nc7oi6VFOXRFMo4	PEX2	peroxisomal biogenesis factor 2	0.618785648278524	7.40814497088664	6.4949910389085	2.2567932091789e-06	3.12923214402216e-05	4.64327204889717
Z3tHSez0beJL3ksEXk	MFF	mitochondrial fission factor	0.606572804672672	8.57257600677339	6.49234879101418	2.26971525483202e-06	3.14387987297875e-05	4.63749495291154
0fUxPL1RTZOVKhR5ek	ATXN7L3B	ataxin 7-like 3B	0.562144694527236	7.81450763459327	6.48755116196717	2.29337301252669e-06	3.17006210502912e-05	4.62700304693029
BlcG0.J__3jl1LKEXU	LMO3	LIM domain only 3 (rhombotin-like 2)	0.593368148844144	6.34396425417724	6.48694993227485	2.29635557264888e-06	3.17089720295753e-05	4.62568801999853
llKTZKHTgjbgIp8VIU	THYN1	thymocyte nuclear protein 1	0.603934799338639	9.4664971169973	6.48246588434691	2.31872597942098e-06	3.19823033796885e-05	4.61587896732758
oUxq_v0XXS1flxVLiI	CXCL16	chemokine (C-X-C motif) ligand 16	0.581949443485646	6.81111369042643	6.47997889268572	2.33122971936733e-06	3.21239841019175e-05	4.61043748901694
9TgjkRJyrm4T4E3RSU	ENPP2	ectonucleotide pyrophosphatase/phosphodiesterase 2	0.597274610855077	5.95477741080856	6.47475509271483	2.35771929160048e-06	3.24554606046645e-05	4.59900544528892
ZpdcRcXd3qfc.YWY44	FTL	ferritin, light polypeptide	0.591137169985999	11.6094707148075	6.47259504530247	2.36876296211495e-06	3.25738502433383e-05	4.59427729473532
l80inAEgiVEuT1Lgnk	CCDC104	coiled-coil domain containing 104	0.615739764207861	7.94579227455579	6.47044108875308	2.37982842475539e-06	3.26651753339536e-05	4.58956190179314
lpNJFBJEvfTNRlHdIQ	TBCK	TBC1 domain containing kinase	0.630705282851345	6.63246261776768	6.46970129954372	2.38364116551255e-06	3.26773306103993e-05	4.58794223962327
l7nlXmP1UDuoB2Hkw8	RNU1-9	RNA, U1 small nuclear 9	0.768561839934458	7.16366235859978	6.46921806288864	2.38613506876261e-06	3.26947099041554e-05	4.58688422586862
K6iVIIDnf_fov7TXEU	LY96	lymphocyte antigen 96	0.687991820164068	5.63083176646046	6.46590535899403	2.4033037182179e-06	3.29130407511875e-05	4.57963050905845
90TCtf5.3_7wiofl3s	RCBTB2	regulator of chromosome condensation (RCC1) and BTB (POZ) domain containing protein 2	0.56767803826815	6.18126790772936	6.46560115204784	2.4048866717828e-06	3.29178122260865e-05	4.57896432930687
N56p5OP.lebV93_qdc	RXRB	retinoid X receptor, beta	0.606826591529833	7.85832026216475	6.46219900312714	2.42266305144928e-06	3.3127121848125e-05	4.5715132185721
HlSlJICSdILPvnTruk	ANKS1A	ankyrin repeat and sterile alpha motif domain containing 1A	0.624683488190577	8.69662280314377	6.46104861287498	2.42870438803974e-06	3.3192708253558e-05	4.56899340373775
iVUXXiJRw7CMSATJ4o	COPS8	COP9 constitutive photomorphogenic homolog subunit 8 (Arabidopsis)	0.566833912001048	8.91702100179855	6.4576750606797	2.44651018554297e-06	3.33847224090674e-05	4.56160303304019
iihieVzjh7u.opSbeE	NFKBIA	nuclear factor of kappa light polypeptide gene enhancer in B-cells inhibitor, alpha	0.585257332368679	8.92130350879937	6.45667257032322	2.45182719326737e-06	3.34230676284669e-05	4.55940662759285
rvpF9v1nrUKOdXSB14	DNAJC12	DnaJ (Hsp40) homolog, subfamily C, member 12	0.622746992466492	6.66604450462194	6.45219878509278	2.47570035107677e-06	3.36968219301231e-05	4.54960328070553
9.eiFSopU66I0.sKDo	PPM1H	protein phosphatase, Mg2+/Mn2+ dependent, 1H	0.692180585624819	7.19420350891646	6.44741365950041	2.50149934289644e-06	3.39959115591187e-05	4.5391149675299
i1ealXO.i.jp56NdHQ	SLC35E2B	solute carrier family 35, member E2B	0.601376918957425	8.41158888749147	6.44356429855651	2.52245353470986e-06	3.42457744651241e-05	4.53067567051281
xVIUOk88rfAsvHV924	PPM1D	protein phosphatase, Mg2+/Mn2+ dependent, 1D	0.561651777045171	7.00528921855427	6.43533966334053	2.56783113777942e-06	3.47733110501525e-05	4.51263796159941
EuigXJF5TXfVQ.lH1I	TMEM98	transmembrane protein 98	0.578284044218825	6.93736782556871	6.43480779949383	2.57079429107378e-06	3.47801116375802e-05	4.51147122784616
rLhAS3msHg10irEs18	TERF1	telomeric repeat binding factor (NIMA-interacting) 1	0.816843332878982	8.37979881766185	6.43461323931235	2.57187911425304e-06	3.47801116375802e-05	4.5110444183352
NEgvvnzju4uBM5R5ek	TCF12	transcription factor 12	0.646960899175626	8.6087203841204	6.42891464310632	2.60386265871416e-06	3.51363329615153e-05	4.49854126254271
0t_uvX27qn42755e8E	BPHL	biphenyl hydrolase-like (serine hydrolase)	0.615024824246429	8.31146820582258	6.42568472505685	2.62217180400706e-06	3.53471673139689e-05	4.49145280562552
cUR6fjo0VUoqgDrpDk	CNPY2	canopy 2 homolog (zebrafish)	0.601948881706051	9.73179927623502	6.42421141773691	2.63056727619364e-06	3.54070902839107e-05	4.48821902449331
x2Kw3H_iHeXoirS9cI	ELP3	elongator acetyltransferase complex subunit 3	0.578283690192548	8.43531073583575	6.42382176525333	2.63279227939583e-06	3.54191591008125e-05	4.48736372675564
u_fu5O76uTn1q3SeVQ	KLF13	Kruppel-like factor 13	0.558604658509938	7.66145210101904	6.41552775995476	2.68061419179841e-06	3.59536704276221e-05	4.4691537481442
3YDxH3bF6IZ7_6iR6k	ACVRL1	activin A receptor type II-like 1	0.560173209679326	6.00986480591732	6.41252070621943	2.69817197863435e-06	3.61186669849095e-05	4.46254950348723
xF7FPVH53_MlF1yg6I	ARHGEF12	Rho guanine nucleotide exchange factor (GEF) 12	0.589609249154602	7.09632218041755	6.41249300723528	2.69833425719846e-06	3.61186669849095e-05	4.46248866442403
ljsJFJPX17NX.ulSXU	C11orf74	chromosome 11 open reading frame 74	0.699099306721269	8.32474512318134	6.40844754765649	2.72214315440527e-06	3.63461317321292e-05	4.45360206121588
x7leKemno5ulDACSFw	INF2	inverted formin, FH2 and WH2 domain containing	0.621102249925617	9.24981952388036	6.40631766847747	2.73476481075562e-06	3.64963808378318e-05	4.44892258210177
r3tnR2VZ.d7dF9NR3k	FOXP4	forkhead box P4	0.560109867488372	6.13069672628258	6.40128729827882	2.76481394462858e-06	3.68236758339542e-05	4.43786834088015
udaVxVCggupSz_CC9Y	PTRHD1	peptidyl-tRNA hydrolase domain containing 1	0.565057365152477	7.42666464602734	6.3903590983252	2.8312681771053e-06	3.76148154829775e-05	4.41384297554199
cmepICnFNFkeI0EII8	RPL3	ribosomal protein L3	0.567392550899729	12.7709501843247	6.38896785350062	2.83984524380123e-06	3.76912063617302e-05	4.41078331524609
utE_0gSunnu65TYtXk	PARP12	poly (ADP-ribose) polymerase family, member 12	0.644085201956831	6.82966650770407	6.38656912457551	2.85469619902141e-06	3.78506312534594e-05	4.4055074173243
BgtE6vdKs5SqSASxac	TMEM101	transmembrane protein 101	0.631417932470228	8.22262147919565	6.38508364767094	2.8639330153989e-06	3.79542295837954e-05	4.40223982557585
WHT9fXLDH_X.0e7Og4	KLHL7	kelch-like 7 (Drosophila)	0.582711166531241	7.34040087761092	6.3836620796707	2.87280118168983e-06	3.80528418820554e-05	4.39911256231752
u.DlVQg7w7Q07S6HJE	DYNLRB1	dynein, light chain, roadblock-type 1	0.573104633797069	9.44339913013861	6.38303447970664	2.87672530618914e-06	3.80859004787623e-05	4.39773184644029
3Y7qB6sc7IghJ4o5Qo	PFDN5	prefoldin subunit 5	0.574978123481412	11.5232422972679	6.38267062340833	2.87900287028074e-06	3.8097137733581e-05	4.39693134298971
Q_cW4BfxcjSU0l7QdI	EIF3L	eukaryotic translation initiation factor 3, subunit L	0.552570632925686	12.4301959692063	6.38017493558587	2.89467465697209e-06	3.82855183797142e-05	4.3914402614803
lWqmKLZ8LmKF0C6hDM	TM2D1	TM2 domain containing 1	0.613322793243588	7.0424997974639	6.37402040410171	2.93369781947682e-06	3.87056500042207e-05	4.37789565581893
9XdTp8IO1R9cG4dQHk	CDC16	cell division cycle 16 homolog (S. cerevisiae)	0.554703731917468	9.82657104862581	6.37146701191407	2.95004592099902e-06	3.88636484375089e-05	4.37227491941539
Bqf4Lu558df0391WfU	RRAGA	Ras-related GTP binding A	0.563782298304704	10.1833764914866	6.37031283460806	2.9574662151008e-06	3.891363345748e-05	4.3697339899731
9GC1qKOO2nqHqFN70c	IFT43	intraflagellar transport 43 homolog (Chlamydomonas)	0.688190219761119	7.44720545899035	6.37019600561208	2.9582183850252e-06	3.891363345748e-05	4.36947678111059
KUfiW8LnlD7EM5Up_Q	LAMTOR3	late endosomal/lysosomal adaptor, MAPK and MTOR activator 3	0.646132206013356	9.31900106595881	6.36608591551327	2.98480541394433e-06	3.92246680913808e-05	4.36042701852185
uxKXrHumdbgPIbzSC0	H3F3A	H3 histone, family 3A	0.581414408799027	12.1591876481334	6.36574522279216	2.98702024319828e-06	3.92344373224822e-05	4.35967677558935
0_QLpGXoiB_gnUZV9w	C22orf32	chromosome 22 open reading frame 32	0.608079911861313	6.21811707535179	6.3640414446399	2.99812178253703e-06	3.9360866179009e-05	4.35592465718825
0qPD6klNkg_.upAqec	GTDC1	glycosyltransferase-like domain containing 1	0.612809131003375	6.0659142887803	6.36140052079953	3.0154134053362e-06	3.95294901867672e-05	4.35010802951998
N56fuXfHO6.rTzIw5U	SRI	sorcin	0.569701785142868	7.71832350975714	6.3604790748228	3.02147070258501e-06	3.95594153315771e-05	4.34807834846064
0lKU5Kg5S1gEeotQLc	MTA3	metastasis associated 1 family, member 3	0.593144648911644	8.81437470926843	6.35928105329016	3.02936480695072e-06	3.96344372976124e-05	4.34543929711484
HF1uvR6LwJDapvsSdE	COA5	cytochrome C oxidase assembly factor 5	0.61474102616347	8.12226692724197	6.357536443828	3.04089842587044e-06	3.97463311899065e-05	4.3415958886049
9ki0nHiJ3oCCjtCCuA	SMARCA1	SWI/SNF related, matrix associated, actin dependent regulator of chromatin, subfamily a, member 1	0.579532560933611	7.0474536689225	6.35517584589313	3.05657616245456e-06	3.99261784613543e-05	4.33639485928466
rFUtHKOSOhRH_IBFFQ	ITGA2	integrin, alpha 2 (CD49B, alpha 2 subunit of VLA-2 receptor)	0.603715544706792	6.77238612513655	6.35272065047335	3.07297022367161e-06	4.01065482349388e-05	4.33098469141709
9gl7MATrEuLg5VTVQg	MEIS3P1	Meis homeobox 3 pseudogene 1	0.572388805831099	9.14320905898713	6.35032829665878	3.08903152359033e-06	4.02570559848547e-05	4.32571229782933
6vh14JV036cNaEp_eo	SSTR5-AS1	SSTR5 antisense RNA 1	0.586969293439946	5.80343935922071	6.34296039087042	3.1390402787761e-06	4.07891666633947e-05	4.30947018182874
cNEhRi5f1aF6G_XUiQ	OAF	OAF homolog (Drosophila)	0.634850530024772	9.90482343325437	6.33187365609423	3.21586160346588e-06	4.16655654979661e-05	4.28501778840396
xafXuefu0DoF5XcCR8	CYBRD1	cytochrome b reductase 1	0.787611578009463	7.91140863869854	6.33137002514752	3.21939680988626e-06	4.16911105093769e-05	4.2839066515954
N3eSRj93.jDlfypEHI	ZFAND6	zinc finger, AN1-type domain 6	0.653310267497335	8.09111755541698	6.33011737903083	3.22820699419012e-06	4.17646343003811e-05	4.28114286617577
B_mSa7k0im7niCrrvA	NSG1	neuron specific gene family member 1	0.573213844744767	5.99828091901254	6.32916274058321	3.23493782929238e-06	4.18314172067177e-05	4.2790364655277
ZKcgDHZH10gV39_8Go	BMPR2	bone morphogenetic protein receptor, type II (serine/threonine kinase)	0.652566956401669	8.27459790448016	6.32784667360694	3.24424060389396e-06	4.19313773447546e-05	4.27613239656212
9Ks_CeSKjQfuflIoZQ	CLYBL	citrate lyase beta like	0.628966967832594	6.8018358348829	6.32283109909841	3.27994627701457e-06	4.22699311408006e-05	4.26506298555399
xlqntsnTVH0qHP13lI	PHYH	phytanoyl-CoA 2-hydroxylase	0.56196657572135	6.66431381915639	6.32212442217006	3.28500940639584e-06	4.22931016958496e-05	4.26350310128434
NSKe6JirLKJ.1SLnuE	MOB3C	MOB kinase activator 3C	0.549732155256085	6.19929718881823	6.32191621865439	3.28650265203271e-06	4.22931016958496e-05	4.26304351153556
cnk9TF0uCCWCjnhES4	USO1	USO1 vesicle docking protein homolog (yeast)	0.556679659044705	9.13557389081274	6.32155910788716	3.28906549030811e-06	4.23056643673784e-05	4.26225521086261
KigCu6rebleQinTQe4	CXXC4	CXXC finger protein 4	0.606900383725551	6.23772336364095	6.32048100915314	3.296815017497e-06	4.23848966376759e-05	4.25987527945625
BV.1_HPEeXooySIJe0	XBP1	X-box binding protein 1	0.585119396013511	10.0054543736335	6.31776969561025	3.31638727377684e-06	4.26159760327642e-05	4.25388936662333
rrjs6cI.R.CS24HuYk	HDAC4	histone deacetylase 4	0.57308749141949	6.72990788217414	6.31399542448802	3.34383150990262e-06	4.29272620992025e-05	4.24555523681389
33KnLHy.RFaieogAF4	H1F0	H1 histone family, member 0	0.656384627168016	10.3651613034392	6.31029774867737	3.37094489639304e-06	4.32545114135822e-05	4.23738858432427
6vSskuJPvTOIOmnq40	SLC30A9	solute carrier family 30 (zinc transporter), member 9	0.551761377010313	9.8217697969899	6.30373147187985	3.41964993807981e-06	4.37321563304364e-05	4.22288233075396
0pztGTeOA6PSIpUsIo	RPS17P16	ribosomal protein S17 pseudogene 16	0.631797342615363	8.26678205360183	6.29490344953952	3.48627208967912e-06	4.44987836281494e-05	4.20337129084384
BusjR_K0IvuEUl6UF4	C4orf3	chromosome 4 open reading frame 3	0.566800036304392	6.7181011924729	6.29416275324125	3.49192210713306e-06	4.45495746720555e-05	4.20173383556422
cavkF_3fkvwrDoz7JU	UBE2N	ubiquitin-conjugating enzyme E2N	0.558464405862405	8.74185714126208	6.29332132514472	3.49835190784501e-06	4.46102607703393e-05	4.19987361333063
6QjqQdI6JJ8t0S.n7c	KLHL7	kelch-like 7 (Drosophila)	0.585265921206391	7.44230029429189	6.29270687618508	3.50305491535975e-06	4.46275471873637e-05	4.19851514130894
lp7OhH59TVP9eff6vk	ZNF627	zinc finger protein 627	0.612447427917485	6.78146113891092	6.29215578078995	3.50727853279752e-06	4.46600166182011e-05	4.19729669800442
NkkihUoUS4RGAoBKcI	DHX40	DEAH (Asp-Glu-Ala-His) box polypeptide 40	0.549774958509861	7.74738336542998	6.28589077563015	3.55566283719518e-06	4.51897968975082e-05	4.18344255077933
fnpYB4s7kso6O.iYRE	MGMT	O-6-methylguanine-DNA methyltransferase	0.622723994429366	7.30343585088147	6.28414987332416	3.56922897720266e-06	4.52974400038705e-05	4.17959196819554
HKB.AIE3UigeeDhRlY	SPANXA1	sperm protein associated with the nucleus, X-linked, family member A1	0.553340989877771	6.72998274202252	6.28210687661903	3.58521698212981e-06	4.54550838688043e-05	4.17507274342565
fvtJ91V9Je.eSSUq90	PHC2	polyhomeotic homolog 2 (Drosophila)	0.545070413817608	6.7390578590607	6.28042957931481	3.59839804105544e-06	4.5580848155203e-05	4.17136209512713
Qpc2sX7gp.W5E2rRS4	C7orf55	chromosome 7 open reading frame 55	0.619395158086204	8.77241558639789	6.27382278074703	3.65080325855522e-06	4.60913911392596e-05	4.15674276374585
cVF6gF9OXd468eVFfE	TRANK1	tetratricopeptide repeat and ankyrin repeat containing 1	0.569679549179601	6.11090320035179	6.27242076695369	3.66202442053274e-06	4.62111780166043e-05	4.15363976122691
iFR6K4gkg6X6_16Rek	C6orf162	chromosome 6 open reading frame 162	0.564539008617499	6.03215751364265	6.26919129491599	3.68800668772056e-06	4.64579576409912e-05	4.14649125456785
60ozBJH0WAz39JTFHo	MBNL2	muscleblind-like splicing regulator 2	0.59133834383359	8.41248207189994	6.26757460874755	3.70108448758914e-06	4.65938228409239e-05	4.14291221959274
91K9rle_ude.UMnytU	CDC42EP4	CDC42 effector protein (Rho GTPase binding) 4	0.568690607171762	9.23909047248949	6.2632732686253	3.73611138825611e-06	4.69904122907835e-05	4.13338836299135
uUqSSJ6juuTl.uxOlE	PAMR1	peptidase domain containing associated with muscle regeneration 1	0.567118218214832	5.86910688918209	6.26086001950198	3.75591186059435e-06	4.71949264141789e-05	4.12804408223848
K1XhXnXNUSz8OV7S1c	CNTFR	ciliary neurotrophic factor receptor	0.590706839825158	6.77409543532134	6.258841910407	3.77255290699298e-06	4.73593929906125e-05	4.12357433245958
l6gaulae7h.BVC3JCQ	CLTA	clathrin, light chain A	0.549462985506347	9.40941479550962	6.25813139304507	3.77842972446941e-06	4.7410847140354e-05	4.12200054913261
EXDdyeW37IzgYO9FCQ	MEX3C	mex-3 homolog C (C. elegans)	0.556701263705889	7.36150490793033	6.25694494258456	3.78826401807771e-06	4.75118870075372e-05	4.11937244925439
61sopC9fjugy5BezOo	FNBP1L	formin binding protein 1-like	0.679106761835778	8.46366544032231	6.25509338403481	3.80366378820581e-06	4.76826004930511e-05	4.11527073930998
unu3iN6N5U0f6cuEqc	ATP1B1	ATPase, Na+/K+ transporting, beta 1 polypeptide	0.577061204289148	9.63967103540937	6.25379740847004	3.81448086871094e-06	4.77766719857113e-05	4.11239955677961
EqOhegEJF1UBE0UdXI	CYFIP2	cytoplasmic FMR1 interacting protein 2	0.58604167928741	6.72867056921663	6.24959355432082	3.84978680147376e-06	4.81702089509603e-05	4.10308471777805
Wkp63FHoU7B3LtfXj0	RARB	retinoic acid receptor, beta	0.584636135246481	5.93830129726301	6.24576935183906	3.88219545801856e-06	4.85301733204908e-05	4.09460929204305
ol6DSDR6cLfnn59_dI	LINC00339	long intergenic non-protein coding RNA 339	0.576844971297378	6.87531421982374	6.24453244711077	3.89273755719445e-06	4.85936115285734e-05	4.09186762048762
6iroOju.pnk6jeuVd8	LAPTM4B	lysosomal protein transmembrane 4 beta	0.549759244684356	11.5272275078411	6.24053044949272	3.92704814214898e-06	4.89989759767246e-05	4.08299572250122
xeS0eEuVKneq7d0ScM	HLA-F	major histocompatibility complex, class I, F	0.599506765268297	7.80164652042657	6.23202619756805	4.00099216668291e-06	4.97580469194166e-05	4.06413665779339
WrtJ.Sp3gFc9XneKBI	TMEM14C	transmembrane protein 14C	0.577526541726617	10.6026003951267	6.23198152904727	4.00138430543087e-06	4.97580469194166e-05	4.06403757821947
WJ57JeCCEI.ehCdJUo	PLXDC2	plexin domain containing 2	0.624376514830483	6.38176595288073	6.2318188039009	4.00281318039862e-06	4.97580469194166e-05	4.06367663439256
cq_pNBp41fNQTr3BfQ	NDUFS4	NADH dehydrogenase (ubiquinone) Fe-S protein 4, 18kDa (NADH-coenzyme Q reductase)	0.547888830500962	10.4428352250927	6.22862975731679	4.03092181098321e-06	5.00597046007504e-05	4.05660231935995
ijKPXwjvFFSqlEJSXk	ERMP1	endoplasmic reticulum metallopeptidase 1	0.612409128497928	7.49920062976005	6.22504067268973	4.06279872626133e-06	5.03862629009452e-05	4.04863916370204
lnnAvUkACNFlmLACnU	RPL14	ribosomal protein L14	0.579790892906011	9.50032441418856	6.2205398635653	4.10313905006984e-06	5.08064121846492e-05	4.03865101356974
6VQofeoEor24T2icXg	PCK2	phosphoenolpyruvate carboxykinase 2 (mitochondrial)	0.561191092650754	8.37313404712994	6.21541722022814	4.14955313915643e-06	5.12714017156938e-05	4.02728000408441
uVJQSC5O1HualLu78Q	C12orf76	chromosome 12 open reading frame 76	0.565932652047876	7.30869193196285	6.21198621125138	4.18094089985373e-06	5.15875095574733e-05	4.01966228791644
Z994OdWBx4f4IrJdeU	PDE4B	phosphodiesterase 4B, cAMP-specific	0.56190654480026	6.97105807298821	6.21075455246091	4.19226774862759e-06	5.17033428535644e-05	4.01692735468699
KgnpoTs6K64Io_Hhdk	CDH4	cadherin 4, type 1, R-cadherin (retinal)	0.589321771317382	6.79150204854838	6.2072094188072	4.22504629018962e-06	5.20835109947369e-05	4.00905429439887
uRD1DX.3sXRmTA.nnU	PAPPA	pregnancy-associated plasma protein A, pappalysin 1	0.610265201964814	6.65043700522972	6.20664747143685	4.23026617983618e-06	5.21237603600517e-05	4.00780618237723
B5Hh6lE34AdugKgKoo	EXOC4	exocyst complex component 4	0.585551557852351	6.67156576018409	6.20475284470702	4.24791403284652e-06	5.22928807810801e-05	4.00359785367412
i2edeKY46kKCKI_Zo0	TCEA2	transcription elongation factor A (SII), 2	0.556178025941533	6.14624747170389	6.20377631045547	4.25703961693656e-06	5.2362185738154e-05	4.00142862033016
3tFgoAgUouyKOOKKtE	CLK1	CDC-like kinase 1	0.557135560650309	7.67926880731171	6.19462383067992	4.3435519358464e-06	5.33470607173691e-05	3.9810922644171
rd_cJfddHlfynVKlIo	TEX264	testis expressed 264	0.544178293548494	6.99172361425867	6.19389925189587	4.35047746604739e-06	5.33670043982299e-05	3.97948186899484
cdS1QHDe0r0esTAxco	ASAP2	ArfGAP with SH3 domain, ankyrin repeat and PH domain 2	0.571843530071646	6.89383720083792	6.19171495541711	4.37142360037678e-06	5.3566010514911e-05	3.97462684244611
oXSTiUIeq0qJK7r_JQ	PKDCC	protein kinase domain containing, cytoplasmic homolog (mouse)	0.566729081945361	6.91822047655858	6.18469649119521	4.4394293871867e-06	5.429951613759e-05	3.95902317244457
QnXJTIn1.UgV9R5UO4	PIK3IP1	phosphoinositide-3-kinase interacting protein 1	0.705158022859879	6.54110582154545	6.17932224820479	4.49223625790585e-06	5.48698981130561e-05	3.94707111519077
i0tCqdR4fXKV7D8FLc	TSPAN31	tetraspanin 31	0.586997904173631	7.00249790127819	6.17573213638137	4.52787090447824e-06	5.5229254252977e-05	3.93908501141055
Wp2mgxd8hCRFeqhLjA	FTH1P2	ferritin, heavy polypeptide 1 pseudogene 2	0.594776344200547	6.45704303403256	6.17395269858283	4.54564052316177e-06	5.53700132067545e-05	3.93512614744581
NIB6CiWvYnSVeJsHu4	SCAND1	SCAN domain containing 1	0.553664790734411	8.35439435861316	6.17041431726317	4.58118789787385e-06	5.57520739885478e-05	3.92725292442802
0FCogUoBoBIutPVSVo	DDIT3	DNA-damage-inducible transcript 3	0.601482334495154	6.91412008632116	6.16682254446383	4.61756326849403e-06	5.6143505239911e-05	3.91925941752704
HuhqHTsKHQ.qgiT0uk	ATG14	autophagy related 14	0.585182470849415	8.18960702835044	6.16248370504006	4.66189977721464e-06	5.66051437430106e-05	3.90960131992822
Nes6GjmSj8owntFS1U	LAT2	linker for activation of T cells family, member 2	0.556413778729484	6.14338811375879	6.16020009681935	4.68540996682073e-06	5.68129928855425e-05	3.90451721766001
NldFKA4B76RfiH1SfU	TTC23	tetratricopeptide repeat domain 23	0.662247038858986	7.29471511978979	6.1586120174819	4.70183119149657e-06	5.6960302994123e-05	3.9009812483181
WXl3v.V2IUlB3RP0tY	BRE	brain and reproductive organ-expressed (TNFRSF1A modulator)	0.555836295221696	7.51186021464846	6.15803517047286	4.70781056612385e-06	5.6980962748582e-05	3.89969678614871
KtRxisfQCVLDrrSMU4	PIBF1	progesterone immunomodulatory binding factor 1	0.579251661293007	6.13274171759776	6.15423462694398	4.74740094039605e-06	5.73820030257118e-05	3.89123317616371
l7uvI5E6ISs6CDMRSk	ZNF624	zinc finger protein 624	0.561505246886414	6.44540621351906	6.153229130811	4.7579322172166e-06	5.7457203188344e-05	3.88899371061518
oTiheCrhNUoql3gP1Q	APOC1	apolipoprotein C-I	0.655335424171793	7.51482368007477	6.15217124886565	4.76903802832591e-06	5.75652467122146e-05	3.88663744428637
WioLfS9QszV89xJIgc	ZNF181	zinc finger protein 181	0.58026751282205	6.64416702906367	6.15026311844341	4.78913713715519e-06	5.77816980204099e-05	3.88238705655122
lVFdRXSspVLO89f7tQ	CHMP3	charged multivesicular body protein 3	0.580522785837735	7.1790320765409	6.14863541730869	4.8063510063432e-06	5.79230665393809e-05	3.87876099756957
QUXlLvPznV9urjpRlc	CRIP2	cysteine-rich protein 2	0.568313849406604	6.56147338684628	6.1474208327864	4.81923725181071e-06	5.80398112386093e-05	3.87605504711736
HneP1qkl.SOaSExBF4	CERK	ceramide kinase	0.552372697562985	8.13362931957477	6.14599750827306	4.8343832310428e-06	5.81959342991084e-05	3.87288383261283
0ogp2tEp1KTd3VK7.I	IFT27	intraflagellar transport 27 homolog (Chlamydomonas)	0.582362910182671	6.67932171273282	6.14518156051083	4.84308795058169e-06	5.82744120551941e-05	3.87106576865644
cnVKVCd7uFSIDAjl0s	DGCR6	DiGeorge syndrome critical region gene 6	0.565850603151372	8.74355505152103	6.14292607747259	4.86723366687476e-06	5.85121363812212e-05	3.86603978822695
fUiK5lM.dN4P0eXpSE	PTPN13	protein tyrosine phosphatase, non-receptor type 13 (APO-1/CD95 (Fas)-associated phosphatase)	0.664403174573699	7.40547938953551	6.14003180986826	4.89839870406611e-06	5.87807844487933e-05	3.85958952265976
WhV5j9VA7qAdh5MP7o	RNU1-3	RNA, U1 small nuclear 3	0.692521555064304	7.38714462644189	6.13439238401128	4.95971220959895e-06	5.94623473540109e-05	3.84701853842888
TmfVB9Mekoq4or0eJ0	ETV4	ets variant 4	0.552195251101243	6.61097636737187	6.13419377833988	4.96188579592988e-06	5.94623473540109e-05	3.84657575506995
TN57eJNSlQKR4qLSic	EMID1	EMI domain containing 1	0.561833870933669	5.89299695741717	6.1311762939365	4.99503023701827e-06	5.98057863672453e-05	3.83984783857381
6oXiEe6e3DsNfwA93k	ATP11B	ATPase, class VI, type 11B	0.595793558723183	7.34905015640572	6.12929519955462	5.01580719040496e-06	6.00006652871054e-05	3.83565313944281
BktHB3j9cICupJPJI4	SCN9A	sodium channel, voltage-gated, type IX, alpha subunit	0.596262143363248	5.95210548941707	6.1244745516622	5.06945732965434e-06	6.05880816844031e-05	3.82490160728601
urVCoE0vcYhXV54jmQ	IP6K2	inositol hexakisphosphate kinase 2	0.52750567833688	6.88718507207947	6.12291144514213	5.08697952952761e-06	6.07702608312384e-05	3.82141482663415
ip6S3_2_9PeqMCqByk	BTBD3	BTB (POZ) domain containing 3	0.585662976922179	8.08544288309886	6.12227660181853	5.0941137490191e-06	6.08282351114399e-05	3.81999861853831
9VW6t3h3tn.dwsCP0Y	CALY	calcyon neuron-specific vesicular protein	0.572788714353399	6.16551952302763	6.11648198623736	5.15970824102352e-06	6.1501323441507e-05	3.8070698653469
lemCiUjtjlPUkuoJ.g	DNAJC12	DnaJ (Hsp40) homolog, subfamily C, member 12	0.557687773336279	6.60402060856955	6.10907386396468	5.24483043140947e-06	6.22377207935479e-05	3.79053552964215
0yh9f4CezDLv3an3t0	TM2D1	TM2 domain containing 1	0.616432169612522	9.2614011134314	6.10714750406412	5.26719996326687e-06	6.24753646888558e-05	3.78623502416859
rlSx6IA4B6j4VNCOfo	PIK3C3	phosphatidylinositol 3-kinase, catalytic subunit type 3	0.563230530575397	6.76486880792347	6.1027276093672	5.3188955966925e-06	6.30044567704171e-05	3.77636622670709
Z6qP.S6BX5VQO2FJVQ	ARHGEF2	Rho/Rac guanine nucleotide exchange factor (GEF) 2	0.550835974199705	8.38505551309664	6.09454508002299	5.41597633223814e-06	6.40122309054955e-05	3.75809031138953
rS6NNEv4v4VQ5SjrhE	MMP10	matrix metallopeptidase 10 (stromelysin 2)	0.555375363380881	5.94178498556563	6.09105210356555	5.45796970193928e-06	6.4430722514639e-05	3.75028633413177
WYECnggU0j8PpUinUA	NKAP	NFKB activating protein	0.595415299699886	6.74779275335541	6.08765444982585	5.49913727962717e-06	6.48513916072441e-05	3.74269399981967
BiJI_e9VkOODqRr_lg	DYNC1I2	dynein, cytoplasmic 1, intermediate chain 2	0.610701767176001	8.93628264697912	6.08701998809995	5.50685990935817e-06	6.4913754475299e-05	3.74127609855054
ZvGex87PV7F4Efvnl0	FAM117B	family with sequence similarity 117, member B	0.537281601128444	8.54250089719542	6.07336314154243	5.67581206820383e-06	6.6669538760611e-05	3.7107446153439
QVfd9fRTeRxP3p41Q0	OSBP	oxysterol binding protein	0.55604466391677	9.54211997938281	6.07162480710583	5.69769528683838e-06	6.68971145434868e-05	3.70685685481271
WFH.Emu.Qmh7R0jeSI	ZCCHC7	zinc finger, CCHC domain containing 7	0.552996414999262	8.19859385890283	6.07121142825982	5.70291186551922e-06	6.69288917175196e-05	3.70593228872955
6Ipa71d7jie5XhLC2g	FST	follistatin	0.598575615451009	6.11869631290515	6.0641673192557	5.79256019644619e-06	6.79212071583294e-05	3.69017442771472
WRv9U.le6dHt8Q0ee4	LPXN	leupaxin	0.549248118671794	6.857001252329	6.06382013022423	5.7970159317667e-06	6.79435748591769e-05	3.68939761221661
E6HW0QzrKM1dFB1YR0	HIBADH	3-hydroxyisobutyrate dehydrogenase	0.543323764571385	7.78246241520811	6.06215306585902	5.81845957704251e-06	6.8135004902179e-05	3.68566746287667
c9rEaGGWHdU0UJ5Xa8	C17orf97	chromosome 17 open reading frame 97	0.581874012771666	7.96947909629879	6.06149271214567	5.82697624343205e-06	6.82047825087235e-05	3.68418979834624
rniefXv994_deqAEZc	SRSF8	serine/arginine-rich splicing factor 8	0.577652815032898	8.76030296135543	6.05568471132974	5.90243521570724e-06	6.89669292688948e-05	3.67119120538903
iuBoeRv7xCogjzop5M	ZNF16	zinc finger protein 16	0.56076134348762	7.00126154215592	6.05015289739325	5.97523694169653e-06	6.96344920513096e-05	3.65880721598279
uXekwOrwxcrji_Mrko	CTSC	cathepsin C	0.542494750251658	6.50925654436643	6.04769900333946	6.00782550324148e-06	6.99225924131081e-05	3.65331262301525
KFQul81uS66S9IDAqU	SERPINB6	serpin peptidase inhibitor, clade B (ovalbumin), member 6	0.526913943567274	10.2009417362256	6.04171727756046	6.08803004765023e-06	7.07633972059921e-05	3.6399159282288
9rKay.IHeNKxxNBQCI	TRMT1L	tRNA methyltransferase 1 homolog (S. cerevisiae)-like	0.582797230457057	6.18449454627978	6.04133427125595	6.09320271429791e-06	7.07926610780129e-05	3.63905800977982
T_UvypLJ5.7TAzfXFE	NMD3	NMD3 homolog (S. cerevisiae)	0.524942986945039	9.25838730272874	6.03603167448518	6.16528104702878e-06	7.15054605645826e-05	3.62717872835495
KiUc6s0n6i6UyOFk.U	ZNF436	zinc finger protein 436	0.542543104266364	6.57796545321043	6.03523938308465	6.17612545064417e-06	7.16000908765114e-05	3.62540350760349
K7RF55XH3F13H0WZ54	TM7SF2	transmembrane 7 superfamily member 2	0.707538792245695	7.63226594935226	6.03111120766472	6.23294640384193e-06	7.2196039492633e-05	3.61615272085403
97CRbQTSEXHToTuvlo	STAMBPL1	STAM binding protein-like 1	0.554041590965094	8.13665799361081	6.0296173567684	6.25363975471474e-06	7.23737462481471e-05	3.61280469808396
xWbMn3pep_l6PvoYvc	MGST3	microsomal glutathione S-transferase 3	0.57497074819239	9.53046988579368	6.02822080645587	6.27304891543514e-06	7.25030673086965e-05	3.60967452120146
QuR4kOirriolOeeD3o	TGIF2	TGFB-induced factor homeobox 2	0.570354020404736	7.99939134198627	6.01986674644433	6.39044877950294e-06	7.36683641403659e-05	3.59094551210736
utCg_HgYHCJ16OrWoE	ACSF2	acyl-CoA synthetase family member 2	0.570086007602527	6.51165947543322	6.01775680295637	6.42045431124274e-06	7.39503212764477e-05	3.58621399454206
NUMU4L0p7jep1eH94I	DGUOK	deoxyguanosine kinase	0.55583940112526	9.98838604093755	6.00731705152098	6.57105566712017e-06	7.53270113104437e-05	3.56279575275506
03tSCXVYVVCc.nRPBA	SPRED2	sprouty-related, EVH1 domain containing 2	0.535452402815534	7.14519438664716	5.99913541682529	6.69160786292251e-06	7.65115917911518e-05	3.54443445999342
Bn_IX9d16seK5zglB4	RALA	v-ral simian leukemia viral oncogene homolog A (ras related)	0.545390814118033	10.1507195175863	5.99800420599487	6.70845301864915e-06	7.66384709894006e-05	3.54189520670684
0RjkK6IdY4Q4odooi4	CLUAP1	clusterin associated protein 1	0.653070973790796	7.03402815742833	5.99700568243856	6.72335837924037e-06	7.6775857740499e-05	3.53965368234573
03JNI0NUINTSQXSFBU	PCMTD1	protein-L-isoaspartate (D-aspartate) O-methyltransferase domain containing 1	0.552659099069247	7.40678598377705	5.99633537170076	6.73338339891831e-06	7.68574207828587e-05	3.53814888128032
xqBV_4k50s0_6IFCKk	EWSR1	Ewing sarcoma breakpoint region 1	0.58928494859506	10.1963034244968	5.99011129340562	6.8272035518906e-06	7.78616576166e-05	3.52417389847256
31LIK5Uh9T8.pd9F4o	RDH14	retinol dehydrogenase 14 (all-trans/9-cis/11-cis)	0.549308826884215	7.85466866031452	5.98524497183494	6.90148909969453e-06	7.84739042022409e-05	3.51324453657468
xiStt5q_gBQIFK40ec	BBS2	Bardet-Biedl syndrome 2	0.54259081623278	7.7548591684986	5.98248185729451	6.94403661674082e-06	7.88904100335651e-05	3.50703765063805
NUrbkugt4JRVMWl3og	TMEM179B	transmembrane protein 179B	0.558744157223863	8.67677922605447	5.97785001684352	7.01596300474463e-06	7.96058032163876e-05	3.49663110161859
Nk4f47RcygxF0eRsLo	PLEKHG1	pleckstrin homology domain containing, family G (with RhoGef domain) member 1	0.53495782887405	6.02766461741483	5.97487177997472	7.06261366052412e-06	8.00329497000489e-05	3.48993853328166
HpQklBTnQfa5d3Ukh4	KLF10	Kruppel-like factor 10	0.609308507290833	6.54846314237063	5.97254822993378	7.09922989200396e-06	8.03795608664092e-05	3.48471647667117
fUqvoAFEcpAgfm0A0o	TAF9	TAF9 RNA polymerase II, TATA box binding protein (TBP)-associated factor, 32kDa	0.534392454950891	8.55603515363033	5.97050831738487	7.13153657813989e-06	8.06768312768443e-05	3.48013139460602
BfV6X4sgC2qNqkIing	NDRG1	N-myc downstream regulated 1	0.552549559336674	6.66362975732366	5.96667643924892	7.19263073838655e-06	8.12645364442114e-05	3.47151731040159
KqS0wne.VXdVAl9JgY	SUMF1	sulfatase modifying factor 1	0.58187003544297	7.24832323552118	5.96222959778802	7.26420192404656e-06	8.18996533204133e-05	3.46151878001571
okUYUFM6QOBQlS__S4	GOLGA5	golgin A5	0.573577049627346	7.81316412872829	5.96005816927754	7.29941527338852e-06	8.21924023858241e-05	3.45663563529093
ryonkvig_3mzXzqonc	NGFRAP1	nerve growth factor receptor (TNFRSF16) associated protein 1	0.625118319167003	10.9326800714679	5.95785516315549	7.33531933264204e-06	8.24921782731199e-05	3.45168095458772
TqB6Tx6Bw6.wXXwUUk	APH1A	anterior pharynx defective 1 homolog A (C. elegans)	0.52536117128145	7.84557866669131	5.95680500621168	7.3524981263533e-06	8.25808803879883e-05	3.44931890890405
oFRSiFK7eC6Hu4l6k8	ZNHIT1	zinc finger, HIT-type containing 1	0.535192369848402	9.02723989273316	5.95578462168454	7.36922935021199e-06	8.27339500606537e-05	3.44702371357708
TfX8Kh7N.L04VNNJ5c	C14orf45	chromosome 14 open reading frame 45	0.535196707674414	6.66566754048015	5.95484976673313	7.38459236329526e-06	8.28590311445274e-05	3.44492080445688
leSJJtYOXE1SCSOUd8	CCDC146	coiled-coil domain containing 146	0.535441462007984	6.15667235448375	5.95472862541831	7.38658554720003e-06	8.28590311445274e-05	3.44464829623139
6oiX7gf8n_uRJ4xSio	ZNF75D	zinc finger protein 75D	0.628790121478786	6.90437923525335	5.9542388452667	7.39464970222853e-06	8.28797560572599e-05	3.44354651616256
uRSc_Xk3qA_eDZEktM	JMJD1C	jumonji domain containing 1C	0.536971244437723	8.40938367828355	5.95232524562077	7.42624332892699e-06	8.31988874464324e-05	3.43924154771436
WklJqxIOj.oIqLRR6E	ZNFX1-AS1	ZNFX1 antisense RNA 1	0.55194499735748	11.3545901169598	5.95160324754158	7.43819943108048e-06	8.32740949868809e-05	3.43761718686755
9XV5cXIN5eAqeiKpLM	WBP1	WW domain binding protein 1	0.548097380254802	7.20659378788377	5.95154273155342	7.43920245494863e-06	8.32740949868809e-05	3.43748103462923
NhXF7S9_.eqKKjReR4	MTMR14	myotubularin related protein 14	0.515506421840612	7.77007598297949	5.94777499374392	7.50192440826355e-06	8.38002984591283e-05	3.42900338717592
BqgRF4ByKBJ87rc4oQ	SF3B14	splicing factor 3B, 14 kDa subunit	0.549527907314602	10.0750168148508	5.9465983888789	7.5216222130867e-06	8.39851485300434e-05	3.426355637192
xOlnlJUhnnhnuwO5EM	PPP1R13B	protein phosphatase 1, regulatory subunit 13B	0.567396193942942	7.32851176506188	5.94603883384048	7.53100841923954e-06	8.40547544958573e-05	3.4250964007889
9kJ9dXSU_OgL0kI0kE	ALDH2	aldehyde dehydrogenase 2 family (mitochondrial)	0.515453506921861	8.07312370810317	5.94538273234868	7.542029410011e-06	8.41425406646583e-05	3.42361985074102
BRK4e4BI5V635.TR3I	MGEA5	meningioma expressed antigen 5 (hyaluronidase)	0.565499350555424	9.36754490645131	5.94393948560905	7.56633076924592e-06	8.43783536725944e-05	3.42037167413498
xUiitcRPAowJVUuOek	KLF12	Kruppel-like factor 12	0.539835708366014	6.12308267631628	5.9425385592372	7.58999621124738e-06	8.4606880843102e-05	3.41721852858086
x9d6eNUlcCgqyFbt.U	BCL2L13	BCL2-like 13 (apoptosis facilitator)	0.551309492875671	8.88054950100837	5.93935502186367	7.64405694361668e-06	8.49963028959947e-05	3.41005236974999
i5A5d9L_h0neElXXUo	OCEL1	occludin/ELL domain containing 1	0.536365563023655	6.63208743933808	5.93679316399716	7.68784686644727e-06	8.54475818453314e-05	3.40428482044523
KlDvD8yUrubu3Vl2WU	SOX3	SRY (sex determining region Y)-box 3	0.542564172258542	6.17825841268831	5.9352131672663	7.71498174930129e-06	8.56777481729986e-05	3.40072739713783
N1HteUKxF0sdV9UHgs	CTSB	cathepsin B	0.569271598686264	7.08467539574207	5.93401041694564	7.73570350659014e-06	8.58592558750416e-05	3.39801917828182
ZLdgoJiBgN3T7uW7p0	CLCN3	chloride channel, voltage-sensitive 3	0.567401056480473	8.04465122884892	5.93280107165376	7.75659633291049e-06	8.60323979287543e-05	3.39529595251569
TkSKF7dVpx35fOncu4	CACNB3	calcium channel, voltage-dependent, beta 3 subunit	0.572744794995847	7.52616880554356	5.93081836630035	7.79097490389256e-06	8.63418764910188e-05	3.39083091982163
NS6SzbJQ4r81imY8_c	RNU4-2	RNA, U4 small nuclear 2	0.550988612037529	6.71200644213527	5.92856136717164	7.8302994070727e-06	8.67056077201771e-05	3.38574766556782
3ks7LyDX5d.1L5fc_0	NUDT7	nudix (nucleoside diphosphate linked moiety X)-type motif 7	0.584076408628602	7.10064177706214	5.92336241578078	7.92165748662207e-06	8.74037365882273e-05	3.37403641052579
rVX_Dit9Tv4qAt_Rz4	G3BP2	GTPase activating protein (SH3 domain) binding protein 2	0.51815512364687	7.95153964678189	5.92318194301783	7.92484834988973e-06	8.74037365882273e-05	3.37362982209345
WSp9200fkm7ifUDCWU	LOC100129550	uncharacterized LOC100129550	0.531216578047637	6.57397185460985	5.9231331676152	7.92571095313953e-06	8.74037365882273e-05	3.37351993502562
fUQLhQgbiQlSkSWGWY	RPL36	ribosomal protein L36	0.530662043534339	11.8458706367452	5.92310967678036	7.92612642778028e-06	8.74037365882273e-05	3.37346701196882
fj7uAeVJ0qMFKhPRe4	FAM213A	family with sequence similarity 213, member A	0.553896930311005	8.55530508640581	5.92003129072699	7.98076616396062e-06	8.79297881209814e-05	3.36653113126783
3hNJuEkohlSigikgu8	FXR1	fragile X mental retardation, autosomal homolog 1	0.522940291055996	8.25091240847259	5.91986526253748	7.98372401143475e-06	8.79297881209814e-05	3.36615702594808
cRJfHL1_fUs.Q_t11U	TRIM33	tripartite motif containing 33	0.545650958104383	8.56866235742804	5.91498199122211	8.07122479666528e-06	8.87102794634308e-05	3.35515240678856
f1LXRBe19Fy1deFSo4	PPP2R5A	protein phosphatase 2, regulatory subunit B', alpha	0.540831843508882	7.4509740936018	5.91304246904949	8.10624986681555e-06	8.90585275849896e-05	3.35078091912966
oX.3Us5xeP7_npRyuk	C6orf130	chromosome 6 open reading frame 130	0.555444949593108	7.8645874057113	5.91031319366129	8.15580043989499e-06	8.94186936387171e-05	3.34462872627549
Bp59ChC4jIKpQUnHok	MDP1	magnesium-dependent phosphatase 1	0.52125451084786	6.83767497808013	5.90962708165808	8.16830563777769e-06	8.95189895296771e-05	3.34308200257301
QZqNfuSoInlepF6RRA	PDE9A	phosphodiesterase 9A	0.595961826852684	6.55459413306638	5.90868774510742	8.18545798238508e-06	8.96701116032522e-05	3.34096434536943
EUocn.7lOLyU616FSQ	ZNF260	zinc finger protein 260	0.595552223940898	7.04209556813698	5.90064118098747	8.33390756193434e-06	9.09762707338307e-05	3.32282017159544
EpfTTbp6DeXeXcfXv0	WLS	wntless homolog (Drosophila)	0.675158531476723	8.26154446920573	5.9005611851513	8.33539714231729e-06	9.09762707338307e-05	3.32263975459859
Nel9c99EQIeUuPkQoU	SLC44A5	solute carrier family 44, member 5	0.549746324737926	5.86926807906431	5.89185717825548	8.49911068119883e-06	9.24603374963222e-05	3.30300528481457
EXEgIv3e137yhDSXnk	LINC00339	long intergenic non-protein coding RNA 339	0.524348723250474	6.5797452280361	5.88785228811346	8.57554036019493e-06	9.32157391619395e-05	3.29396836631084
Ht7lF13dd7nS4opLA4	HMG20A	high mobility group 20A	0.545694768479653	6.85573450851425	5.88741231619734	8.58397958961782e-06	9.32694506021065e-05	3.29297547884194
0VYLNK7XdM9eVXtLoE	SPG21	spastic paraplegia 21 (autosomal recessive, Mast syndrome)	0.51511619404782	8.39525302118508	5.88624799475781	8.60635380494053e-06	9.3407795941519e-05	3.29034784823906
0qqATDhKVV1F315J78	TMEM179B	transmembrane protein 179B	0.553220157257079	10.5295084902919	5.88620290251034	8.60722152071378e-06	9.3407795941519e-05	3.29024608155683
r1.aWgWU31LD2UA4YE	RPL21	ribosomal protein L21	0.580987992836168	11.5235259938839	5.88593645663195	8.61235059978771e-06	9.34254338457037e-05	3.28964474734488
KSpAKQeSf0kG_gaU0k	TPD52L1	tumor protein D52-like 1	0.548617036773933	10.2322069066079	5.884860701387	8.63309069652449e-06	9.35742806228167e-05	3.28721682918751
HurpDPS58Ef9yb6xN4	YAP1	Yes-associated protein 1	0.572133843996814	10.8770448705124	5.88465160707605	8.6371278731792e-06	9.3579999029033e-05	3.28674490105735
xfGaEbncS_h_eUqCkM	ASB3	ankyrin repeat and SOCS box containing 3	0.548746388425505	7.51009443376088	5.87733949763686	8.77953129414125e-06	9.49685283679442e-05	3.270238484799
cpd7qTZTcRdTjhyYQc	TMEM8A	transmembrane protein 8A	0.545763169299234	6.74996653090844	5.87569419225259	8.811903389582e-06	9.52414235832243e-05	3.26652358103097
TqiIqyQHhXiygoHQok	S100A5	S100 calcium binding protein A5	0.550128194371825	6.15125334454402	5.87275683979541	8.8700010509988e-06	9.57890793896761e-05	3.25989067938547
QEZVcR5WUU.5EeXvRM	EVI5L	ecotropic viral integration site 5-like	0.511120264322454	6.9909622284535	5.87238245331645	8.87743411899745e-06	9.57943761023666e-05	3.25904520356208
o_L6d1RLf4rg8QC1JQ	FAM60A	family with sequence similarity 60, member A	0.536030507175804	10.01394911834	5.86630245386576	8.99904255460559e-06	9.68323126214703e-05	3.24531269553278
K6BFQgFOQJLoQRIEZU	ST6GAL1	ST6 beta-galactosamide alpha-2,6-sialyltranferase 1	0.536632040689489	5.77899786002676	5.86507375791842	9.02382448075395e-06	9.70598047417602e-05	3.24253704626611
QV59WEUl06DOQQdexU	SHISA5	shisa homolog 5 (Xenopus laevis)	0.509593666808542	8.7125263707569	5.86441953745813	9.03704811821089e-06	9.70845491635677e-05	3.24105908420682
lhwd1H7OoHE.R36.0o	MBNL2	muscleblind-like splicing regulator 2	0.597466276468018	9.02417034259845	5.86332300273394	9.05925665144825e-06	9.72447742971885e-05	3.23858178072751
KBNdel3vq0u_ql5_qA	IFI27L2	interferon, alpha-inducible protein 27-like 2	0.552682355739848	7.20717263875029	5.86269348306926	9.072031773578e-06	9.73035620316507e-05	3.23715950588081
K5Knl0gnp6odyXe70w	TPRG1L	tumor protein p63 regulated 1-like	0.506777146400333	7.82004973340887	5.85752737009385	9.17756872644267e-06	9.81985122479404e-05	3.22548612887172
HWAhSWScVIDXhHQhMU	ENPP2	ectonucleotide pyrophosphatase/phosphodiesterase 2	0.510137906796181	5.92765739466463	5.85425125116589	9.24514558541279e-06	9.87234929473155e-05	3.21808194488071
oKnZ5_l5v5.8_7Nb1U	VEZF1	vascular endothelial zinc finger 1	0.529085780247463	9.43251030752713	5.85357709361337	9.25911454033885e-06	9.88330785042414e-05	3.21655817763068
cXifOcArqOHSJ6p60U	TRIM25	tripartite motif containing 25	0.550993772142351	7.17506726479902	5.85234420506248	9.2847166175175e-06	9.90199642403068e-05	3.21377141360364
cPKsRJ6UUDmC0N5x8E	DYNLT3	dynein, light chain, Tctex-type 3	0.515205020510254	8.66909681638754	5.85229426813529	9.28575512896282e-06	9.90199642403068e-05	3.21365853514613
lVUBVf_uIE1X4S_SXc	NUMB	numb homolog (Drosophila)	0.516606501961026	8.56011852283546	5.85219770332319	9.28776367255503e-06	9.90199642403068e-05	3.21344025731952
9goB4H4rpdfn7xMXqw	TSPAN7	tetraspanin 7	0.544699897912703	6.90674379677727	5.8516608990096	9.29893728258119e-06	9.90598736327386e-05	3.21222683194361
KXOev5.o0RXrgVaucI	BBS2	Bardet-Biedl syndrome 2	0.54632894487435	7.14499668989447	5.85142941397504	9.30375989840168e-06	9.90716669053444e-05	3.21170355969524
EphT4tct1fv7lXsorI	SUPT4H1	suppressor of Ty 4 homolog 1 (S. cerevisiae)	0.508499306794609	8.6505782623333	5.85072778381595	9.31839286266803e-06	9.91878751657407e-05	3.21011748954779
uqLoCSj1NnoEPE46Ho	BCHE	butyrylcholinesterase	0.522755181549341	6.21188031240132	5.85017711567552	9.32989390215413e-06	9.92706668024891e-05	3.208872640617
xL515VdXgc.7nuzNHk	SSBP2	single-stranded DNA binding protein 2	0.514196952540964	7.20971557893364	5.84163550104924	9.51016190768846e-06	0.000101027472950839	3.18955928582249
6VH6yAiVIJJXpXsI6E	ITPKB	inositol-trisphosphate 3-kinase B	0.509963603775505	6.34256154956652	5.83797936090225	9.58840877973952e-06	0.000101777600200229	3.18129010506803
W.pn.uZlat7650i7rQ	STMN1	stathmin 1	0.57195385848703	7.85908877016617	5.83476169359909	9.65781637999132e-06	0.000102392054058087	3.1740114803392
9i.9Je6VJHrQgBCOkE	PTPRK	protein tyrosine phosphatase, receptor type, K	0.561564371000408	8.21473752115019	5.83389916051999	9.67650908844513e-06	0.000102549458797417	3.17206017789534
6wSpE.eFgV3QpIoov4	MTSS1	metastasis suppressor 1	0.536705513389466	6.18059262592229	5.83233167445581	9.71057423852959e-06	0.000102747123609585	3.16851386787546
rrUXVUoObUUIXyTHvg	SNRPN	small nuclear ribonucleoprotein polypeptide N	0.507415219658292	9.37962092566022	5.83199229474171	9.71796589544335e-06	0.00010278454686081	3.16774601527738
BeoifQooIqj64IHpTU	CFDP1	craniofacial development protein 1	0.651156078565091	8.8510158304172	5.82938068045498	9.77503947882587e-06	0.000103227880988374	3.16183679269666
uiBWU0q7cXB90qHEfo	RAPGEF5	Rap guanine nucleotide exchange factor (GEF) 5	0.529662467448203	6.97872467842835	5.82461341601861	9.88010780783646e-06	0.000104127744896503	3.15104822428212
N7v5121NRa1UQviIu0	RPS4X	ribosomal protein S4, X-linked	0.537079428892925	11.7648397613306	5.82131763305792	9.95342002854709e-06	0.000104817532243752	3.14358832251743
EVK3TX0oP_S9DiCKiE	UGDH	UDP-glucose 6-dehydrogenase	0.639253877641589	9.18948380754516	5.82089663248834	9.96282486056124e-06	0.000104875152815636	3.14263532014067
0nhUk0lEd6voA7_Xvo	IFIT2	interferon-induced protein with tetratricopeptide repeats 2	0.527510663141244	6.20554748234144	5.81796072948142	1.0028663879189e-05	0.000105387568687432	3.13598892428206
3ntYFxQiRAkJOTVuHk	LTA4H	leukotriene A4 hydrolase	0.544943162216883	9.8390359310161	5.81667372894965	1.00576656013949e-05	0.000105581730549446	3.13307508924214
xEJ7VZ5GJk3HuR3evQ	PSMB9	proteasome (prosome, macropain) subunit, beta type, 9 (large multifunctional peptidase 2)	0.58500136370214	5.83811482507759	5.81275044870865	1.01466045616103e-05	0.000106347902527821	3.12419153014604
NfCKX03lNHbt3S4Cnk	DMRT2	doublesex and mab-3 related transcription factor 2	0.601284256258622	6.92364894211841	5.80833643599854	1.02476302521373e-05	0.000107238152685632	3.11419490476509
Huik7on8xASpIFEggY	PFDN4	prefoldin subunit 4	0.539306847501881	7.21487108425027	5.80502979733185	1.03239843986543e-05	0.000107994790116013	3.1067048923666
WKT7USHnqtH3_VGp1c	NRXN2	neurexin 2	0.535753019767407	7.41369937282239	5.80212008702414	1.03916541352242e-05	0.000108574869068033	3.10011305312418
0w4TLgkKsbijWiSGXY	DOK5	docking protein 5	0.55387256768823	6.51940150208718	5.80079753530649	1.04225618518018e-05	0.000108833779898366	3.09711657549201
K57f7oe6t6HBXuvl5U	HOXB7	homeobox B7	0.564946364303569	8.06534959213842	5.80071056023727	1.0424597729539e-05	0.000108833779898366	3.09691951163513
fS9r.od4tAo.1.A5_0	SPAST	spastin	0.51223028187343	7.02559660682257	5.79629582686983	1.05284720217577e-05	0.000109832229259839	3.08691580907587
cuUXXtx0__TiV7eUlQ	GRINA	glutamate receptor, ionotropic, N-methyl D-aspartate-associated protein 1 (glutamate binding)	0.537336009933477	6.68821973789524	5.79383214796521	1.05868994484373e-05	0.00011039854786591	3.08133229393933
ZUh0El8Ss3T4NLm0iI	PIBF1	progesterone immunomodulatory binding factor 1	0.553253030491918	6.5751044135963	5.79135589085476	1.06459592954647e-05	0.000110971015892991	3.07571964869713
0fe1V85QQjpfVd4BAs	FAM206A	family with sequence similarity 206, member A	0.505775668108535	7.86701228485029	5.78993251664423	1.06800597760384e-05	0.000111282967513985	3.07249316844214
WhKIH.9TObkx3ew9S4	ATXN1	ataxin 1	0.56231888294879	6.91773200935223	5.7844997250581	1.08112457856612e-05	0.000112386377243224	3.06017631467618
ucXnBV0IgQfEgeiAKg	SPEF2	sperm flagellar 2	0.546957017418855	6.35866238814414	5.78167423455715	1.08801231898271e-05	0.000113014259732587	3.05376937030458
ZQjggXbuhSazdJXo64	EIF3L	eukaryotic translation initiation factor 3, subunit L	0.713710416184855	11.1382410116919	5.77876112309996	1.09516063612135e-05	0.000113623981328949	3.04716289301107
uo9LiXn9l57d46d6Qo	ARHGAP24	Rho GTPase activating protein 24	0.554777061868522	6.58176529351492	5.77482421004505	1.10489756603984e-05	0.000114545057157412	3.03823322924659
xX1JAXgG4qI6PDuLBI	CNOT8	CCR4-NOT transcription complex, subunit 8	0.521095657890234	7.49498353982883	5.77340674514079	1.10842492710647e-05	0.000114866079503952	3.03501776667071
B5OqsVQ3gtLA4HDcQk	RPL7	ribosomal protein L7	0.631248526281573	10.7885901308178	5.77134416803807	1.11357822529925e-05	0.000115310484657784	3.03033853008315
61J9KFUXUClXedDlxc	MEIS3	Meis homeobox 3	0.529884572343621	6.02431423900192	5.77054451481508	1.11558272206665e-05	0.000115450098022177	3.02852429243419
391X5316XgEagFItAI	EIF2S3	eukaryotic translation initiation factor 2, subunit 3 gamma, 52kDa	0.548452103698811	10.4187422367008	5.77046092743535	1.11579246400822e-05	0.000115450098022177	3.02833464728906
3p0.o5zSgITrTXIgC4	CCDC90B	coiled-coil domain containing 90B	0.55236831142337	7.38303837138611	5.76468085092525	1.1303943551767e-05	0.000116779678754094	3.01521895536789
uk9GR8d_l87ESX5Wlk	UNC5A	unc-5 homolog A (C. elegans)	0.537675312314991	6.51263263549037	5.75584900874677	1.15308403497391e-05	0.000118893397944874	2.99517194431213
HcyOLSdRH4t3.yKgNI	FAM103A1	family with sequence similarity 103, member A1	0.516445712250244	8.74159284610338	5.75114644363112	1.16535468303379e-05	0.000120019379175021	2.98449460441741
oUu_eMzp95937u5dJ0	RAB32	RAB32, member RAS oncogene family	0.539108468677136	9.33309025684814	5.7493052276378	1.1701953498793e-05	0.000120378429047769	2.98031345540503
itSvnEI0Ua.0lOdIS4	RPS27L	ribosomal protein S27-like	0.514324733960146	10.9778357089464	5.7481634691404	1.1732074201039e-05	0.000120641737946974	2.97772050813192
uoIkIe1XOeUE5Lf784	DNAJC12	DnaJ (Hsp40) homolog, subfamily C, member 12	0.515147647182848	6.48509963947184	5.74793103784886	1.17382156666716e-05	0.000120658358726342	2.97719263791059
cRE5.3kbr5fLTfXEkU	GNPDA2	glucosamine-6-phosphate deaminase 2	0.608002154623609	8.26194052410236	5.74733236167033	1.17540494526157e-05	0.000120774556687686	2.97583297113215
r6EwfuCjgICxJd2uuo	WBP5	WW domain binding protein 5	0.602323263640578	9.70202310473818	5.7457160179132	1.17969076296163e-05	0.000121168237687245	2.97216187806873
3RSV_0DjtU3wU7kP7U	RNF103	ring finger protein 103	0.5112091434062	7.45003303030133	5.73969457401713	1.19579800740239e-05	0.000122586536214446	2.95848348255854
cF6IuCGpOGkrgqv57g	ZSCAN2	zinc finger and SCAN domain containing 2	0.503700959346689	6.96666262517022	5.73532360265058	1.20763092860758e-05	0.000123704460547032	2.94855206146934
raLVZYIFYolMz4IU7c	TRAPPC2P1	trafficking protein particle complex 2 pseudogene 1	0.5089809577171	7.47261298230202	5.73408255560292	1.21101240532617e-05	0.000123908038279421	2.94573189337502
ikU_DVLXBILHmDful0	SRPK2	SRSF protein kinase 2	0.522503555439078	6.74932713239338	5.7303117400095	1.22134622213606e-05	0.000124917436390625	2.93716211516602
cV3sXdMHrQYewSvE0o	BACH2	BTB and CNC homology 1, basic leucine zipper transcription factor 2	0.532096698789025	6.49924460224677	5.72963201386419	1.22321855777791e-05	0.00012499193804865	2.93561717936903
udUL4KvfVMlSFFejl0	SNUPN	snurportin 1	0.578322970523245	8.01724034423196	5.7276079779771	1.2288112443113e-05	0.000125375253127281	2.93101651806135
HXlUBYwuThoEModVKk	PTGDS	prostaglandin D2 synthase 21kDa (brain)	0.507962204997668	5.68267339182583	5.72732903986828	1.22958403438283e-05	0.000125375253127281	2.93038245610829
uKVO7Z6ooLhX_7B7BY	HIGD2A	HIG1 hypoxia inducible domain family, member 2A	0.524159701290244	10.8124021671613	5.72328717218994	1.24083781660804e-05	0.000126377767540248	2.92119391064085
ifkXu5MB7y24eH67vk	ADO	2-aminoethanethiol (cysteamine) dioxygenase	0.500063266828998	8.2543561442418	5.71883172117493	1.25336516353265e-05	0.000127604920658399	2.91106327873233
i_p99ddTReAR6F6qyU	DDR1	discoidin domain receptor tyrosine kinase 1	0.522387011864957	7.79138989976676	5.71634643701895	1.26040908819058e-05	0.000128187028983104	2.90541148521679
EXpQuKCgJICuGPdHRc	PHF23	PHD finger protein 23	0.547159350270669	8.72923845366155	5.71127845399995	1.27489865093087e-05	0.000129500562393984	2.89388448281699
lAGKVHmH_4J5qI549o	SEPT6	septin 6	0.508107482388933	6.48634926606834	5.71066625301471	1.27666044181398e-05	0.000129630137168804	2.89249187582607
B.fZp50I4Fh32oCYBU	CHMP5	charged multivesicular body protein 5	0.509978259146032	9.30812866370328	5.70899900456175	1.28147106951327e-05	0.000129970120188291	2.8886991081756
B45oKCLkbonrujSIhY	FBXO15	F-box protein 15	0.513984739939874	5.8836062407413	5.70735968049755	1.2862191847296e-05	0.000130402084949164	2.88496959878845
i1UBX7T9VS4neP3Iec	TERF2IP	telomeric repeat binding factor 2, interacting protein	0.517129247491826	8.21866398995298	5.70378149409585	1.29664552993215e-05	0.000131209701746152	2.87682820671119
QZNzuleozr.9ei_Eek	UXT	ubiquitously-expressed, prefoldin-like chaperone	0.501013489574765	11.2460775162581	5.70170208784113	1.30274426783916e-05	0.000131604251403395	2.87209638989003
6e5enz9HSTDuRavRU4	PARP3	poly (ADP-ribose) polymerase family, member 3	0.515281246873684	7.73196940589036	5.69922427549969	1.31004978375375e-05	0.000132214865382324	2.86645742338175
cv7uR9WExe7fbuXl9U	SSU72	SSU72 RNA polymerase II CTD phosphatase homolog (S. cerevisiae)	0.503544274047425	10.2676836573677	5.69858714649797	1.31193503388892e-05	0.000132355034973947	2.86500735822174
cnfv6jwTjixd1HYdTU	PIGP	phosphatidylinositol glycan anchor biosynthesis, class P	0.518618291197313	9.20376616545023	5.69781241898981	1.31423116967538e-05	0.000132496202278722	2.86324407419172
irtTf6g2G3QivdTrrE	PRDX5	peroxiredoxin 5	0.628359946785526	11.2931530180847	5.6968441045505	1.31710683182199e-05	0.000132675997596152	2.86104010287619
iV7oPQVQfbpmzjFwLo	TRMT112	tRNA methyltransferase 11-2 homolog (S. cerevisiae)	0.501879402804056	12.1648038081485	5.69403890766029	1.32547393591466e-05	0.000133418033322871	2.85465470457556
Wg6gpQMjjRS01Id0L0	IRAK1BP1	interleukin-1 receptor-associated kinase 1 binding protein 1	0.543577827941386	6.37081661386241	5.69117474111504	1.334072966328e-05	0.000134081121651602	2.84813428407425
x9f5dRN4TuSwwCefV4	DHX40	DEAH (Asp-Glu-Ala-His) box polypeptide 40	0.500583296329508	7.05440438545669	5.68831124939601	1.34272694921473e-05	0.000134895629339	2.84161460193729
K_ocSlRlFuXp6E7A.g	TMEM128	transmembrane protein 128	0.569912513727881	6.08495541395385	5.68774915492474	1.34443242129691e-05	0.000134918878740914	2.84033471513936
HkEgFzXR5XVS3d8C_g	CDKN1B	cyclin-dependent kinase inhibitor 1B (p27, Kip1)	0.545988371670795	7.66515976394535	5.68528891055531	1.3519232209489e-05	0.00013556856247981	2.83473238780892
c6ak7i5EI6AiY_iTXo	ANTXR2	anthrax toxin receptor 2	0.541195797498928	6.16644039176873	5.68224543832978	1.36124882496679e-05	0.000136247517525955	2.82780115499147
cGtLFR6K4gkg6X6_14	C6orf162	chromosome 6 open reading frame 162	0.50064966684839	6.09823170894127	5.67720976214244	1.37682336483536e-05	0.000137688440867845	2.8163308878398
QxHuArqq4tUfiZ9e_A	AKR7A2	aldo-keto reductase family 7, member A2 (aflatoxin aldehyde reductase)	0.547683590586106	9.17561868593935	5.67613668795278	1.38016567039475e-05	0.000137879892477254	2.81388632169044
EXRtTR6d3D1H7097hU	ATP6V1G2	ATPase, H+ transporting, lysosomal 13kDa, V1 subunit G2	0.525890480257819	6.04591483178918	5.67448360482079	1.38533075643941e-05	0.000138139339153704	2.81012022182078
0YRDgrjjQQoJaxLuPU	FBXO4	F-box protein 4	0.534255540640904	6.78638998721296	5.67308361415929	1.38972049010633e-05	0.000138470609058554	2.80693051800109
ogdIH5dTr4sEJ7EIFU	RPL23A	ribosomal protein L23a	0.589858552240185	8.79665706999819	5.6699349359145	1.39964529830688e-05	0.000139314941356169	2.79975595763147
0ZqCOmgSnFC1ue.u7c	ACP1	acid phosphatase 1, soluble	0.527844036417018	10.1925169355419	5.66061766000382	1.42944006341654e-05	0.00014190093019709	2.77852008012178
iDrownnrl8u4NCsuUU	ZNF280D	zinc finger protein 280D	0.533940211406279	6.7477032237684	5.65416775749388	1.45044428381901e-05	0.000143611757830486	2.76381462738451
ERHxngdOSGdY.fodxI	MRPS33	mitochondrial ribosomal protein S33	0.533832670842441	8.53215037832818	5.65196323376797	1.45769541231534e-05	0.000144222599161322	2.7587875126039
3lS.rqV9.Xof7oopFA	CD2BP2	CD2 (cytoplasmic tail) binding protein 2	0.512390879141594	8.6412676965301	5.64411977529264	1.48379567796412e-05	0.000146424603838769	2.74089782289326
6pchvu.XSU.1d55VL8	VIPAS39	VPS33B interacting protein, apical-basolateral polarity regulator, spe-39 homolog	0.541549412832482	6.69269713021932	5.64291151840289	1.48785854559647e-05	0.000146771218127208	2.7381414596373
x6q7AIi0SsVQosjlKs	MAGEH1	melanoma antigen family H, 1	0.528730084693983	6.7041524729026	5.63987380896784	1.49812336237208e-05	0.000147674533583324	2.7312110043845
0TVTvweER6qdL7uew4	ZNF706	zinc finger protein 706	0.577759408484233	7.09247859383195	5.63470623364836	1.51575171706444e-05	0.000149246690486729	2.71941930627403
WV1.OF.qE_oMVJQd1E	RFWD2	ring finger and WD repeat domain 2, E3 ubiquitin protein ligase	0.493237212118249	8.57311870365949	5.63433294901294	1.51703329146627e-05	0.000149317739696038	2.71856742407881
Nu9eCee7Xcvi.emVeU	BIN1	bridging integrator 1	0.530753869486414	8.48933634596193	5.63158410251188	1.52650486819017e-05	0.000150083797217636	2.71229380733355
K31T3t5K6szrDqPIiU	ZCRB1	zinc finger CCHC-type and RNA binding motif 1	0.493753025314431	6.55566369295128	5.62816486771248	1.53837069117375e-05	0.000151031198402651	2.70448918661629
cV5NOh7551e9TOdkN0	SLC44A1	solute carrier family 44, member 1	0.501863387763059	9.57387633215685	5.62506731722261	1.54920146131678e-05	0.000151979057264719	2.69741787980169
0VTO3tX6Mq4p4JFKiA	VPS25	vacuolar protein sorting 25 homolog (S. cerevisiae)	0.521164758061625	7.89184705031823	5.62457775903088	1.55092034180631e-05	0.000152037365505224	2.69630019919195
Wbvo6oe6sjKoEOItB0	ASNS	asparagine synthetase (glutamine-hydrolyzing)	0.51807330620989	7.96407354130446	5.62264944441115	1.55770978013198e-05	0.00015264525386784	2.69189756190082
Z2vQnW6lEeee5QgrsQ	SLC41A3	solute carrier family 41, member 3	0.578846937931587	7.26503504125157	5.62088194379411	1.56395965913951e-05	0.000153201397322909	2.68786178075478
iJeTpQVCOUg683ERX0	OMA1	OMA1 zinc metallopeptidase homolog (S. cerevisiae)	0.502416348945431	7.16229806138467	5.61951321592248	1.56881706315443e-05	0.000153619812084194	2.6847363265761
QeQqh3qKL.Ug5D1i4k	LMCD1	LIM and cysteine-rich domains 1	0.496863727240008	6.20432438809546	5.61935393707775	1.56938331877192e-05	0.000153619812084194	2.68437260609929
QU5Gvc5J0jLnBPYsXU	PRKACB	protein kinase, cAMP-dependent, catalytic, beta	0.512043913401869	6.41193641827727	5.61781561939864	1.57486297594313e-05	0.000154043090207438	2.68085966539633
0flyIEROp.olYSF6n4	C15orf39	chromosome 15 open reading frame 39	0.542294248767765	7.22876977504074	5.61517347036484	1.58432023057585e-05	0.000154911311434084	2.67482547048502
KT1TXUCWPz5V559Xqc	NUDT6	nudix (nucleoside diphosphate linked moiety X)-type motif 6	0.491850176540435	6.62717161487104	5.61438456811978	1.58715523650627e-05	0.000155074779135959	2.67302363246787
TUv5K5EBzirfs1GwRI	RIN2	Ras and Rab interactor 2	0.538223208502475	8.35143818323116	5.61366986467694	1.58972807209692e-05	0.000155269264887884	2.67139121288163
9onCSXyMkkgp._j3XU	ANXA2R	annexin A2 receptor	0.574754717077942	7.22943911687862	5.61242173606919	1.59423138096747e-05	0.000155538183469142	2.66854030816252
uoKzSe6nD5RQ.SXlGM	AMOT	angiomotin	0.492647646750643	7.08277079652966	5.61173267548396	1.5967231224741e-05	0.000155724306282551	2.66696633262009
lByjB__f7xUlw_CLpI	SNX10	sorting nexin 10	0.601454165344521	7.12649142425682	5.61063565934817	1.60069829572927e-05	0.000156054915383273	2.66446039970356
3WVCS7lckigDkE3ZCY	DERA	deoxyribose-phosphate aldolase (putative)	0.512629439212609	9.32236746838525	5.6075572330849	1.61190739319421e-05	0.000156841354085533	2.65742769780156
3Z15RdPP_T4IxPlK_4	COMMD10	COMM domain containing 10	0.580009958790278	7.88173671925318	5.60732522443694	1.61275541817013e-05	0.000156841354085533	2.65689763545059
oIQ5Fye5CFy53wlwOU	PRKD1	protein kinase D1	0.528896340720394	7.01979096357004	5.60568855967322	1.61875061607422e-05	0.000157297253742722	2.65315826011724
6pd51515eTvd3vvol4	ARF5	ADP-ribosylation factor 5	0.49229401288276	8.40804851136137	5.60320893137594	1.6278770138165e-05	0.000157953830772938	2.64749244608311
rlSIie13T6uB4_KCrc	VAMP2	vesicle-associated membrane protein 2 (synaptobrevin 2)	0.509390578237748	8.26139815025622	5.60100376351806	1.63603736618692e-05	0.000158630183025484	2.64245327889733
xGX7ueg4q0WjsEeJFE	ITLN1	intelectin 1 (galactofuranose binding)	0.502751503689195	5.66028701956	5.60037762291118	1.63836203882593e-05	0.000158797838615974	2.64102236346821
un4XbofXSKvrV6NEf4	LPAR5	lysophosphatidic acid receptor 5	0.529881890003455	6.09742003162791	5.60013479173258	1.6392645054316e-05	0.000158827575482661	2.64046741301867
9rvPeeVL.sPdADLlK0	FAM179B	family with sequence similarity 179, member B	0.488434161714221	7.4394462605652	5.59607852522883	1.65441461766407e-05	0.000160152518957157	2.63119667910831
Nt3.WvJmm4glOJJAt0	RPL10A	ribosomal protein L10a	0.569690795507624	11.8369112841418	5.59545046268784	1.65677317036855e-05	0.000160291000779053	2.62976108471209
0Xe.BLX6FPeNS9FLK8	TMEM230	transmembrane protein 230	0.523407201038422	10.4020915443973	5.5925613740921	1.66766680030098e-05	0.000161107581838827	2.62315687840873
xQDp6QkpT9JNKQuno4	UQCRBP1	ubiquinol-cytochrome c reductase binding protein pseudogene 1	0.502771950919445	11.7069317956798	5.59124591483368	1.67265108150619e-05	0.000161417185802682	2.62014959687904
NuR1JdrhJkKdbdDDwA	CTSB	cathepsin B	0.53894036002067	8.6949170371582	5.59033473819452	1.67611244519632e-05	0.000161634221478172	2.61806645528587
oVyFwHu0SH3g78pLnI	PRRC1	proline-rich coiled-coil 1	0.489534947125041	8.1841615808108	5.57763104975215	1.72513966435426e-05	0.000165702896290857	2.58901518661588
0lEaClSj.T6eFZ3DOw	HACL1	2-hydroxyacyl-CoA lyase 1	0.513929709854264	8.0964172928732	5.57345313354071	1.7415813051656e-05	0.000167161713178314	2.57945773575634
Bu0nKwI4QHle3pLSfU	GLT8D1	glycosyltransferase 8 domain containing 1	0.620477230202093	7.54888265716026	5.57139342157399	1.749745795906e-05	0.000167884929478365	2.57474532676428
H1BJ.230u3w7oLwV8U	YES1	v-yes-1 Yamaguchi sarcoma viral oncogene homolog 1	0.531762070222454	9.28504738840727	5.57024799636934	1.75430303559721e-05	0.000168261640795554	2.57212454417871
uFxV6XB54wUFMFfkjk	ZNF84	zinc finger protein 84	0.526560231106104	6.56526633704887	5.56708007000238	1.76697026671565e-05	0.000169111612317682	2.56487556808425
olXn1BT51Kf3h7ugaw	KLHL4	kelch-like 4 (Drosophila)	0.628566548219097	6.54632413590423	5.56610601745804	1.77088383256303e-05	0.000169425355261789	2.56264651823323
NqrORVcv5Qj4gMl30c	UQCRB	ubiquinol-cytochrome c reductase binding protein	0.494781998604313	6.56661625657465	5.56545938104328	1.77348678394589e-05	0.000169559487888682	2.56116668917489
0R3_RHfu..nR7RPVJE	PHF11	PHD finger protein 11	0.492658670575952	6.74178545218933	5.56544178980665	1.77355764972073e-05	0.000169559487888682	2.56112643105412
6TdHCrwKbkFVR6e7Vc	AKAP13	A kinase (PRKA) anchor protein 13	0.546133400043846	6.80818221887455	5.56171023959205	1.78865559650973e-05	0.00017088037558343	2.55258602033349
cL5QJdeUJ9QJRW_hUI	STAP2	signal transducing adaptor family member 2	0.548265627941492	6.2742729120546	5.55969020532621	1.79688335553232e-05	0.000171604934784791	2.54796223402637
Be0y75.fl7XnC.8fno	COMMD10	COMM domain containing 10	0.512454534503433	8.27960585611501	5.55823018638612	1.80285416265617e-05	0.00017199035203243	2.54462007243225
3tLitW4t.uLX7tNvak	PHF21A	PHD finger protein 21A	0.509184040679159	8.21100445368198	5.55624765281807	1.81099423810022e-05	0.000172581666778785	2.54008150195029
BHeh9JQSj14nguSOEM	HLA-DRB3	major histocompatibility complex, class II, DR beta 3	0.546284066506555	7.70210901445025	5.55602123852711	1.81192625434807e-05	0.000172608794733608	2.53956315405927
o1z4otBJIo4o5BE34I	TAF1D	TATA box binding protein (TBP)-associated factor, RNA polymerase I, D, 41kDa	0.492016428219826	7.7042481543887	5.55180553362139	1.82936953775849e-05	0.000174109597889688	2.52991096561649
6uSM_R7tF3o3edIJIE	BNC1	basonuclin 1	0.501688359156359	7.58781728789767	5.54601264325331	1.85361860077879e-05	0.000176077258180141	2.51664507137943
ZW7iUtSirsL3g69fng	MOXD1	monooxygenase, DBH-like 1	0.584147388594332	7.25719832742345	5.54157929292193	1.87239796745656e-05	0.000177608037724161	2.50649052568164
WUlQOy3l_ALf0nuHko	TM2D3	TM2 domain containing 3	0.498228431584143	9.13440677194448	5.53795463295371	1.88789593482381e-05	0.000178760146328629	2.49818696722596
ZiQmZqtf5b6fcucsNM	FEZ1	fasciculation and elongation protein zeta 1 (zygin I)	0.532433182485015	6.15634219442822	5.53712990122964	1.89144048048935e-05	0.000178905175494033	2.49629746484334
N_4IBFfv61f_oSIrHU	DCTN4	dynactin 4 (p62)	0.494912702018912	8.20112902211086	5.53473522852842	1.90177086798219e-05	0.000179603717170798	2.49081080300401
ud3s4QdxIL7mbn90kk	AGA	aspartylglucosaminidase	0.553900911646568	6.69455688552634	5.53464881233601	1.90214473327684e-05	0.000179603717170798	2.49061279708552
6LXWOCGnOHqtaUeF7g	TJP3	tight junction protein 3	0.561545903268088	5.90326315986852	5.53463752208771	1.90219358419717e-05	0.000179603717170798	2.49058692762542
rVC_Cr31TJUhRXo5dM	SNUPN	snurportin 1	0.53247102962903	7.95739638276194	5.53187449510449	1.91418728192505e-05	0.00018041671857635	2.48425563379888
cUg570ex43lIo6XPIo	NME7	NME/NM23 family member 7	0.513901063760429	8.30266421985772	5.53076736197802	1.91901472821612e-05	0.000180807804640122	2.48171852026437
EU3d9y057k5Z8d76rc	ETS1	v-ets erythroblastosis virus E26 oncogene homolog 1 (avian)	0.580623936437797	9.2902121333065	5.53041231808946	1.92056545896806e-05	0.000180889994340955	2.4809048762266
6ovovvgFCu1ONXVR4U	COMMD1	copper metabolism (Murr1) domain containing 1	0.515789082637509	8.31028736210578	5.52572388650886	1.94116349929554e-05	0.0001826364980424	2.47015947777939
cirt9eB1Jd4hIOlVA8	KRT27	keratin 27	0.541753210353018	5.83797197314147	5.52456840527099	1.94627448501561e-05	0.000183052779077447	2.46751093459135
cn.4qStft.sb3tVJVk	VPS37D	vacuolar protein sorting 37 homolog D (S. cerevisiae)	0.520933627522657	6.43718528977415	5.52347987267632	1.95110189650154e-05	0.000183442104965857	2.46501573971173
ZXRS59MxTjMN4CqSPA	LGALS3	lectin, galactoside-binding, soluble, 3	0.496586610146199	7.03863695406637	5.52072669206926	1.96336625374298e-05	0.000184335203485222	2.45870427720078
rVUQ7jrP6KV7d66.8o	ZNF564	zinc finger protein 564	0.532271569962615	5.98015662258757	5.51520839422474	1.98818543958795e-05	0.000186534048420736	2.44605196834627
reEru5lNPqpO9Eunoc	ERGIC3	ERGIC and golgi 3	0.505438007590002	10.0610585658025	5.51369358927585	1.99505426567629e-05	0.000187046859845262	2.44257836523585
QcXkRUUgiRAkKU_QSk	FLRT2	fibronectin leucine rich transmembrane protein 2	0.534713181822637	7.24503584178195	5.51169572797746	2.00415052045323e-05	0.000187701684149508	2.43799675501477
cZNeXsjpaoKdyAKpk8	SLC25A6	solute carrier family 25 (mitochondrial carrier; adenine nucleotide translocator), member 6	0.58932130037216	9.03987612150488	5.51056535805548	2.00931581570935e-05	0.000188119371173013	2.43540437009437
cVeeL6A9S5JHj4US_U	CYBRD1	cytochrome b reductase 1	0.502889022244994	8.12121522265228	5.509826445504	2.01269965896905e-05	0.000188370037580733	2.43370969083838
r1_rN5CBdV.5dVQMI0	RBMXP3	RNA binding motif protein, X-linked pseudogene 3	0.51998899878657	7.41841632946055	5.50804715171713	2.02087178652671e-05	0.0001889359232677	2.4296287236952
ZS3QTIC1ubXrl1xAaQ	PPHLN1	periphilin 1	0.498735012640387	8.31893044957478	5.50610866023823	2.02981361931288e-05	0.000189572505587946	2.42518230602742
QXiUguq58x1QF_LtSU	MARCKSL1	MARCKS-like 1	0.518108492060386	9.75059614358809	5.50582930861528	2.03110552895569e-05	0.000189626743081494	2.42454151564027
HJKOSLnvQv9S6rV0Co	UACA	uveal autoantigen with coiled-coil domains and ankyrin repeats	0.479336950489942	6.21895566066951	5.50555817823341	2.03236021997863e-05	0.000189677469042738	2.4239195769898
cBI2oB97g7T4K4y4V4	SPATA7	spermatogenesis associated 7	0.503331593410711	6.45536323835672	5.50450824067816	2.03722640410981e-05	0.00018999861783555	2.42151109280071
Hs5.f5fvXvdKuGHlFI	GRSF1	G-rich RNA sequence binding factor 1	0.605839079603583	9.65992156374841	5.49914096611854	2.06228857921807e-05	0.000192000218841727	2.40919742761775
Ne6e5bnbr9Ltbu1O7c	RHBDD2	rhomboid domain containing 2	0.501270894537255	8.06986320816269	5.49839543279498	2.06579458902948e-05	0.000192259500599937	2.4074868169289
rJd5BC0rrrTv1fcv_k	MED20	mediator complex subunit 20	0.573186437207111	9.37880585274824	5.49792823937467	2.06799475079515e-05	0.000192397111078862	2.40641482661472
ZQSULSQkNKw47mLVdI	RSPH3	radial spoke 3 homolog (Chlamydomonas)	0.49990604468768	6.15077870654742	5.49691514616501	2.07277394031519e-05	0.000192707267589136	2.40409018624543
fiJz6LiJ4rtfBR.93U	PRR5L	proline rich 5 like	0.476535232556666	5.71617906158718	5.49564656473846	2.07877426157196e-05	0.000193197758489212	2.4011791772019
EUTVFxIcUX9iNKFBeg	LDOC1	leucine zipper, down-regulated in cancer 1	0.496914823677008	8.36697355631738	5.49444910791339	2.08445441836838e-05	0.00019365816240897	2.39843124881364
ud50ucBLRSSvXSr9JU	RARRES1	retinoic acid receptor responder (tazarotene induced) 1	0.492039236092142	6.03428973548807	5.49402322966158	2.08647839240652e-05	0.000193778682880973	2.39745391170056
xo1E634q_k4oqoJ..g	NMNAT2	nicotinamide nucleotide adenylyltransferase 2	0.552101552732563	6.31365722515565	5.49110764646657	2.10038854585741e-05	0.000194799165866929	2.39076259043368
9S6IFCVTpdIP1VS9VA	PSKH1	protein serine kinase H1	0.482634007178944	5.86894836725889	5.49035407881374	2.10399914770696e-05	0.000194998377735344	2.38903301751494
lne8vUl5zF0jqIiUiI	DET1	de-etiolated homolog 1 (Arabidopsis)	0.48203646079163	7.26878491626509	5.49009475031971	2.105243142966e-05	0.000195045876178059	2.38843780069939
o1yHgL.6AI5Kt4tKX0	TRAPPC11	trafficking protein particle complex 11	0.501370009142186	8.37263803604557	5.4865241891387	2.12244752829472e-05	0.000196571520994965	2.38024197186876
6VAoUIjUX0g6E49Kic	PTPN12	protein tyrosine phosphatase, non-receptor type 12	0.474853026260102	7.99938951199137	5.48559324306776	2.12695671369471e-05	0.000196920742409569	2.37810490631665
iDUgkI9bCeIHehL40k	OSTC	oligosaccharyltransferase complex subunit	0.530859928235297	10.0111204331098	5.48328413221175	2.13818346945412e-05	0.000197822775952549	2.3728038229247
Zeixed7.6e4hyRwo94	RAB4A	RAB4A, member RAS oncogene family	0.492170455388119	6.78850832150319	5.48177472010107	2.14555477831462e-05	0.000198367103359851	2.36933837865956
6UPSjPleU1OAHvekUA	G3BP2	GTPase activating protein (SH3 domain) binding protein 2	0.482033511727018	9.8831324256987	5.48108373137957	2.14893790592107e-05	0.000198611023651575	2.3677518788391
fSmutXilboKLQH5qD8	WBP5	WW domain binding protein 5	0.502797955833826	9.76197790885326	5.47878371973487	2.16023815294834e-05	0.000199586244318138	2.36247078944994
E1XsXuUJckfuOXU5Vg	CAPNS1	calpain, small subunit 1	0.559404833035234	8.73609005067287	5.47489609343738	2.17947648711959e-05	0.000201135083436278	2.35354331896245
l7qQTS1ReRQwon2JQs	RBM4	RNA binding motif protein 4	0.498079553656155	10.2072819923362	5.4746735284641	2.18058314569471e-05	0.000201135083436278	2.35303218566238
lTlFe.0nAlQXXhe0W4	PLAT	plasminogen activator, tissue	0.481764478937788	8.6374250115798	5.47141741206554	2.19683917335832e-05	0.000202476735977968	2.34555383991775
0tMly5PHRu3uiOeuwE	B3GALNT1	beta-1,3-N-acetylgalactosaminyltransferase 1 (globoside blood group)	0.508352770177785	7.6296317581005	5.46931094459728	2.20742139356344e-05	0.00020338176930883	2.34071541639344
f3RF8dRakTVBeR6pUU	DGCR6L	DiGeorge syndrome critical region gene 6-like	0.497914929816692	7.99958076279032	5.46801484221924	2.21395840919713e-05	0.000203910903917142	2.33773816166506
Kknko96T.k5T3U0jeo	ASAP2	ArfGAP with SH3 domain, ankyrin repeat and PH domain 2	0.516129063145094	7.12473929021667	5.46623731664567	2.22295563518911e-05	0.000204530328007875	2.33365480410496
ohHkyP_V4Meu5UrOW4	KIAA1147	KIAA1147	0.508872099359264	7.32088181303165	5.46257625992412	2.24160428240056e-05	0.000206032873443394	2.32524372067688
r4mma567H260oa0o4g	FAM174A	family with sequence similarity 174, member A	0.506318313862294	6.86791978195334	5.45990824894218	2.25529496393293e-05	0.000206711470869708	2.31911338691156
Nh7uCW.u63U7K57vVo	KIAA0355	KIAA0355	0.47656315421628	8.27125400831981	5.45897713347401	2.26009294657404e-05	0.000207018613285641	2.31697380452333
Wpvj9BXX0d6ffSkFG4	C14orf159	chromosome 14 open reading frame 159	0.573093187745421	7.40632814767517	5.45667932398855	2.27197799491363e-05	0.000207893003625178	2.31169342132299
EcelUYjVALfYV4goio	NSMCE1	non-SMC element 1 homolog (S. cerevisiae)	0.546323776787752	7.69521213668016	5.45607399750461	2.275119537589e-05	0.000208109047513802	2.3103023019201
Eog14AIa59BSfkyRIg	PNPLA8	patatin-like phospholipase domain containing 8	0.497019173155569	7.05339630764233	5.45555336560093	2.27782507148441e-05	0.00020817751659009	2.30910579684928
Qeye.nh1ziVMKve58k	CBR4	carbonyl reductase 4	0.50564891433346	7.59958487510017	5.45206213211562	2.29605267109674e-05	0.00020942997264594	2.30108172496531
9ThUcTUkXtP6ooc1KQ	ERGIC3	ERGIC and golgi 3	0.491339228681517	8.56993695636067	5.45195214621871	2.29662931299403e-05	0.00020942997264594	2.30082892224236
KrpfUo7p0gVJAztAsU	ST13P4	suppression of tumorigenicity 13 (colon carcinoma) (Hsp70 interacting protein) pseudogene 4	0.497579748057061	9.43160505023888	5.45125223498302	2.30030231774254e-05	0.000209653692777988	2.2992201513899
0KWCUmVJ.XR717oo7c	CORO1B	coronin, actin binding protein, 1B	0.513119667822255	8.94067516099526	5.45118504950487	2.30065520952743e-05	0.000209653692777988	2.29906572099935
xXpBS6gCATmKeygioI	PCYOX1L	prenylcysteine oxidase 1 like	0.532997596055962	7.200954038054	5.45052176367296	2.30414208193127e-05	0.000209899707798481	2.29754109291026
xRIDn5JcKSr.SFurVI	ZSCAN18	zinc finger and SCAN domain containing 18	0.518353966516062	7.15382265202438	5.4457487102342	2.32939324228783e-05	0.000212055108953099	2.28656866115565
BepKRX_CqKOCOB31DU	PRKCB	protein kinase C, beta	0.487416465782459	6.45750410244868	5.44464596545424	2.33526715894531e-05	0.000212372317619774	2.28403336656276
BieVHjhhHziiRIYjCk	RNF181	ring finger protein 181	0.4999643697798	9.44150370069831	5.43790592950969	2.37149845827406e-05	0.00021515357227431	2.26853528486741
K1U7EnOFSeKB5OKeJI	C6orf1	chromosome 6 open reading frame 1	0.505343426783637	6.249269870893	5.43368470329987	2.3944810699103e-05	0.000217017142243672	2.25882702951817
fXVCyeocSc7lLkVJ_8	GIGYF2	GRB10 interacting GYF protein 2	0.477471531001221	5.88523210872178	5.43126280800958	2.40776951169602e-05	0.000218073254958772	2.25325632172447
WnnRzFdeTnyDDn_Kok	BTF3L4	basic transcription factor 3-like 4	0.494843345286372	8.22257671306981	5.42954654203302	2.41723178903181e-05	0.000218707392001168	2.24930836653656
QELQRxGDUE0DUuXl0U	ZNF280D	zinc finger protein 280D	0.512894006058063	6.70042834083866	5.42936318290747	2.41824493964425e-05	0.000218724840809614	2.24888656796759
EV3T04ArnX5yEgH548	ARID2	AT rich interactive domain 2 (ARID, RFX-like)	0.508626545628503	7.23593517637848	5.4269859999251	2.43141930303816e-05	0.000219713754680745	2.24341785263148
QS7o8R7F_pqIv734zo	CYP2U1	cytochrome P450, family 2, subfamily U, polypeptide 1	0.479490599915839	5.78664346832531	5.42694439952082	2.43165050278607e-05	0.000219713754680745	2.24332214661041
okS1StUnVd86.e0w7k	SCRN1	secernin 1	0.547693597149341	9.79829389626624	5.42630554243798	2.43520385061529e-05	0.000219960282766959	2.24185237191363
f9L0zkgbPyU8VG4RRY	ACVR1	activin A receptor, type I	0.503491212579018	9.05379162163227	5.4242477201963	2.44668555105512e-05	0.000220922531436958	2.23711785069559
iHgcoPvJqv_Cjux.X0	KBTBD7	kelch repeat and BTB (POZ) domain containing 7	0.532643046021699	6.53646459187734	5.42143515283803	2.46246766688698e-05	0.000222197082469964	2.23064628592328
c94iSk_ze37_u8T6RU	DNAJC15	DnaJ (Hsp40) homolog, subfamily C, member 15	0.501856640654505	7.57038484282104	5.42077695320396	2.46617596734719e-05	0.00022245641405056	2.229131709604
KRXrypIO8CFN_ki9SU	C2orf42	chromosome 2 open reading frame 42	0.4756132152575	7.0680146817465	5.41704265286532	2.4873230280958e-05	0.000224136469148856	2.22053807121166
T.OKlGre72HSXSoYd4	BSG	basigin (Ok blood group)	0.492332893456395	9.75261582348219	5.41568166166862	2.49507608134162e-05	0.000224607389037451	2.21740577458317
fn4CQqkEiC0nHp0pBI	GUSBP5	glucuronidase, beta pseudogene 5	0.486505853904489	6.73558556514451	5.40914741230207	2.53264356748581e-05	0.000227222099876991	2.20236519187557
Z1V914NJKjoKKsqC84	TBL1XR1	transducin (beta)-like 1 X-linked receptor 1	0.477120322668309	6.97370618526925	5.40771664408799	2.54094613483738e-05	0.000227890305211248	2.19907137064034
0hVSs_3.hNSS1Cs_IQ	XBP1	X-box binding protein 1	0.56564058471802	10.0425837667513	5.40681616123076	2.54618573677463e-05	0.000228283444806182	2.19699825163162
WVQHCU.gEI93U_S.sk	GNA13	guanine nucleotide binding protein (G protein), alpha 13	0.54162475897609	7.74526317660306	5.40450003604222	2.5597131053965e-05	0.000229342037104476	2.19166569251109
iby0rBoKU_gOqabRLU	WLS	wntless homolog (Drosophila)	0.606541842076282	7.5771427732752	5.40412652810713	2.56190143107168e-05	0.000229461000195147	2.19080570082238
uqc7KSvDXUfdO6_BS4	TERF2	telomeric repeat binding factor 2	0.509874408796242	7.72526238045992	5.39982881070399	2.58721866616734e-05	0.0002312624824495	2.18090950483532
B9e50AOIuGnpOunVl4	VHL	von Hippel-Lindau tumor suppressor, E3 ubiquitin protein ligase	0.535763140241971	8.69533598394934	5.39950349400641	2.58914540653582e-05	0.000231357148525037	2.18016034863151
EWeVNwX2wIXt179SWU	GNG7	guanine nucleotide binding protein (G protein), gamma 7	0.500223052258683	6.43998506951424	5.39444750646944	2.61927891506986e-05	0.000233580654595927	2.16851604965992
Byv_6TUa0rsignlX5I	DCAF7	DDB1 and CUL4 associated factor 7	0.508085140187152	9.3249189674203	5.39137997575975	2.63773519035223e-05	0.000235147345755773	2.16145029553962
ltFe_XOooroKP6QnQU	FUCA1	fucosidase, alpha-L- 1, tissue	0.483963592121722	7.22828588023409	5.39084079182465	2.64099293827218e-05	0.000235359076557786	2.16020825972325
iUjpOvnc_hxbijruFU	TPT1	tumor protein, translationally-controlled 1	0.476512996668272	13.448349599197	5.38988137565064	2.6467998670007e-05	0.000235640306022392	2.1579981407396
EjnkinKnKESFLv1O6g	LOC253039	uncharacterized LOC253039	0.482470337903391	7.08144473281384	5.38282094699059	2.68993556567685e-05	0.000238604264548262	2.14173139073182
W6vlrSJ8IockV5DlXc	MPV17	MpV17 mitochondrial inner membrane protein	0.514899007657062	7.60422925606874	5.38040430132584	2.70486400578532e-05	0.00023976892902347	2.13616267940427
BjjQr_7lTxf13l4CG4	CYP4V2	cytochrome P450, family 4, subfamily V, polypeptide 2	0.49724797950332	6.04687672052702	5.37827046246684	2.71811559594766e-05	0.000240783502492852	2.1312452536148
fqLrolLZ7BHiXSIYFA	DNAJB2	DnaJ (Hsp40) homolog, subfamily B, member 2	0.50278680046622	7.7066538119796	5.37803662245525	2.71957180647872e-05	0.000240832489697604	2.13070634772597
cZXBB9U1nhV1BlNDdQ	ADM2	adrenomedullin 2	0.525534869869642	6.25487278720982	5.37651778575637	2.7290495412166e-05	0.00024159155699535	2.12720594162324
K4IxOMR.sQc15JU_vk	COPS8	COP9 constitutive photomorphogenic homolog subunit 8 (Arabidopsis)	0.490435976271506	10.2090866257167	5.37193879920246	2.75782710505908e-05	0.000243653750594087	2.11665180479552
0S1_hT3jUvRSyvoSTM	TMEM230	transmembrane protein 230	0.478493394826962	10.6952810916174	5.37066131131827	2.76591074301028e-05	0.000244044487265473	2.11370701544148
TONSARjpNGukuRAOl0	HBXIP	hepatitis B virus x interacting protein	0.513932313238405	10.6253178092986	5.36999237547942	2.77015323155849e-05	0.000244337961515963	2.11216497225304
E7gcfnS014rAK1KL6k	ACOT1	acyl-CoA thioesterase 1	0.508694824145872	6.93191877249903	5.36723977073347	2.78768051368214e-05	0.000245802623071497	2.10581924196115
3sASt4qf7I48C3UX04	CAAP1	caspase activity and apoptosis inhibitor 1	0.524741580220869	7.32240719643887	5.3667476332786	2.79082609345787e-05	0.000245998634565159	2.10468462700696
xodSVMJHu1XfTItdTw	PARP4	poly (ADP-ribose) polymerase family, member 4	0.48454007215259	7.94473849278819	5.36585084304458	2.79656737818909e-05	0.000246341832084684	2.10261704208216
HpR654tAqAJ0gSX4SY	LIMS3	LIM and senescent cell antigen-like domains 3	0.623642204851491	6.16756206532919	5.3618973429024	2.82202158599585e-05	0.000248292751790131	2.09350133168448
9X9YjIoj_yuDkguzUk	SNRPE	small nuclear ribonucleoprotein polypeptide E	0.488802776563234	6.23828392086376	5.36183270053831	2.82243973400798e-05	0.000248292751790131	2.09335227344036
iiALCkzp0S445S0iUo	ZNF75D	zinc finger protein 75D	0.500516939846751	6.5986599629821	5.36108300974834	2.8272938235809e-05	0.000248637739155545	2.0916235440344
0qhe.l11HcwktN_ohY	POLDIP3	polymerase (DNA-directed), delta interacting protein 3	0.486723649883361	8.48775842481347	5.36031309816639	2.83228768745472e-05	0.000248994787003932	2.08984814072018
6Sp1SJx7VCIyCugHlI	KIAA1908	uncharacterized LOC114796	0.468224481449818	6.06125561944702	5.35977074846093	2.83581091246394e-05	0.000249222353889053	2.08859746315333
x_JRky7RkXuNUnHyis	CCNB1IP1	cyclin B1 interacting protein 1, E3 ubiquitin protein ligase	0.539823451448167	9.58050133453082	5.35857242847257	2.84361130063151e-05	0.000249743253359811	2.08583401248458
061H1G05p4aHZ717q4	PSMG4	proteasome (prosome, macropain) assembly chaperone 4	0.479400107991062	9.56808052131677	5.35718971470077	2.8526391455223e-05	0.000250453639039205	2.08264518956167
r9SFQSkD0Fw1gjMWI0	GLT8D1	glycosyltransferase 8 domain containing 1	0.541821950875471	6.94648706470467	5.35216838677509	2.88566995307981e-05	0.000252778485013142	2.07106370469688
E4UINIJUKrE.Pn8N5E	PHF3	PHD finger protein 3	0.467685324801721	7.15225641238498	5.35216779483276	2.88567386980891e-05	0.000252778485013142	2.07106233928941
6.U5SL_7qamTuRRIuQ	SEC11A	SEC11 homolog A (S. cerevisiae)	0.481873687120464	11.0179615354951	5.35108762939018	2.89283007014773e-05	0.000253173195017592	2.06857072306446
T1exN70bn7tSu4fsB4	CD99L2	CD99 molecule-like 2	0.485548249243108	8.09324852886057	5.34892703477636	2.90719849001648e-05	0.000253989320241807	2.06358660737075
3ded.cTh6l1fqegg_o	TGM2	transglutaminase 2 (C polypeptide, protein-glutamine-gamma-glutamyltransferase)	0.527480478895746	6.32500867273773	5.34833038362045	2.91117913866324e-05	0.000254253784976471	2.06221017248763
cVxMVK0j4ahSCoE2H0	LEPR	leptin receptor	0.511388488933286	6.64556785164883	5.34814928390626	2.91238847043882e-05	0.00025427611714401	2.06179238186597
0cCok79EunocWIn6HE	TMEFF2	transmembrane protein with EGF-like and two follistatin-like domains 2	0.484770989331389	7.08027169783586	5.34785816111071	2.91433357686355e-05	0.000254362653006513	2.06112076650936
rMDue4oOgDOuSu3604	ZNF644	zinc finger protein 644	0.482151826288357	8.82058764209841	5.3468998994205	2.92074544970936e-05	0.00025483886345239	2.05891002613958
Nu9fPuCJhEHl55f1Ek	USP3	ubiquitin specific peptidase 3	0.504575872149928	8.74122630720364	5.34666693585421	2.92230641322156e-05	0.000254891652607588	2.05837256087691
0XlXNHLk57pSEjhF.4	PLIN2	perilipin 2	0.490473063530635	9.78755622794359	5.34563998329129	2.9291976017249e-05	0.000255242238079715	2.05600324995572
N0qXoC3fUvTSrLIXtI	MRFAP1L1	Morf4 family associated protein 1-like 1	0.477388619308955	9.62477480224982	5.34515970340056	2.93242611368091e-05	0.00025544008459715	2.05489515450668
uRT.npF.eCy77VrNJc	WDR33	WD repeat domain 33	0.505596354729069	8.74355026136534	5.34355954567373	2.94320877739038e-05	0.000256211945283503	2.05120316156569
6pX04X56kSAEV26LEc	NDN	necdin homolog (mouse)	0.489655247794853	9.49809528598423	5.34259545690079	2.94972476975337e-05	0.000256695369649817	2.0489786537429
0Lijs3kvvkSR1_FQSI	RNF146	ring finger protein 146	0.530375333024195	7.2709843105417	5.338354012989	2.97856635183139e-05	0.000258867318139609	2.03919122036323
fdXvu97FLk4BV7RM1U	RPS23	ribosomal protein S23	0.464211454694908	9.64832906544489	5.33187528293842	3.02317666655638e-05	0.000262231563555821	2.02423839233622
Kne_r7vqIJp6L093RU	CBY1	chibby homolog 1 (Drosophila)	0.531390045804536	7.07743499794231	5.32989879446385	3.03692105125171e-05	0.000263338090766099	2.01967603474598
r97irgSgOX7oBKC1C4	HDAC9	histone deacetylase 9	0.484509141252655	6.31992770565205	5.3244201269316	3.07535288618286e-05	0.000266151279964881	2.0070279704904
310RfkX1cf94PnOHHU	RNLS	renalase, FAD-dependent amine oxidase	0.485589575532693	6.79800554115109	5.3240595649751	3.07789945873347e-05	0.0002662210837842	2.00619549533585
9131UeadVLaZ_ZogdI	PIGP	phosphatidylinositol glycan anchor biosynthesis, class P	0.550650496182675	7.33747379036184	5.32396915208014	3.07853836237256e-05	0.0002662210837842	2.00598674604309
0uTENpFUglVbSPV9S8	RNMT	RNA (guanine-7-) methyltransferase	0.499979097936955	8.29060117222863	5.32358367584203	3.08126384930356e-05	0.000266317080317116	2.00509673440204
clJOt7v1_6PRe6V57o	ZNF407	zinc finger protein 407	0.462604146579652	6.77420033314793	5.31993288681461	3.1071986451178e-05	0.000268124092794242	1.9966669991942
QFrlQN6euhIJF6Ivog	LYRM4	LYR motif containing 4	0.481061408175393	6.82527282726355	5.31940379577273	3.11097564087582e-05	0.000268363165604377	1.99544523407656
KUOUF05oGqWHGe.E0E	DHPS	deoxyhypusine synthase	0.628755182926681	8.02102213238591	5.31677779960015	3.12979098403027e-05	0.000269637307910123	1.98938102606686
N19VEqun_o_jjEn.n0	IST1	increased sodium tolerance 1 homolog (yeast)	0.520705199999373	9.04433101606653	5.31477331324782	3.14423111463879e-05	0.000270608234852735	1.98475171513843
WUI4XU92khcIvl3i8k	RAB38	RAB38, member RAS oncogene family	0.493400998813452	6.64334350055949	5.31465016633826	3.14512046132847e-05	0.000270608234852735	1.98446730045111
Wp7sk10uQBUnUg.0Xo	RWDD2A	RWD domain containing 2A	0.522381606071738	7.41850272514914	5.31447624448985	3.14637693244706e-05	0.000270629014602479	1.98406561622901
opdtZK3TVEd_IJfrRw	LCMT1	leucine carboxyl methyltransferase 1	0.465957584033649	9.09278416312167	5.31348970490312	3.15351370788239e-05	0.000270980630057932	1.98178709300607
oKiggmYIlvLTlruumk	SNHG6	small nucleolar RNA host gene 6 (non-protein coding)	0.557753714903628	10.2735066535738	5.31055644256383	3.17483084902466e-05	0.000272461183644652	1.97501195899692
u1Ie0Il5pxIpRE61IQ	PTPRA	protein tyrosine phosphatase, receptor type, A	0.477802466437133	7.37846804931101	5.30952758284483	3.18234266328653e-05	0.000272930153663146	1.97263538440473
oUtfe0t1jlNOSXryiQ	CDKN2C	cyclin-dependent kinase inhibitor 2C (p18, inhibits CDK4)	0.545022727853121	6.80154856938314	5.3089839469797	3.18631910859987e-05	0.000273095508555792	1.9713796013935
ue4H06SATF57z4EFXo	TTC30B	tetratricopeptide repeat domain 30B	0.481856390937361	6.23513215465067	5.3056430117498	3.21086779349737e-05	0.000274757955217631	1.9636616466165
WVHrohnz3HoWnnsX0o	RRNAD1	ribosomal RNA adenine dimethylase domain containing 1	0.472582278080123	6.78771523208437	5.30399224277957	3.22306836161458e-05	0.000275713489875172	1.95984786371106
KFeDlVFfVcJESq8Ce4	PDK2	pyruvate dehydrogenase kinase, isozyme 2	0.465482462016315	5.94332365399424	5.30191602397508	3.23848037778358e-05	0.000276676836889527	1.95505086900709
BrKgPKvS.NHoT0opC0	NMD3	NMD3 homolog (S. cerevisiae)	0.515792148192669	8.8467851976955	5.30030695139272	3.25047628643871e-05	0.000277612747282517	1.95133296764499
QVSvQFI6jXiJ.iKu_U	CCDC23	coiled-coil domain containing 23	0.470970341242955	8.52528684316039	5.2979192360768	3.26836050694872e-05	0.000278693842524082	1.94581558583139
xqAt4uAo6XT3f3Dfno	CERK	ceramide kinase	0.520174815026421	7.79775727436599	5.29716654843808	3.27401894519213e-05	0.00027899789438991	1.944076233938
ZKSndRSHwJPQUd5VSk	LINC00094	long intergenic non-protein coding RNA 94	0.483530274142117	6.41268754590904	5.29419447029338	3.29645954976887e-05	0.000280641115692967	1.93720777747831
KsXk0b6uv1PyFilr0g	HERPUD1	homocysteine-inducible, endoplasmic reticulum stress-inducible, ubiquitin-like domain member 1	0.473863288011732	8.4392193433835	5.29397444556219	3.29812705118037e-05	0.000280693455769785	1.93669927520661
clA5KXu7J7u..e6_WQ	ESYT2	extended synaptotagmin-like protein 2	0.489779935205038	8.49690750144009	5.28906398625008	3.33556613092509e-05	0.000283337162519868	1.92534970158916
HhaCQVfRIRiRNpAVzg	GAS7	growth arrest-specific 7	0.499997475368375	8.61093833238825	5.28683387379383	3.35271182736179e-05	0.000284484029999395	1.92019463563038
WnvYXotJcQZfQWfXk4	VPS28	vacuolar protein sorting 28 homolog (S. cerevisiae)	0.538914191298842	7.94793824891	5.28623210964099	3.35735369602721e-05	0.000284643812244419	1.91880355093731
iF56_ZIxcp_1P85P0k	SRSF7	serine/arginine-rich splicing factor 7	0.476473282092445	8.99029736084314	5.28399427288722	3.37467330246991e-05	0.000285930374760272	1.91363015783448
EnUlXXc.Ah1eRbtFSs	RNASEK	ribonuclease, RNase K	0.462057899925224	9.97558541831646	5.28356065493852	3.37803976380382e-05	0.000286124689523714	1.91262768421182
TInogdTsf6DddQjJSI	MYLK	myosin light chain kinase	0.455963645437809	7.60602175470026	5.28291089708831	3.3830906591351e-05	0.000286461509479766	1.91112549449507
WICoApLruykDOv6T_0	PPCS	phosphopantothenoylcysteine synthetase	0.533583137119172	8.534960829335	5.28175361532811	3.39210583399556e-05	0.000287133682405262	1.90844987140408
xTX0kniA4EYNTVBYjk	ANXA8L2	annexin A8-like 2	0.486192784747685	6.28208489237854	5.28136186581054	3.3951630804453e-05	0.000287301264287507	1.90754412822603
EeHvfujfu1KhOq4Tl0	LAPTM4B	lysosomal protein transmembrane 4 beta	0.483437399320073	11.6517429551958	5.28095462340156	3.39834420700032e-05	0.000287454572548988	1.90660255271816
3TpLZ_gVHRFDUuFu7o	DYNLRB1	dynein, light chain, roadblock-type 1	0.490751784663613	9.48498640855246	5.28085397017171	3.39913091526762e-05	0.000287454572548988	1.90636983288311
QesQtJ3nF6iX_gnyLU	TUBAL3	tubulin, alpha-like 3	0.544791485062631	6.25909869164416	5.28043919595384	3.40237475703809e-05	0.00028763766810927	1.90541082755762
ZubFEd711NLgR_n59c	ASCC1	activating signal cointegrator 1 complex subunit 1	0.463271889154508	8.28754864989804	5.27957111775779	3.40917397015509e-05	0.000288121124374692	1.90340369053215
iCHxKXZxCBecKeXSF4	ICA1	islet cell autoantigen 1, 69kDa	0.459522755541788	5.94312949967242	5.27940784884653	3.4104543159625e-05	0.000288138003424664	1.90302618021082
fengk1X6LlOzC_pzyI	MAL2	mal, T-cell differentiation protein 2 (gene/pseudogene)	0.535870470062661	6.63159894944557	5.27875722696471	3.4155613182983e-05	0.000288386722581083	1.90152179295692
EosuFgzThOuEgOz3pU	NME7	NME/NM23 family member 7	0.486434485772835	7.87798738134221	5.27835177015306	3.41874785262432e-05	0.000288564396145536	1.90058426785535
9nafbZ5QXnvevX5Ph0	FAM134B	family with sequence similarity 134, member B	0.487319244382252	6.36044645281634	5.27670671749186	3.43170758486312e-05	0.000289475011207815	1.89678033960353
f7rBCcM59S_H1LcV64	PNMA2	paraneoplastic Ma antigen 2	0.516420150098501	8.02257357508181	5.27556823394537	3.44070582019733e-05	0.000290050521624223	1.89414765678963
BnuXfnpt9fz4J_eOR4	SCN2B	sodium channel, voltage-gated, type II, beta subunit	0.548228492602828	6.46364584629371	5.27318134155134	3.45964911160538e-05	0.000291555258886997	1.88862778507993
9q4J.q_UeXur_enwKE	SDHC	succinate dehydrogenase complex, subunit C, integral membrane protein, 15kDa	0.540173662109229	7.80560450710571	5.26645527545399	3.5136025668362e-05	0.000295634896945789	1.87307099286995
i0KuGYneV.BaAbdXnQ	SCAND1	SCAN domain containing 1	0.459881501096367	6.90388950015565	5.25648257190868	3.59517906270297e-05	0.000301927100875313	1.84999894384901
xklssvul8uP1v7pfrs	JAM2	junctional adhesion molecule 2	0.457693504257443	6.60393620262103	5.25612038661751	3.59817772512655e-05	0.000302083787351305	1.84916088514679
rlA6QRRtwJL9Ek61XE	LRCH2	leucine-rich repeats and calponin homology (CH) domain containing 2	0.483126999871381	7.99898918788655	5.25470079569361	3.60995557909815e-05	0.000302881861425655	1.84587600950949
cBiOOWiFUHqh0hWQXk	SPANXA2	SPANX family, member A2	0.512855739484337	6.54315909351348	5.24746715618544	3.67058245240486e-05	0.000307581428381279	1.82913540602249
0Uu3XrB6Bd14qoNeuc	ZFP36	zinc finger protein 36, C3H type, homolog (mouse)	0.452836749693179	6.69623424259247	5.24714229669388	3.6733293513575e-05	0.00030761825949936	1.82838350481477
TaAh71ABLow.7pfJxI	PPIB	peptidylprolyl isomerase B (cyclophilin B)	0.577805327343638	7.64824623834781	5.24565534348297	3.6859292235905e-05	0.000308576504922502	1.82494179137372
BmLTVTSiJlH2SwjYj4	YBEY	ybeY metallopeptidase (putative)	0.536634462481531	6.88651148482634	5.24372598833029	3.70234338866891e-05	0.000309756147208873	1.82047585504326
l6C_s6FICT1ShPynOk	BHLHB9	basic helix-loop-helix domain containing, class B, 9	0.464773483574879	6.54651356349148	5.24257194662307	3.71219701873921e-05	0.000310288468049098	1.817804432857
BXUjpPTt8dICpHlPtU	PAQR8	progestin and adipoQ receptor family member VIII	0.472661432980372	6.26759162030451	5.24199501668027	3.71713305359887e-05	0.000310506377635214	1.81646889655732
uXhfoe.h5Any6XErp4	MKKS	McKusick-Kaufman syndrome	0.479624845404712	8.44784811355666	5.23196232787342	3.80404506623948e-05	0.000317170286573513	1.79324041931023
0Z19P0rx299JC_kASE	DEXI	Dexi homolog (mouse)	0.46540370782037	7.44896201577879	5.23125534866794	3.81024694479156e-05	0.000317541224111479	1.79160329591857
xRXl11eef5PR9fpSLQ	SLC22A17	solute carrier family 22, member 17	0.513669853430046	7.91946720262294	5.23104813165695	3.81206667559572e-05	0.000317541224111479	1.79112344510856
BVfXJ7OF_Pu5fBZ3uE	DNASE2	deoxyribonuclease II, lysosomal	0.498932877735796	6.96498179387854	5.2246230581748	3.8689308676919e-05	0.000321675000486863	1.77624345184599
xXJCQUrjnjAeetKh04	ATP1A1OS	ATP1A1 opposite strand	0.513590801219823	6.03954857792498	5.22047464902145	3.90610329907903e-05	0.000324401831970122	1.76663450473041
WpFUi10HoXKoIKIzVE	HDAC8	histone deacetylase 8	0.46786349311929	6.04381156368311	5.21529986806439	3.95298223080676e-05	0.000327336391932396	1.75464649142301
36JWb571RKl2v.XB_c	SPSB3	splA/ryanodine receptor domain and SOCS box containing 3	0.458431419331934	7.87557630049592	5.21176081752216	3.98537192503985e-05	0.000329609047795479	1.74644677574217
NHdIgl8CTX9.hfeCAI	CLK1	CDC-like kinase 1	0.480634530189846	8.55316920280748	5.2111487761562	3.99100068772456e-05	0.000329972224302288	1.74502863358488
uUugMWoFQoWiYOKXs0	POLB	polymerase (DNA directed), beta	0.491895579847564	8.28712162491304	5.21001905184535	4.00141166477188e-05	0.000330423167016034	1.74241091618917
TZnWhqYaydiFah1lZc	SERPINB6	serpin peptidase inhibitor, clade B (ovalbumin), member 6	0.514565321235115	5.7775958542749	5.20842924756045	4.01610929785116e-05	0.000331226533615538	1.73872698457969
9Wrta5dn3V6hXttBNg	CHMP2A	charged multivesicular body protein 2A	0.57504572900735	7.08971100392786	5.20825685974524	4.01770630649622e-05	0.000331255785270301	1.73832751302322
TpnrGwMhQ5Lyunf1CE	OAS3	2'-5'-oligoadenylate synthetase 3, 100kDa	0.457551855959031	6.31162476126583	5.20772411823084	4.02264573027957e-05	0.000331560512371482	1.7370929865849
KCBFeWFAiFPiSiCaLg	TMSB10	thymosin beta 10	0.466006471394633	12.7654396563607	5.20540667092406	4.04420436987423e-05	0.000333028614324665	1.73172251866372
rUR4pKi_nd_uiOH9eo	IFI27L1	interferon, alpha-inducible protein 27-like 1	0.461693684968026	8.69316013390877	5.20225753030532	4.07368844869689e-05	0.000335146031459592	1.72442408715168
9lWeuR4IlFe6ARxN5A	CLTA	clathrin, light chain A	0.455656473193738	10.2242160553137	5.20034537656547	4.09169767537825e-05	0.000336420064188361	1.71999215790598
uk2ersAZAd1FhHlObo	FAM167A	family with sequence similarity 167, member A	0.461962032480095	6.0086857172971	5.19782046939327	4.11560206117056e-05	0.000338048843031823	1.71413962496919
3uftBThTf4l9ctdRek	REEP1	receptor accessory protein 1	0.507462368978531	7.76374677486645	5.1974654720872	4.11897433870901e-05	0.00033814141553983	1.71331673468441
EmidqPpwHVMs.Oullo	AES	amino-terminal enhancer of split	0.473601738167562	7.92847690945773	5.19672100316533	4.12605550561619e-05	0.00033861847953755	1.71159101411297
Wy.n.x1I0gxeo_TNAk	RPSA	ribosomal protein SA	0.486305829727758	7.25199603279677	5.19511412112676	4.14138190151364e-05	0.000339771713913722	1.70786604298463
iqLvOkk0xQpce_ROqU	DEDD2	death effector domain containing 2	0.449473143457196	7.35165057259969	5.19358406272721	4.15602934325572e-05	0.000340868552471764	1.70431899616932
rkrc6lHkojiFJfe70U	CMTM3	CKLF-like MARVEL transmembrane domain containing 3	0.474907981696826	8.3276015788398	5.19285084593508	4.16306717369773e-05	0.000341235853425995	1.70261916525102
BULSS1yVQFJUiSrd3A	CRABP2	cellular retinoic acid binding protein 2	0.503922784393203	7.03960737568379	5.19222615764936	4.16907284299529e-05	0.000341623104749928	1.70117090930702
6eoXo_rSOXtfoqhCvg	NAT14	N-acetyltransferase 14 (GCN5-related, putative)	0.488466235021762	8.14263945472728	5.18842009846697	4.20585455723453e-05	0.000344319637439673	1.69234650047996
ZXIl88gOSDeCVR3oVI	LEPROT	leptin receptor overlapping transcript	0.462690948535688	8.98308568310966	5.18680406368015	4.22157149935949e-05	0.000345500253096751	1.68859940179239
ZrIoLQqpB.gpXDCbbI	PSPC1	paraspeckle component 1	0.458572074537566	7.22738513507991	5.1850240440107	4.23895240176695e-05	0.000346693884884867	1.68447186758311
cKd.dSV7dTeVQXSVF8	CNIH2	cornichon homolog 2 (Drosophila)	0.477086756270922	7.19228227070259	5.18144272931278	4.27414266049311e-05	0.000349159742338812	1.67616681955615
NeKcQvLSSOLlLUl.3o	PAIP2	poly(A) binding protein interacting protein 2	0.455981360740766	10.4177475393972	5.17972250732102	4.29115110835883e-05	0.000350334516697121	1.67217732866373
HF53uyp215rlYg0dnA	RHOD	ras homolog family member D	0.54947375634481	6.11283515151441	5.1791902001052	4.29642814395378e-05	0.000350657973769157	1.67094277645083
Zk5Qkk50uq.yntE5J4	PPP1R2	protein phosphatase 1, regulatory (inhibitor) subunit 2	0.527934712751711	8.29033260368698	5.17899630171952	4.29835199691593e-05	0.000350707642734903	1.6704930733808
x_KAWkIUKK4_kanOk0	CNPY3	canopy 3 homolog (zebrafish)	0.479967363903798	7.54530929996966	5.17694213546825	4.3187872121486e-05	0.000351944199953332	1.66572874903083
BuFHe37v1El5C0tSjk	TEK	TEK tyrosine kinase, endothelial	0.525939258194133	5.92540608708043	5.17541540853066	4.33403930890235e-05	0.000352863585137625	1.66218755697612
0ICkSh2cLvZxmqcWjY	DYNLRB1	dynein, light chain, roadblock-type 1	0.477589478998706	9.12730146437223	5.17462207304195	4.34198638175386e-05	0.000353079368353415	1.66034738050662
9rFiJ1eASOeF0Ig.kI	C4orf27	chromosome 4 open reading frame 27	0.482096225339217	8.27875829163936	5.1743313327435	4.34490251889743e-05	0.000353208782816711	1.65967298513485
QqKkJ6PxK0aeh4Opf8	PAFAH1B1	platelet-activating factor acetylhydrolase 1b, regulatory subunit 1 (45kDa)	0.500611095694208	9.29775298673587	5.17383905136894	4.34984466037389e-05	0.000353502767522735	1.65853108629282
TfWcLCJF09e7.dxz4k	LANCL1	LanC lantibiotic synthetase component C-like 1 (bacterial)	0.530826511463052	7.97365491659986	5.17302020031428	4.35807797872257e-05	0.000354063958636985	1.65663163874604
NO6FXqJNLtdN7UOElc	DUSP18	dual specificity phosphatase 18	0.51926743608898	6.16840166882433	5.17102925546137	4.37816250224371e-05	0.000355262705294663	1.65201315842108
ZdHHmv5e5ehDimiUe8	LRBA	LPS-responsive vesicle trafficking, beach and anchor containing	0.493211541122066	7.63061885858072	5.16891579738055	4.39958587478565e-05	0.00035678393480926	1.64711019125748
Te_uuOj.sn55_.RR60	FEZ2	fasciculation and elongation protein zeta 2 (zygin II)	0.474631073980498	9.32488775732678	5.16606645146874	4.42863741993911e-05	0.000358812483030253	1.64049958561441
EiUoJPoiy4I0.W5J8U	BNC1	basonuclin 1	0.504795591800518	6.98665042850589	5.16476848257027	4.44193588957827e-05	0.000359671359124552	1.63748806404596
ED5fq15ZEiaXt.NIrU	APOBEC3F	apolipoprotein B mRNA editing enzyme, catalytic polypeptide-like 3F	0.510107840264161	5.91470671134779	5.15577652491189	4.53518508309065e-05	0.000366442954713724	1.61662206465648
QAOjekg1lCaepUp7pM	ELP4	elongator acetyltransferase complex subunit 4	0.508819210273097	9.87376866008749	5.15454308711239	4.54813041962502e-05	0.000367266352237679	1.61375943767232
ZrnC3jvf1ODT7rr4jo	RNASEL	ribonuclease L (2',5'-oligoisoadenylate synthetase-dependent)	0.559178059187804	6.26892966677179	5.15355756618494	4.55850076639385e-05	0.000367880945626893	1.61147211793276
lnB1Y3sFVBc1lkV43I	WWP2	WW domain containing E3 ubiquitin protein ligase 2	0.470264018346429	6.64877558628138	5.15316723877778	4.56261470606656e-05	0.000368101538646168	1.61056617999244
0KUU9efjqneP5350Lo	LOXL4	lysyl oxidase-like 4	0.457222688820401	6.94797910002262	5.14965652184183	4.59978663276545e-05	0.000370777874060312	1.60241746899178
6Kil8SHh.HwIoZtHZ4	KIAA0240	KIAA0240	0.514668165418303	7.18520490367535	5.14955844610187	4.60082947793623e-05	0.000370777874060312	1.60218981431079
37lf6oODH.vTtyVHqA	NAPEPLD	N-acyl phosphatidylethanolamine phospholipase D	0.490002611004621	6.34094716243844	5.14847729707632	4.61234133151991e-05	0.000371439049422068	1.59968019589735
WfgETXCbeLnkjUuq1o	MYL6B	myosin, light chain 6B, alkali, smooth muscle and non-muscle	0.476497903875788	10.0218186782938	5.14823406355109	4.61493526234159e-05	0.00037153573017837	1.59911557937936
uSpUbsyzezML57u3tc	EFNA1	ephrin-A1	0.460254655172762	6.96392068393244	5.14687454148237	4.62946101821462e-05	0.000372367869048793	1.5959596585802
orHeeLqQp4IIpe6Dkk	ALDH3A2	aldehyde dehydrogenase 3 family, member A2	0.459833699403407	9.85588190749296	5.14559265075102	4.64319987258939e-05	0.000373135266433766	1.59298383767368
B0eNxJV72m0i1UchUs	CYP2S1	cytochrome P450, family 2, subfamily S, polypeptide 1	0.46901185344852	6.54019558354461	5.14530743690487	4.64626232371038e-05	0.000373215946751628	1.5923217189947
6qPyUIkSH6PX3tXVRc	IER5	immediate early response 5	0.49778124303382	6.71971951892464	5.14521852578851	4.64721741617411e-05	0.000373215946751628	1.59211531240757
fU6KhUypyEf4pCSinc	MESP1	mesoderm posterior 1 homolog (mouse)	0.446685480773486	6.79293595929937	5.1450299756639	4.64924350128859e-05	0.000373215946751628	1.5916775928159
f21noCeCHtl51g.W00	LAGE3	L antigen family, member 3	0.482486017203841	9.48030675607554	5.13635807263751	4.74340468777637e-05	0.00038027102403749	1.57154328145894
ijOuV7s1SI5yAHvf50	WDFY1	WD repeat and FYVE domain containing 1	0.481508678619068	9.1181237862175	5.13569543475731	4.75067892780909e-05	0.000380739714250381	1.57000457964435
iJUrcDsOvr8_9zBVJU	PJA2	praja ring finger 2, E3 ubiquitin protein ligase	0.500363729774291	10.208321508477	5.12836697007176	4.83188833135766e-05	0.000385972050531218	1.55298539721243
BiSop96y534517t6_k	CYB561D1	cytochrome b-561 domain containing 1	0.450567687412697	6.98422900568513	5.12650333233719	4.85276395695795e-05	0.000387291523939919	1.54865685561161
QnbeAigknOClAEiySI	FAM162A	family with sequence similarity 162, member A	0.502664556460272	8.27685669707234	5.12391765928302	4.88187931526844e-05	0.000389149267749829	1.54265093040546
6SuD9VJeP9SOHEP6iE	YBEY	ybeY metallopeptidase (putative)	0.476835254675041	6.18370223602971	5.11492959558946	4.98447475995622e-05	0.0003962790589215	1.52177046109788
KPe4TnfifxXL4ExO7I	RBM7	RNA binding motif protein 7	0.528938574972419	8.15519863859138	5.11491021488689	4.98469833341851e-05	0.0003962790589215	1.5217254316992
6dFue33re7u99CUnco	CRMP1	collapsin response mediator protein 1	0.45081684755748	8.66289623374313	5.11468662980572	4.9872783207121e-05	0.000396365988505119	1.52120594926894
f7H6uyh3Lvfq7Pk6nk	ZFAND5	zinc finger, AN1-type domain 5	0.444889239182961	11.0869662709174	5.11419835650221	4.99291730733312e-05	0.000396695909066539	1.52007147368094
WCUsNv.vSMiu6KyJSU	WDYHV1	WDYHV motif containing 1	0.478469619118519	7.64898740614027	5.1135470867306	5.00044879264586e-05	0.000397175950572264	1.51855826191579
BWv_Xf68TuuJOjtCPM	FAM117B	family with sequence similarity 117, member B	0.479598939906656	7.2360155470534	5.11290239002668	5.0079156287214e-05	0.000397532189116485	1.51706029661596
xUm3oPfrV1uiAd9I60	FAM160B1	family with sequence similarity 160, member B1	0.456776755459341	8.00236884450429	5.10893475623207	5.05411844976962e-05	0.000400722611789049	1.50784085599644
9sVETSRxRCBQR4l2gk	SNRNP200	small nuclear ribonucleoprotein 200kDa (U5)	0.503467022683601	6.95513168462017	5.10858242352504	5.0582422098026e-05	0.000400832990336656	1.50702210678489
9FV11UgR0ioa0E0iRM	SPATA2L	spermatogenesis associated 2-like	0.525076091484818	6.43147958575171	5.10855894322387	5.05851714852553e-05	0.000400832990336656	1.50696754309107
NXq3SVZsaX9GLfQl9I	TMSB15B	thymosin beta 15B	0.508667157553292	8.52908258924999	5.1076436019134	5.06924702262901e-05	0.000401325423430463	1.50484043984078
NS4eJ7XYylOQqfXiL0	LARP6	La ribonucleoprotein domain family, member 6	0.465031283399622	6.89159022281323	5.10727869902079	5.07353095217707e-05	0.000401404348974067	1.50399245090685
9V90lb.ihIS1VispxM	MFAP2	microfibrillar-associated protein 2	0.453319539895133	6.42030483052722	5.10717404988834	5.07476020248867e-05	0.000401404348974067	1.50374925782694
0TpdI46rSSlSiDygpQ	MYLK2	myosin light chain kinase 2	0.469554958047995	6.16486660823588	5.10394684826374	5.11281704037386e-05	0.000403980131690116	1.49624926546364
r0u3DRKFP3itRO6d10	TMEM170B	transmembrane protein 170B	0.475684584077953	7.31349636271757	5.10389888062865	5.11338488019106e-05	0.000403980131690116	1.49613778421679
0VTPgAS_3pNJ9KJq1o	GATA5	GATA binding protein 5	0.490500145009557	6.11519328318688	5.10186930104156	5.13746977015349e-05	0.000405522480613892	1.49142072326916
NXQuRd3rwVAd5CAke4	OSBPL10	oxysterol binding protein-like 10	0.52804225357393	7.80524727911879	5.10140431558948	5.14300392251236e-05	0.000405839173098164	1.49033998873429
BdX6GlIz37Tu6KrjFE	MUT	methylmalonyl CoA mutase	0.464180612396272	10.0197801962242	5.09909485271243	5.17058046050207e-05	0.000407653333526988	1.48497206322576
Qe6KfONVIQOLoVK_dQ	KLHL5	kelch-like 5 (Drosophila)	0.458643610054112	7.80315242231266	5.09835148629	5.17948865909489e-05	0.000408070167084767	1.48324417427405
Boqe7ogj6qenigA7no	CD63	CD63 molecule	0.64465592214807	8.42118826528513	5.09827061480192	5.1804587293052e-05	0.000408070167084767	1.4830561936827
H5zqV5H1.n1170V664	UBAP2L	ubiquitin associated protein 2-like	0.455690539673419	9.85437259474734	5.09514948096629	5.218038664418e-05	0.000410635570503904	1.47580101427595
3mlSZXSo06VKyS7UV4	GTF2IRD2B	GTF2I repeat domain containing 2B	0.502228415171256	6.74190587184347	5.0950544904854	5.21918672531402e-05	0.000410635570503904	1.47558019646918
u57Ge5moFG4Dm_KX54	RFXANK	regulatory factor X-associated ankyrin-containing protein	0.458539955052027	7.3557131195334	5.09415629650651	5.23005503992849e-05	0.000411369284910481	1.47349219995925
NFhtJB9hii9FqilVEc	PKN1	protein kinase N1	0.523488405762683	6.84645861752094	5.09285605793597	5.24582889292298e-05	0.000412488297260095	1.47046949952307
cVSIwKeU.6q3sfOl4A	TNFAIP3	tumor necrosis factor, alpha-induced protein 3	0.454479596370713	5.99366501469763	5.09245112855389	5.25075115366946e-05	0.000412753622527837	1.4695281281477
uQl0f97l9eKq_paooA	DGAT2	diacylglycerol O-acyltransferase 2	0.468014552991459	5.8531017672011	5.09095022338141	5.26903687157726e-05	0.000413825034296719	1.46603876873934
Nehf.goZv6fIooMFOU	EFHC2	EF-hand domain (C-terminal) containing 2	0.479630227173696	6.1218446394411	5.088413758827	5.30008602470375e-05	0.000415896097006182	1.46014159418782
fpe7eXX6h7ourldLAk	C21orf2	chromosome 21 open reading frame 2	0.492700863396121	6.22272874568567	5.08821632772755	5.30251057982655e-05	0.000415963936747559	1.45968255885503
WseSffulxLvO.nsIMI	PLAG1	pleiomorphic adenoma gene 1	0.476547219502051	6.29201613663591	5.08516971881244	5.34006758117861e-05	0.000418786947013372	1.45259877261529
HnutLp8naEKI4iVO74	DICER1-AS1	DICER1 antisense RNA 1	0.441989057385121	5.96573412365636	5.0838562470248	5.35634258233427e-05	0.000419787282884797	1.44954459785899
NeI0lTt3rZ3fl7o17c	KIAA1211L	KIAA1211-like	0.49718003897716	6.42083654932099	5.08375926870078	5.35754621833544e-05	0.000419787282884797	1.4493190931138
lA_eff9V0Exd7iFo90	SCAND3	SCAN domain containing 3	0.44850221208537	6.78080132604221	5.07983807316061	5.40644442145201e-05	0.000423263974819756	1.4402006247363
ltUElOBTkfOjFSX.Kk	ZFP90	zinc finger protein 90 homolog (mouse)	0.437124396913755	8.18048156726553	5.06832568822514	5.55264039228807e-05	0.000433926153047975	1.41342410749793
ljus_d4oUpKKB3EF4s	SEC22A	SEC22 vesicle trafficking protein homolog A (S. cerevisiae)	0.461063812005886	7.50626593978005	5.06332823013545	5.61734624399378e-05	0.000438418921912152	1.40179815749369
BjglBeSzwXS17VUK34	BBS12	Bardet-Biedl syndrome 12	0.500114020967032	5.96941270646129	5.06325099134956	5.61835229588142e-05	0.000438418921912152	1.40161845986842
9jlZFNZxVjVdNCuDjE	RPS4X	ribosomal protein S4, X-linked	0.486914638894169	10.7638509855736	5.06021455950357	5.658047725738e-05	0.000441000247176492	1.39455386414344
flNOuHtOvcSA5XU7tU	SCAMP1	secretory carrier membrane protein 1	0.476599250417674	8.95276256762925	5.05988207855718	5.66241152135824e-05	0.000441211399197827	1.39378027784327
fio9xXgTF0SNdXtOUQ	GLB1	galactosidase, beta 1	0.467199667303633	8.78096917951644	5.05806165670991	5.68636508967992e-05	0.000442819038408953	1.38954457319311
EVeQqyLSuItX64tP7E	LYRM1	LYR motif containing 1	0.507584593201487	8.38885501446074	5.05735446813085	5.69569816719179e-05	0.000443416338481758	1.38789905572583
09kidveWWSQwJ1.lmA	TYMP	thymidine phosphorylase	0.459781928964964	7.52135388100043	5.05665174140199	5.70498775965284e-05	0.000444009905497325	1.38626389171021
opVElXnh0AQcOB3oJU	C6orf48	chromosome 6 open reading frame 48	0.501075457802766	7.33295469783152	5.05406398350909	5.7393290134341e-05	0.000446291830895908	1.38024223252614
fn9CiKQYgL6SgLhlNU	SAT2	spermidine/spermine N1-acetyltransferase family member 2	0.473436251002432	8.27223029725323	5.05292160550445	5.75455579964695e-05	0.000447345410617453	1.377583820065
lcNUrC0JcQ5XIoIsAU	ATG5	autophagy related 5	0.500780200942198	7.31587488074032	5.05278101787201	5.75643252681855e-05	0.000447360876989478	1.37725665530687
ZVEe9_P13d.Sl0EpHs	SHISA2	shisa homolog 2 (Xenopus laevis)	0.489391111698981	5.92478369200255	5.0509543537603	5.78087350353758e-05	0.000448683745379766	1.37300567973717
3hfnCnAg1eASmbT3d4	CCDC109B	coiled-coil domain containing 109B	0.439816152045824	8.68703803326845	5.05088017499964	5.78186824604289e-05	0.000448683745379766	1.37283304839964
TDsngIIyogHmjVAe9U	LIFR	leukemia inhibitory factor receptor alpha	0.471321386947894	7.06933423125675	5.04857196631298	5.81290844183532e-05	0.000450961276383756	1.36746114951913
WAfno9OSUn_SvNIjQI	PTPN12	protein tyrosine phosphatase, non-receptor type 12	0.483031690901328	8.09610855589747	5.04721158594455	5.83128163409101e-05	0.000452123563510912	1.36429499118925
r3t6ekqCgIH5O_uCgg	TMSB4XP8	thymosin beta 4, X-linked pseudogene 8	0.577460602964576	10.7809314112082	5.04176869318156	5.9053844328316e-05	0.000457337120293412	1.3516261152293
3Tp_7gB4krv78VMu94	SUB1	SUB1 homolog (S. cerevisiae)	0.507196092923147	9.59184418888167	5.03624757148475	5.98152874486179e-05	0.000462562304098013	1.33877344531353
Z0hYgkq4iPcGHo55yw	SIPA1L2	signal-induced proliferation-associated 1 like 2	0.476685626566529	8.05041779179094	5.03154622927785	6.04715201689513e-05	0.000467485352182671	1.32782780141299
0hLnXpRUl3niBT16jw	RNF220	ring finger protein 220	0.464777486435912	7.73834112356014	5.02928415967801	6.0789867316098e-05	0.000469554177901633	1.32256082250745
QoeCdXp4IxOWLSROrI	PLCL2	phospholipase C-like 2	0.472259917833624	7.40893908608247	5.02677243240077	6.1145342108834e-05	0.000472163163043715	1.3167122109856
xexUuSgi.URSqg_z3k	ZNF32	zinc finger protein 32	0.514477971462912	7.20098829032336	5.02591231704659	6.12675549442754e-05	0.000472559469202823	1.31470933354138
ll4OOJc7V5cEeu3R00	UBL3	ubiquitin-like 3	0.444614747138398	7.55253313622905	5.02244954987291	6.17620880363214e-05	0.000475685821894995	1.30664546988871
ZLaEl0UBIkoAotMgSE	HIF1A	hypoxia inducible factor 1, alpha subunit (basic helix-loop-helix transcription factor)	0.455247830099323	7.49693794823178	5.0191246305662	6.22407452861071e-05	0.000479095621336247	1.29890199789024
ZpO5egcWLKJT9.sVeU	CCNY	cyclin Y	0.463966926412464	8.50620839999064	5.01889103187132	6.22745154315514e-05	0.000479217223511367	1.29835794241893
NdU7uu996K_3f60K4E	NDRG4	NDRG family member 4	0.442316417879141	6.64144293954434	5.01749521977119	6.24766884053994e-05	0.000480417099925515	1.29510700942739
oqO5Iv_O_Sf50fXpCo	ARHGAP44	Rho GTPase activating protein 44	0.468248031597446	6.88663802792904	5.01744143322238	6.24844922945427e-05	0.000480417099925515	1.29498173509248
BLSu2KUT56eVXf7J1w	CTNNBIP1	catenin, beta interacting protein 1	0.524397928709732	6.2945690857549	5.01656374955679	6.26119752017596e-05	0.000481119800224703	1.29293749843612
lmknhIDM663d5KovUk	OSCP1	organic solute carrier partner 1	0.485026112385568	6.25039086190661	5.01623773437877	6.26593958407192e-05	0.000481345471246596	1.29217815702974
uUK90R6Xqfq5UzKK3s	IFI35	interferon-induced protein 35	0.535402407896077	6.47047717347101	5.01535507625111	6.27879660743245e-05	0.00048205537788822	1.29012227631338
HkTvS5UoJFlTUd9eH0	G6PC3	glucose 6 phosphatase, catalytic, 3	0.447024250937204	8.07411954152496	5.01510695705228	6.2824155911246e-05	0.00048219438492155	1.28954435130869
x4fi1EKEQEXiyepJX4	CCDC115	coiled-coil domain containing 115	0.481540090159447	7.25283643461482	5.01431968516125	6.29391248948129e-05	0.000482937791710875	1.28771059720385
0u0e8T9VQgvQwFJ8lE	RAB33B	RAB33B, member RAS oncogene family	0.464435330390068	7.00017786183858	5.01299682660384	6.31327888891269e-05	0.000484259854841178	1.28462925148547
Q77TonuovpHe3nrpXc	NECAP2	NECAP endocytosis associated 2	0.459397708387498	7.58257788565189	5.0128948264356	6.31477465977638e-05	0.000484259854841178	1.28439165768917
0C6Z.dZVKvUoTLeKQg	OST4	oligosaccharyltransferase 4 homolog (S. cerevisiae)	0.462716962348453	10.5940698025019	5.01152721206427	6.33486465414899e-05	0.000485660814083464	1.28120595478102
uS6PrTer3AqCLe5xwU	RB1CC1	RB1-inducible coiled-coil 1	0.452647298273449	8.74628732737063	5.01131748119305	6.33795128894501e-05	0.000485757784330065	1.28071740151539
TSdSum11eXdbfsOL7I	SALL2	sal-like 2 (Drosophila)	0.4778054496028	7.44286687401551	5.0086229939566	6.37774234594102e-05	0.000488526635771822	1.27444057270643
30n5R.p4o7R55HZwko	MAP2	microtubule-associated protein 2	0.451143777799744	5.7873229579303	5.00720091508576	6.39884506946586e-05	0.00048958050195764	1.27112767156454
HkiKP97ToAJ_qT2.50	SLC38A6	solute carrier family 38, member 6	0.465528787727239	6.87323935183145	5.00652171340497	6.40894895590379e-05	0.000490072311328416	1.26954535252447
ZV13iLqO5Iv_O_Sf50	ARHGAP44	Rho GTPase activating protein 44	0.45095519670507	6.72828222864852	5.00148854965762	6.48432891679664e-05	0.00049541016113887	1.2578189492472
cW9Lul4ARTu5QvUvRk	EPB42	erythrocyte membrane protein band 4.2	0.473576122605701	5.58583202136459	4.99938346183404	6.51612219715635e-05	0.000497411629730824	1.25291405770854
6wJ6DSQSVzqAUhAk_E	HDGFRP3	hepatoma-derived growth factor, related protein 3	0.453116625648476	9.06560326012749	4.9989894046784	6.52209121245677e-05	0.00049772478560088	1.25199587151052
0iKok1PPrE7qf8AHU0	CLIC4	chloride intracellular channel 4	0.539346780349187	8.29955372105521	4.9986879916162	6.52666063591872e-05	0.000497930984824425	1.25129354826365
BcR3OpxDAnei_Eik7U	EFCAB7	EF-hand calcium binding domain 7	0.45673814344339	6.47066225863478	4.99500257219971	6.58279486044554e-05	0.000501760131777791	1.24270575608842
fym1RkpUR5V3T3fQHs	CCDC28B	coiled-coil domain containing 28B	0.448820585474598	5.96029441113812	4.99477609524053	6.58626035561907e-05	0.000501760131777791	1.24217799441131
ui4eB8ge_oO9SO3EVI	SPAG16	sperm associated antigen 16	0.456917060114294	7.59421926215389	4.9921241900066	6.62697709454785e-05	0.000504621256381662	1.23599803078664
9UTgOHzqo64nuHn_eE	NCOA3	nuclear receptor coactivator 3	0.46044548959196	8.43692403608298	4.9920836567382	6.62760140957314e-05	0.000504621256381662	1.23590356975066
ExO7EkMJK.UDWsfL_4	PLEKHA5	pleckstrin homology domain containing, family A member 5	0.444575652703096	7.7007609878745	4.98967330118056	6.6648344213153e-05	0.000507311290350988	1.2302861854137
iV051_.MtEF3XSVwV8	ZNF615	zinc finger protein 615	0.507728333953571	6.63330149095938	4.98876625871947	6.67890046559836e-05	0.000508091874507032	1.22817222530036
oqYq9Kn3eiSM_0L06U	STAT3	signal transducer and activator of transcription 3 (acute-phase response factor)	0.51024096806595	7.40024812693866	4.98792387503163	6.69199076744623e-05	0.000508797381873928	1.2262089210221
cenjghL3z_jikk3kXk	CHMP5	charged multivesicular body protein 5	0.465515580233526	9.15987422794426	4.9870726742188	6.70524451030343e-05	0.000509659748069358	1.22422502957402
Q0s0Qd54iR5Je674p0	SUPT3H	suppressor of Ty 3 homolog (S. cerevisiae)	0.451837578832553	6.51317638699052	4.98422656233021	6.74975389667631e-05	0.000512750535330419	1.21759133110538
oJX0nl5EFXhPp564dA	STX5	syntaxin 5	0.434582138439006	9.12954614119481	4.98290743991871	6.77048469601075e-05	0.0005138861484043	1.21451658722065
6PJt7v0VPt7vy1_9FE	EXTL2	exostoses (multiple)-like 2	0.4517138469824	7.81511817208871	4.9807784613026	6.80407914269128e-05	0.000515995353415018	1.20955395923085
Z.Ch545VdKXVUL_ep8	AGTRAP	angiotensin II receptor-associated protein	0.464814120243872	6.58332726233286	4.97908385788933	6.83094009018573e-05	0.000517296752526874	1.20560368882694
xpBLlSp3ju3dGm4C7g	HLA-H	major histocompatibility complex, class I, H (pseudogene)	0.490159896289748	8.60373254896282	4.97306513255276	6.92721424223719e-05	0.000524140864231023	1.19157231991253
Z90vg5FB6.i17iT0tI	NDFIP1	Nedd4 family interacting protein 1	0.453156067783086	6.97149367652843	4.97140612897689	6.95399233979276e-05	0.000526017735455984	1.18770438417471
Nt9PX86l_enqn8Egdo	TMEM60	transmembrane protein 60	0.451452396263894	8.91132934282103	4.97020671250143	6.97341754955271e-05	0.000527187994162953	1.18490788029554
ZnFQkXr9FOY0eH3cS4	C14orf132	chromosome 14 open reading frame 132	0.433933414276943	7.52641860736964	4.96707811355345	7.02434622324359e-05	0.000530586877327386	1.17761304207714
ZrKae7h3LfpVKCYKBA	VASN	vasorin	0.443351899565239	9.53903690513355	4.96602136759032	7.04163344279695e-05	0.000531742039418686	1.17514895534632
3o_eu1JOFTAStIIOOg	SERINC1	serine incorporator 1	0.477608817126358	8.12859364143748	4.96459124463171	7.06509740645625e-05	0.000533336676835525	1.17181415073266
xUlTCHCr8DefkcnuX0	NAP1L3	nucleosome assembly protein 1-like 3	0.598703989417357	6.04824858754276	4.96449064186786	7.06675097232189e-05	0.000533336676835525	1.17157955826129
WpQQhjlohVB6odIVkE	SPANXB1	SPANX family, member B1	0.480090317992462	6.46237179958923	4.96108073772356	7.12303076665588e-05	0.000537280034970615	1.16362780922506
cy75e3vcCYFJR.9Dek	SNX16	sorting nexin 16	0.474601008627096	6.14379521887158	4.96055235232372	7.1317922305087e-05	0.000537788767065282	1.16239558544171
WXaqXqgvu77ktLANdU	ZNF358	zinc finger protein 358	0.453930509187696	8.04562430827799	4.95989311796322	7.14273869510078e-05	0.000538461929788428	1.16085819522649
NiJ34UuDRSWMYG35QQ	GPX7	glutathione peroxidase 7	0.439347753874257	8.98262127977071	4.95968342521179	7.14622417343409e-05	0.000538572417638345	1.16036916949031
KWeRQNCyfRfuzkpVC8	EPHA4	EPH receptor A4	0.44790247483864	6.16455546537987	4.95930183115247	7.15257139089378e-05	0.000538898455967199	1.1594792460708
KlJHl.lJNcDei.xQgo	TFDP2	transcription factor Dp-2 (E2F dimerization partner 2)	0.484957036581474	6.70851907207169	4.95881544184658	7.16066999725387e-05	0.000539203910778812	1.15834491700879
cnXqKSRSAqR4Dscno4	SNRNP200	small nuclear ribonucleoprotein 200kDa (U5)	0.47133970246605	7.23866231857279	4.95388792417079	7.24324135439996e-05	0.000544652530946758	1.14685258504179
TuyL3X92A_Uu7H6fB0	ST13	suppression of tumorigenicity 13 (colon carcinoma) (Hsp70 interacting protein)	0.447245727604198	9.15618658475156	4.95227060027525	7.27055300253937e-05	0.000546398041881933	1.14308027839318
HpQsUO_nvIKj3vT0E4	HNRPDL	heterogeneous nuclear ribonucleoprotein D-like	0.484381969736474	8.72500236238319	4.94359817374203	7.41879426341989e-05	0.000556754095805876	1.12285020850966
i9U79czl1XM_iKMHZs	CSTF2T	cleavage stimulation factor, 3' pre-RNA, subunit 2, 64kDa, tau variant	0.446729887533645	6.74317172459937	4.94244681806147	7.43870386126186e-05	0.000557934176530763	1.12016418006771
iJL14aJ4Uh.1ILlobY	SRP14	signal recognition particle 14kDa (homologous Alu RNA binding protein)	0.471414906621772	12.074374604212	4.94184691759131	7.44909897324077e-05	0.000558256083760906	1.11876463090938
WedxZeZ9d3n3nuV9GQ	FAM71E1	family with sequence similarity 71, member E1	0.508879183498208	6.30296931992471	4.94183666692643	7.44927672525241e-05	0.000558256083760906	1.11874071627614
x453XXFIuCVEi1dRdQ	TRAPPC1	trafficking protein particle complex 1	0.444268126444978	9.17128975539782	4.9415464686676	7.45431070203647e-05	0.000558476371337736	1.11806368639447
TkNHF.dv0.uwU5JMpE	ANAPC16	anaphase promoting complex subunit 16	0.44149096459518	6.83710886787011	4.93930810931131	7.4932548330015e-05	0.000560921243310365	1.11284147853796
9lIzbhubkiSSguCEbk	NTPCR	nucleoside-triphosphatase, cancer-related	0.440701417093413	8.11720062373028	4.9388399638303	7.50142590513386e-05	0.000561239552582753	1.11174924059551
Wcq9XVLfRNHel00UK4	GPR124	G protein-coupled receptor 124	0.45301439546416	6.2284053552207	4.93882330757035	7.5017167919477e-05	0.000561239552582753	1.11171037940742
K0ko.7J4eud4qIuXJI	THNSL1	threonine synthase-like 1 (S. cerevisiae)	0.455764339395014	6.97735392077929	4.93663255591077	7.54007612283229e-05	0.000563793016655076	1.10659895956621
KUiuiggaygp46QCae4	OSBPL2	oxysterol binding protein-like 2	0.437938828825677	8.81433136205755	4.93603932872271	7.55049749047289e-05	0.000564069020014121	1.1052148138372
EeIakLr51KPHV11AAo	PUM1	pumilio homolog 1 (Drosophila)	0.440685975699584	9.47223918599678	4.93427430543635	7.58159048589732e-05	0.00056594492921603	1.10109647898991
fCF4I0oILAll6eI6ro	S100A13	S100 calcium binding protein A13	0.46203253136969	9.35088981948001	4.93389030001201	7.58837236726275e-05	0.000566292641479692	1.10020045822045
B10nshK1.2OsTP3_X8	CD69	CD69 molecule	0.448692146357568	5.60685840421534	4.93311286289217	7.60212143325916e-05	0.000567159949346453	1.09838640043723
03dSL5OyMk.P3uV8BU	CLIC4	chloride intracellular channel 4	0.477073539939862	10.8568184290421	4.93236983743053	7.61528551622732e-05	0.000567983141271847	1.09665261143843
fQBeoP6vuzmDv0uXSE	PTGS2	prostaglandin-endoperoxide synthase 2 (prostaglandin G/H synthase and cyclooxygenase)	0.464322312867371	6.50754437563579	4.93190281861443	7.62357144551614e-05	0.000568395424268503	1.09556284794975
T0SyX54JTRI6iClOUk	TNIP1	TNFAIP3 interacting protein 1	0.497942824617993	7.339494151617	4.93181803729362	7.62507662994463e-05	0.000568395424268503	1.09536501415541
co5w3FO_H3jBS9eg5U	C3orf17	chromosome 3 open reading frame 17	0.559959195552084	6.55222582976421	4.92782396995792	7.69632851980831e-05	0.000572905928677188	1.08604463500943
r3g.Uef6ItUVHCR7k4	CXorf40A	chromosome X open reading frame 40A	0.455118614813943	7.64732108716828	4.92765148718006	7.69942066578864e-05	0.00057297614466254	1.08564211991977
fXL4oy0om0O5_xMi54	ATF4	activating transcription factor 4 (tax-responsive enhancer element B67)	0.452209051051803	12.4113165228696	4.92726417007738	7.70636879321038e-05	0.000573013434194538	1.08473825080869
cdCtOS8sLpIEqH4FCU	MRPL10	mitochondrial ribosomal protein L10	0.458005207908953	8.50100196815941	4.92618622078987	7.72573971687238e-05	0.000574293626458559	1.08222263921872
iToourohCiosLbKLEI	ZBTB22	zinc finger and BTB domain containing 22	0.435941244910385	8.04618138743728	4.9221835518603	7.79810104740231e-05	0.000579188207041602	1.07288113109322
rTS8juqHQ0RnfQtadU	FILIP1	filamin A interacting protein 1	0.457399947024709	6.4659697187768	4.92097015308799	7.82017254692581e-05	0.000580504122470016	1.07004912982221
BqlfKW_of4xUoIMSYs	IK	IK cytokine, down-regulator of HLA II	0.458095278251381	8.50603749645531	4.9205530160708	7.82777480232218e-05	0.000580906727885106	1.06907554083382
EtUCtwMCJL9Uz_nuMU	C11orf58	chromosome 11 open reading frame 58	0.443404724575447	6.49767101919576	4.91946364706274	7.8476637067881e-05	0.000581896843931585	1.06653293861948
6TvpTrgKv4zogEA10o	CASP6	caspase 6, apoptosis-related cysteine peptidase	0.464288282923024	6.98630049466635	4.91869841758113	7.86166531410948e-05	0.000582611017052294	1.06474684973201
rL_WHgi7qP1ilSuJG0	ZBTB46	zinc finger and BTB domain containing 46	0.439300721703264	7.62926455308793	4.91836671853807	7.86774235997378e-05	0.000582899367286304	1.0639726370149
oqUalnl6K6I7UCOUH8	GALNT9	UDP-N-acetyl-alpha-D-galactosamine:polypeptide N-acetylgalactosaminyltransferase 9 (GalNAc-T9)	0.461380983100159	5.84962322694962	4.91696650522549	7.89344810827576e-05	0.000584641389886291	1.06070436869156
Qej64pW7px97oJLnss	RPL17	ribosomal protein L17	0.475480383542274	10.3927853465175	4.9069401027883	8.08002050815626e-05	0.00059667733072673	1.03729890654002
63s44IPpUq4ap4Wong	TTLL1	tubulin tyrosine ligase-like family, member 1	0.469911912366727	5.97728123046892	4.90686237643051	8.08148416503653e-05	0.00059667733072673	1.03711744564576
W2teeilGrlER2tWE44	UBE2L6	ubiquitin-conjugating enzyme E2L 6	0.488371313187132	6.44910041716855	4.90606016628331	8.0966061991062e-05	0.000597530882072981	1.03524458024118
0SISZQ6KOHfCRMuq.I	HNRNPC	heterogeneous nuclear ribonucleoprotein C (C1/C2)	0.696393065452934	9.74067156598944	4.90469395123387	8.12242599169868e-05	0.000599104748665708	1.03205490436657
3jtH4VT87sokcRT6.U	SNX3	sorting nexin 3	0.424266969112008	10.7571956578025	4.90445387797052	8.12697169061157e-05	0.000599274262053283	1.03149440129851
upukeTX69_f4_uV5zI	LRRC49	leucine rich repeat containing 49	0.46225218191395	7.46396042517336	4.90284048819681	8.15758755408648e-05	0.000600535379740922	1.02772752616942
6F69Qy_7_VCX92k034	RRAGB	Ras-related GTP binding B	0.468961261500289	6.87229693897547	4.90127163954433	8.18747023065866e-05	0.000602402611010713	1.02406453217453
fkii3e6FOD5Ht1ddP0	MOSPD2	motile sperm domain containing 2	0.437198456756999	7.06963495958929	4.90083232939354	8.19585785319145e-05	0.000602687131267228	1.02303879823207
Ec7efVlRdSUiiDSz4o	RNF5P1	ring finger protein 5, E3 ubiquitin protein ligase pseudogene 1	0.492764151765644	7.82838360251016	4.9006024779966	8.20024980739462e-05	0.000602843840265702	1.02250212070724
Bhnt0F1F2aaBWKEol0	BTF3	basic transcription factor 3	0.448336136383986	7.58466553442431	4.89997583550072	8.2122356783514e-05	0.000603392262682727	1.02103896802189
fdeh7h.S6iOgu.SIHg	SUMO1P3	SUMO1 pseudogene 3	0.469922981462049	9.4133068046377	4.89910916245526	8.22884189143597e-05	0.000604279372606028	1.01901533727964
Tpe.T8.s83l61eKbeo	TMEM98	transmembrane protein 98	0.476962675414618	8.764333118316	4.89881078800675	8.23456687348732e-05	0.000604533290513948	1.0183186427212
fAXF_XatNIJT5US1eo	TCP11L1	t-complex 11 (mouse)-like 1	0.464423850587588	8.78221905542024	4.897626703497	8.2573259853443e-05	0.000605870501027024	1.01555380529163
9pXn7lO6O.uJdrXEkc	PDXK	pyridoxal (pyridoxine, vitamin B6) kinase	0.456979003237091	8.42092969605872	4.89649356393443	8.27916554796462e-05	0.000606971872892298	1.01290786622246
TlBKgi7ZFSiAvDkEoU	LARP7	La ribonucleoprotein domain family, member 7	0.435798921206628	8.26016776988006	4.89483334854508	8.31126940216276e-05	0.000609158019074403	1.00903107569657
cSXdQq.0XyQQ6ie6i4	TOR1A	torsin family 1, member A (torsin A)	0.429466854634781	7.3997019486855	4.89016059022277	8.4023057472954e-05	0.000615153982553225	0.998119007320255
EfktcSn1YVEpScaP_Q	RASL12	RAS-like, family 12	0.465737162715081	7.97850175309672	4.88960345739918	8.41322717622248e-05	0.000615784489230843	0.996817898088284
foiFSC71NeJj96Ekug	CYP2R1	cytochrome P450, family 2, subfamily R, polypeptide 1	0.434096457876968	6.98559534132689	4.88845134046368	8.43585765561086e-05	0.000617152447096761	0.994127240154989
Qt_chCvnvuS7l7Rx60	SERPINE2	serpin peptidase inhibitor, clade E (nexin, plasminogen activator inhibitor type 1), member 2	0.438566698680214	8.98212804285918	4.88777045775416	8.44926087869474e-05	0.000617913033651993	0.992537077176677
KlBdd0SXezd5KUx69Q	ABCA8	ATP-binding cassette, sub-family A (ABC1), member 8	0.460289684339509	6.06625180276575	4.88324869701329	8.53882089804922e-05	0.000623607560738385	0.981976252479343
ZuTRHwdNwefVaEV1F0	UFC1	ubiquitin-fold modifier conjugating enzyme 1	0.478443185021785	8.87292758195613	4.88115183516409	8.5806779478325e-05	0.000626492871853794	0.977078615925824
ZfoDn4IUQp4Auf56LU	A2M	alpha-2-macroglobulin	0.450322475430279	6.29405018260564	4.87799974309362	8.64399050924486e-05	0.000630252564775786	0.969715926415527
6ipCUUDxcp4ryIj6Uk	EMP1	epithelial membrane protein 1	0.530088881979149	8.71761183854479	4.8775683966409	8.65269120251899e-05	0.000630714483936485	0.968708349975665
fXfXV87cXRQXZ00.pU	PEX11B	peroxisomal biogenesis factor 11 beta	0.458386916357	8.82570841657112	4.87617992752181	8.68075828509195e-05	0.000632587425290221	0.965464989841631
9OdyR1f13I2l4p6hPE	C20orf196	chromosome 20 open reading frame 196	0.562362202365375	5.93115998495984	4.87586802351905	8.68707590962179e-05	0.00063287484167802	0.964736394160837
cfeXR9iSH.vdpnXRjo	DRAM1	DNA-damage regulated autophagy modulator 1	0.44300371490383	6.21549135214486	4.86914473244011	8.8243938687428e-05	0.000640429064006962	0.949030050686035
oF4lVFaiS7Xuf3k58g	TSPO	translocator protein (18kDa)	0.437261618245516	9.72171917578782	4.86888935729459	8.82965281401922e-05	0.000640545115142231	0.948433429089268
3HoSIpeAO4SjTg7QK4	TAF1D	TATA box binding protein (TBP)-associated factor, RNA polymerase I, D, 41kDa	0.448706995228372	7.17873420606104	4.86883379197371	8.83079749198485e-05	0.000640545115142231	0.948303613940966
NuURnZ3.8RUuXeHe1U	VKORC1	vitamin K epoxide reductase complex, subunit 1	0.434249331167063	9.93809376321523	4.86705204786326	8.86758221543466e-05	0.000642165160761406	0.944140924764198
3Xm0SoJBcSIJJJ1UIg	RPL37	ribosomal protein L37	0.537882713067097	7.97608240399615	4.86435663681655	8.92352498256164e-05	0.000645690285305356	0.937843385109773
6dU93LHnVcVJLR9S9M	BBS1	Bardet-Biedl syndrome 1	0.44914173061973	7.6837203885703	4.86384711980017	8.93414000209173e-05	0.000646247654195397	0.936652919357603
KS9USpO4f4CIcilEdI	BTN3A2	butyrophilin, subfamily 3, member A2	0.462600952718048	6.33956671603723	4.86375429532462	8.93607523634274e-05	0.000646247654195397	0.936436037599733
fxFV3VGC.O.o8TkbuI	MOB4	MOB family member 4, phocein	0.433003433119561	7.66890016356575	4.86000225124506	9.01465533626731e-05	0.000651223976933708	0.927669196559159
96erggxSQKRbhKULko	ACYP2	acylphosphatase 2, muscle type	0.531046275729578	6.88833614402172	4.85854285288033	9.04540855110866e-05	0.000653091723820096	0.924259082747819
N0_ivqCguKIC7378u8	HECA	headcase homolog (Drosophila)	0.462810818213854	6.89839566211493	4.85608397030244	9.09746383583426e-05	0.000656139506948025	0.918513320878531
iH066_U_pIosyh6rco	ZFP37	zinc finger protein 37 homolog (mouse)	0.427267203645985	6.62251785853723	4.85233679896593	9.17737639845242e-05	0.000661366389968474	0.909756696663131
xV7fpBdx5U3VedB91E	SDK2	sidekick cell adhesion molecule 2	0.452160709604375	6.26401981850038	4.85001685654114	9.227207485057e-05	0.000664598218210588	0.904335027339545
BlxxEXKc.rMl7616rE	MCOLN3	mucolipin 3	0.471248166136253	7.45071731709334	4.84803870724147	9.2699133124346e-05	0.000666403670363051	0.899711953423851
0oFCkA4Pp9yq3gXx5U	KLHL9	kelch-like 9 (Drosophila)	0.466276172765249	8.77933436556402	4.84620067450668	9.30977348321374e-05	0.0006689188902086	0.895416202342239
66sTpWS6f_VSAqgKBE	EEF2	eukaryotic translation elongation factor 2	0.436351830253389	12.1398094927839	4.84288149034073	9.38219440343215e-05	0.000673396585661144	0.88765844556342
KVdKh4EDoDB1Sks0ro	CALCOCO2	calcium binding and coiled-coil domain 2	0.426188164752804	6.3065828244221	4.8397815179318	9.45034724550576e-05	0.00067755864198485	0.880412650223428
fVLhugtNIFUax_ixd0	USP9X	ubiquitin specific peptidase 9, X-linked	0.438317888803659	9.82546932405621	4.83886678641732	9.47055317668048e-05	0.000678642380819695	0.878274508729018
cB9cSqUAUiAp9SQfY4	FAM45A	family with sequence similarity 45, member A	0.436150599948489	8.47696241013372	4.83679196911755	9.51654699234872e-05	0.000680722212229335	0.873424601245685
0Xk3s.zLSX.hReuUnM	ASAP2	ArfGAP with SH3 domain, ankyrin repeat and PH domain 2	0.475444123464566	7.30619462720384	4.83634297670654	9.52652981160099e-05	0.000681006409910265	0.872375054754845
Trdwvj_xUurQfeQD1s	SCOC	short coiled-coil protein	0.505649338621859	8.90065029407942	4.83557727802474	9.54357867573043e-05	0.000681846171394231	0.870585170524826
6B6hRUz9LKF6sqPoLE	ST13P7	suppression of tumorigenicity 13 (colon carcinoma) (Hsp70 interacting protein) pseudogene 7	0.468490170199245	7.84860586656159	4.83063140307839	9.65444866455287e-05	0.00068834920407975	0.859023233995074
ZQ1BJM9r5N9xEcSc_8	VKORC1	vitamin K epoxide reductase complex, subunit 1	0.456667211076484	7.74578482460874	4.83044064964285	9.6587507270985e-05	0.00068834920407975	0.858577292297331
ltRv9pILLi0u6CIrio	FLVCR2	feline leukemia virus subgroup C cellular receptor family, member 2	0.444016494892056	7.06113577753652	4.83037524569963	9.66022622887198e-05	0.00068834920407975	0.858424391216913
lTulCXJNOiUgLMl_e0	ZFAND1	zinc finger, AN1-type domain 1	0.418694686542494	8.30564488376669	4.82954755152515	9.67891858695795e-05	0.000689312727571172	0.856489396964943
fXuUwL1g1VO7d.SJ6U	TRAPPC11	trafficking protein particle complex 11	0.419264923978296	7.9139956580882	4.82940808312468	9.6820718941338e-05	0.00068935317753053	0.856163343350246
991T4SiR_leXxeUJUc	AIP	aryl hydrocarbon receptor interacting protein	0.438664389179066	8.60076545476184	4.82852215490551	9.70212655368133e-05	0.000690596642892042	0.854092175227888
0zHXK16hIMvGF3qEoE	ZNRD1	zinc ribbon domain containing 1	0.450940784609124	8.27140496836269	4.82755939715608	9.72396805711867e-05	0.000691648534978724	0.851841357358842
iSJDeeUMi.oroz8vxI	ZNF711	zinc finger protein 711	0.452154120569334	6.5658035588524	4.82653974543934	9.74715453301579e-05	0.00069287690873989	0.849457489632457
NDl5Wc1e6SgM1XTtUo	TBX15	T-box 15	0.431521625112937	6.67204063193095	4.82611479637844	9.75683421424319e-05	0.000693380137229692	0.848463979637489
3NpGp3qdVuiIJ7L.xQ	GRAMD4	GRAM domain containing 4	0.444803622382932	6.54090019763293	4.82450298791291	9.79363720807621e-05	0.000695069317317392	0.844695588916948
6qt3k30tt7VC151.eU	CYP11A1	cytochrome P450, family 11, subfamily A, polypeptide 1	0.424952341326099	6.7644151481658	4.8229149256144	9.83003537287948e-05	0.000697095912719304	0.840982621048071
oSXq3SVZsaX9GLfQl8	TMSB15B	thymosin beta 15B	0.481751847594462	8.49764507755395	4.8225626991086	9.83812688255696e-05	0.000697484220144905	0.840159085333467
ieUy8Xo_0l_sl.twLU	CHM	choroideremia (Rab escort protein 1)	0.485144754270213	7.57331591134143	4.82075234664752	9.87982158684473e-05	0.00070025402124303	0.835926253272835
0leJ4Hq_7wRPrInOPU	EPB41L5	erythrocyte membrane protein band 4.1 like 5	0.432356403373063	8.26632875909192	4.81954499128449	9.90772783942728e-05	0.000701903066100367	0.833103236560089
QNfvYyTKAO964_0q3U	PLEKHA1	pleckstrin homology domain containing, family A (phosphoinositide binding specific) member 1	0.444451993330758	8.93042924306204	4.81951800003144	9.908352613268e-05	0.000701903066100367	0.833040125476544
rl3XubOoEXJG56Op5c	STAT3	signal transducer and activator of transcription 3 (acute-phase response factor)	0.456810489768489	6.53905065840221	4.81819676800743	9.93898430952205e-05	0.000703138969565126	0.829950781118781
Bh3uniIKlSSPFKM59E	NUDT6	nudix (nucleoside diphosphate linked moiety X)-type motif 6	0.458877996038193	6.83215013217133	4.81706857126242	9.96521646369871e-05	0.000704807776626161	0.82731274655879
9gjnHf10XnvtOXFOpY	ALDH6A1	aldehyde dehydrogenase 6 family, member A1	0.48057040137536	6.41152089587694	4.81550919668109	0.000100015894654011	0.000707192738014999	0.823666422316449
uooH8AgTdSKB54OFGU	SPANXA1	sperm protein associated with the nucleus, X-linked, family member A1	0.445978558044337	5.92920691839545	4.81029678424205	0.000101241486526117	0.000714154231939787	0.811477463225246
u4eiyS6XxwV.I67o1o	AFTPH	aftiphilin	0.446728074336253	6.83985331038685	4.80967877937911	0.00010138780160618	0.000714997181176193	0.810032225046121
Z0EKEefiCOoqCUIVLo	CREB3L4	cAMP responsive element binding protein 3-like 4	0.550119286682071	6.46079691482978	4.80884011307557	0.000101586701324292	0.000716210418855345	0.808070935934711
uXaSCn_gxnCFNVAVAU	C11orf63	chromosome 11 open reading frame 63	0.485185846867983	6.42112288839157	4.80684200802889	0.000102062167719735	0.000718869470710108	0.803398103221737
QeeYeOUoQX91SOwEiI	MT1F	metallothionein 1F	0.463374548443528	9.69846455777868	4.80680204467169	0.000102071700274095	0.000718869470710108	0.803304642165446
rqEqc_MK1X675ffk3U	C1orf85	chromosome 1 open reading frame 85	0.44592957413692	8.69234764779785	4.80640640647505	0.000102166121398574	0.00071915475367246	0.802379372371063
il1V5gF7z1BJJAmD40	GLRB	glycine receptor, beta	0.449233454996748	6.75375729925259	4.80574161454098	0.00010232497647305	0.000720082653121512	0.800824626395257
o.pLollLfrl7p92zpw	TRO	trophinin	0.428666562833212	7.74288089841865	4.80479693544715	0.000102551141747332	0.000721293496056677	0.79861528235132
KmbgojQ0sTYUTkiYHo	LRRC48	leucine rich repeat containing 48	0.444196142766676	5.96327354371736	4.80359567948681	0.000102839464463396	0.000722611491027703	0.795805829733685
rNM1ieFr6KuEjSCnes	DCAF6	DDB1 and CUL4 associated factor 6	0.440870444977396	8.8887801582039	4.80212719588222	0.000103193040667398	0.000724661373809721	0.792371325344303
BSUuUH2eUH_uU_v33o	MAGED1	melanoma antigen family D, 1	0.436038425252727	9.41833734404622	4.80151675174552	0.000103340382794759	0.000725504993901913	0.790943589883828
3p.gR5U0nEtPHvVQVE	MOB4	MOB family member 4, phocein	0.470213118444502	8.45446883112386	4.79986930175187	0.000103739088678535	0.000727920805401176	0.787090390602853
u4p5leJap6.3OBj1pc	HOMER3	homer homolog 3 (Drosophila)	0.531197483446985	6.13811664457219	4.79902129229702	0.000103944925009531	0.000728981451986882	0.78510695506326
99Vf5_kffXnlO4IKO4	CPSF2	cleavage and polyadenylation specific factor 2, 100kDa	0.484462739603793	7.24055586505443	4.7954307322768	0.000104821044860943	0.00073473931129658	0.776708603848957
W6hLuusUoICKPoClLE	ARFIP1	ADP-ribosylation factor interacting protein 1	0.451344301131945	8.27352358895414	4.79488740239318	0.000104954269953603	0.00073547980395345	0.775437711320508
cmXm996v6cjKvu1dzo	ADCY1	adenylate cyclase 1 (brain)	0.455292779480992	7.27799469591588	4.78935552180932	0.000106320480093046	0.000744061695294174	0.762497614156854
EXfytHjrR1j3i5RPrI	GPR137B	G protein-coupled receptor 137B	0.425517831443792	6.39458501541267	4.78925146094148	0.000106346351663895	0.000744061695294174	0.762254186355688
o_jXUjJR5f9dCokG8k	CRYZL1	crystallin, zeta (quinone reductase)-like 1	0.427812855974829	7.72132691289099	4.78802495432719	0.000106651765418838	0.000745807152669259	0.7593850126131
Qqe4K0KKBS6EuOCOdI	HDAC9	histone deacetylase 9	0.456205544617871	5.79815417502993	4.78668179955607	0.000106987243551507	0.000747956964356945	0.756242904369241
ulVOlw0X9QpVF9zcIQ	CHRNA3	cholinergic receptor, nicotinic, alpha 3 (neuronal)	0.437951204976816	6.03209543073415	4.78504497565598	0.000107397514101211	0.000750628392134913	0.752413718643106
uGd9WI160eCNOmS_tI	PJA1	praja ring finger 1, E3 ubiquitin protein ligase	0.450818495783786	7.08409309675836	4.7849252730106	0.000107427579973244	0.000750641769498577	0.75213368272369
QF3UraR.UfexrpAGOE	WDR19	WD repeat domain 19	0.421012545492384	7.97982733314714	4.78197141694774	0.00010817220650496	0.000755227706366293	0.745223191261809
3qgoyrjvWCuKJ_AVuk	ASGR1	asialoglycoprotein receptor 1	0.420225223190687	7.32967203253655	4.78047292702604	0.000108551948495238	0.00075730747113475	0.741717389969599
Q9_zXS5esSh_ESLL70	DCAF10	DDB1 and CUL4 associated factor 10	0.417916268154408	6.62285596360695	4.77059178637146	0.000111089969947623	0.000772991377526986	0.718598046519666
TvI.5C3EDid_QSB0SU	CD164	CD164 molecule, sialomucin	0.465623557335325	7.81791264060559	4.76910422506098	0.000111477220335829	0.000775281325778439	0.715117257034432
ZSWCEeYd6ISVAzXaCI	RPL23AP74	ribosomal protein L23a pseudogene 74	0.43448235801928	12.176199772897	4.76795136262785	0.00011177827852844	0.000776969765037102	0.712419590421772
uuiK8iUlEfgXDFeV_E	CDH6	cadherin 6, type 2, K-cadherin (fetal kidney)	0.429271999555449	8.50530080448823	4.76675522226971	0.000112091507216286	0.000778943953196523	0.709620609496809
HVdKIiAHy59SV9_iX0	C11orf68	chromosome 11 open reading frame 68	0.497450258853366	7.42294332770074	4.76620005333866	0.000112237188541999	0.000779753099344415	0.708321492825181
HJBdEBCWfe8rE7Xlfk	CDH10	cadherin 10, type 2 (T2-cadherin)	0.585422281262571	6.2274100077576	4.76479136158943	0.00011260770158942	0.000782123405881817	0.705025055719051
03_TFU7fVS_1Xov6qg	SEPW1	selenoprotein W, 1	0.435680727539461	6.91479351427393	4.75960741141355	0.000113981860408627	0.000790226813815815	0.692893708346956
flF.5cUMfrsCCDV01U	NSA2	NSA2 ribosome biogenesis homolog (S. cerevisiae)	0.411657366526534	11.1844271158675	4.75827744380007	0.000114337131896883	0.000792277880690877	0.689781215996103
3kSJdxekoBC1qMf6SQ	LARP7	La ribonucleoprotein domain family, member 7	0.421644319419159	8.87771053602429	4.75257806397017	0.00011587231655496	0.000802081892165487	0.676442467686155
EQ7_u.u6A83l67uREI	RDH14	retinol dehydrogenase 14 (all-trans/9-cis/11-cis)	0.418087832928008	9.83172109593786	4.75164631736679	0.000116125266046397	0.000803624213304213	0.674261725949694
Q1KErrPJ1Ht8EyxukY	PIN4	protein (peptidylprolyl cis/trans isomerase) NIMA-interacting, 4 (parvulin)	0.465359720494725	6.87873808836608	4.75063359748881	0.000116400831120654	0.000804904502334312	0.671891437172781
Tpa8gVuHs93V_jFXOU	HERC5	HECT and RLD domain containing E3 ubiquitin protein ligase 5	0.415773613102956	8.98907606559695	4.75036111813831	0.00011647508660276	0.000805209154569868	0.671253689102596
r6SfIrvp.v6Ow.yqxw	PLCL1	phospholipase C-like 1	0.4512478978492	5.85038485719323	4.7476841852938	0.000117207149175414	0.000809850071420898	0.664988108326182
WInmV6.ZaEi_u.olYc	CAMK2B	calcium/calmodulin-dependent protein kinase II beta	0.422731172076474	6.02738882322279	4.74695716259929	0.000117406770357343	0.000811019203318183	0.663286414729195
ZSVvWSocin9p._oSQc	ISG20	interferon stimulated exonuclease gene 20kDa	0.45563669796183	6.20227773391997	4.74588922289644	0.00011770062159853	0.000812838480783011	0.660786730585908
QlA3iTSC39S3F45ON0	SCARNA9	small Cajal body-specific RNA 9	0.477653479854243	6.69886098369348	4.74462443626737	0.000118049598316325	0.000814615551114519	0.65782625044637
r5SshFJULFddSC3uHE	PARVA	parvin, alpha	0.410337518797049	8.25600851655652	4.74363381267973	0.00011832365880641	0.000816295482125253	0.655507469107993
HXu47V4pIIlqh46vSs	CNPPD1	cyclin Pas1/PHO80 domain containing 1	0.488670600424702	6.98393340823239	4.74235631671939	0.000118678033376914	0.000818134237191345	0.652517154218411
9kJvkoOp_klOJfPotM	PLA2G16	phospholipase A2, group XVI	0.451325517004487	8.46154355974256	4.7423411777133	0.000118682239328537	0.000818134237191345	0.652481717107507
Eb3lTEBCcnPIq6_qzk	RBMXP3	RNA binding motif protein, X-linked pseudogene 3	0.431448288966352	8.0955827807727	4.73983962030785	0.000119379300555559	0.000822089274280325	0.646626023940398
QKpvdUCPK2.1AiWbVo	BIN1	bridging integrator 1	0.444682286168532	8.36939148510842	4.73922579931633	0.000119550973589768	0.000823058910353105	0.645189151948941
6R3lXR9fypAwRJIFG4	TMEM150A	transmembrane protein 150A	0.438436928474365	6.44684542572246	4.73834183803507	0.000119798637718745	0.000824338290614867	0.64311989865254
03U10RfeX_151f8JSs	TNFRSF9	tumor necrosis factor receptor superfamily, member 9	0.440023682817998	6.00234182481278	4.73266249638547	0.000121402263380992	0.000834430999521126	0.629824661221216
ul4_IJEHgFLJZ6rvDo	FRZB	frizzled-related protein	0.407696347023827	6.30829684249745	4.73259358952567	0.000121421852615585	0.000834430999521126	0.629663345781802
KH0kJLK.xwkjrakeSo	PDSS2	prenyl (decaprenyl) diphosphate synthase, subunit 2	0.408789057743956	7.47980168215889	4.73040721885386	0.000122045067773462	0.000838281732898403	0.624544839435242
EQOCo9zUkI17UIsl7o	CNIH	cornichon homolog (Drosophila)	0.435857237276607	10.2898539241369	4.7295679039425	0.000122285168404393	0.000839450282253201	0.622579885467505
c6VLF.r9Egjd5SkKU0	METTL23	methyltransferase like 23	0.409072086255371	6.38316595111825	4.72951683389389	0.000122299793275124	0.000839450282253201	0.622460322673463
rsm01X657XpDLh934o	ZNF616	zinc finger protein 616	0.482681398974265	6.29697542845937	4.7291190363175	0.000122413770620981	0.000839948733874896	0.621529015182653
BZU_JKJTQIJIIJBOKk	SARS	seryl-tRNA synthetase	0.493619647459214	8.51906104428886	4.72776983366696	0.000122801145422188	0.000842389951514589	0.618370283560583
ltV.93dKkVSVRHROxg	TIMM17B	translocase of inner mitochondrial membrane 17 homolog B (yeast)	0.439879860554323	8.47875020699731	4.72752671568981	0.000122871079557999	0.000842436221479679	0.617801094191757
BH4IFDULu5VxVSdILI	NAP1L5	nucleosome assembly protein 1-like 5	0.45501909800396	6.75323577122702	4.72688546116814	0.000123055732831167	0.000843485362521914	0.616299777016016
upHkJRGtLvuHHQV1f4	GEMIN8	gem (nuclear organelle) associated protein 8	0.420898490250733	6.05821153607673	4.72526087296496	0.000123524799206746	0.000846265479457522	0.612496208888376
oSbQYvQInrxUkvlU3k	S100A13	S100 calcium binding protein A13	0.463990457513096	9.62559336378247	4.72424147130328	0.000123820052467812	0.000848070351657268	0.610109496490784
9vl9Si6oHM6KEogoh4	OSCP1	organic solute carrier partner 1	0.482241409911497	6.34622393748633	4.72320948331417	0.000124119677475362	0.000849686028293467	0.607693286454726
ilu.n9YkuBeOiuE0ek	TBC1D19	TBC1 domain family, member 19	0.45416185002036	6.68281180538771	4.72149837640044	0.000124618091467789	0.000852441454822246	0.603686979437226
3mt2UmkgcXmzuiyzSE	C6orf70	chromosome 6 open reading frame 70	0.496161004718291	7.45817966755643	4.72024678896429	0.000124983935915639	0.00085448485661872	0.600756519127112
08dUkUArD4Ul0EQ.6E	MBLAC2	metallo-beta-lactamase domain containing 2	0.435104137461649	6.73262979951193	4.71943231377683	0.00012522259318374	0.000855698417388836	0.598849488097078
BXhLzFErIe0L4gi4NA	RBBP4	retinoblastoma binding protein 4	0.526665827242308	7.41395671732077	4.71279064769563	0.000127185996905554	0.000868225146310722	0.583297866135388
rojT1S4VferlBx4ooM	EFTUD1	elongation factor Tu GTP binding domain containing 1	0.412981773995721	7.33781154527262	4.71088105000304	0.000127756245962078	0.000871671581968488	0.578826278060686
QC3v1W1kurvl3_7u1Y	ABLIM2	actin binding LIM protein family, member 2	0.445401908406623	5.71845439878284	4.70692831695127	0.000128944841160895	0.00087882741241879	0.569570099297813
9QpdFeJHqfef3nelRM	THOC5	THO complex 5	0.431410083300839	7.94778778686676	4.70564166267846	0.000129334145684328	0.000881011620041459	0.566557032131406
0VJlKWSCBIIXSg07IE	COX14	COX14 cytochrome c oxidase assembly homolog (S. cerevisiae)	0.441669912295542	7.71580002050244	4.70556805171345	0.000129356454112748	0.000881011620041459	0.566384649807416
EheiMqyXn_XuuoJ0sE	BIRC2	baculoviral IAP repeat containing 2	0.428223470359582	7.75015192706402	4.70497576383076	0.000129536093497703	0.000882005152314949	0.56499762360145
cNusCkp7TIvO7y3Si0	MTX2	metaxin 2	0.417629656231716	10.2869418408096	4.70222330860547	0.000130374218157064	0.000886810753301011	0.558551775380624
Erh4pNPIKVIY.Uc9Ek	GNG2	guanine nucleotide binding protein (G protein), gamma 2	0.419217815606083	5.6130185186235	4.69920657339589	0.000131299109313422	0.000891964191269575	0.551486799636783
N7R5zufUVmWotUetyA	TMEM219	transmembrane protein 219	0.494570659681898	7.79579717513944	4.69839974157378	0.000131547594587296	0.000892742443898103	0.549597218771555
N3soL6lq_qvnIKZ678	HOXD11	homeobox D11	0.450592859722424	7.09837224522495	4.69764743765298	0.000131779714423896	0.000893862708063789	0.547835326184851
6nFOFDt98hbv9Si7dE	PPP2R3C	protein phosphatase 2, regulatory subunit B'', gamma	0.456087530258482	8.01088976465361	4.69424910761115	0.00013283341885345	0.00090009409918892	0.53987627530863
KSbZQBy7388uXdEAjU	USP25	ubiquitin specific peptidase 25	0.410308402146721	6.34713605258884	4.69304365442765	0.000133209229182618	0.000901724012928494	0.53705297764057
uUgIgm4VoJoBq7W1Sc	CHMP2A	charged multivesicular body protein 2A	0.465681098665065	6.50009854861696	4.69051159618786	0.000134002120217438	0.000905941311733717	0.531122515628949
rh0PXeJLjr3kuunheY	HENMT1	HEN1 methyltransferase homolog 1 (Arabidopsis)	0.415510877286361	9.53913455883061	4.68971108105346	0.000134253784524858	0.000907412651602237	0.529247555960811
W3q5SNUkcf.PHogOqo	SNW1	SNW domain containing 1	0.418732161780522	8.24630377939094	4.68934594580255	0.000134368733447853	0.000907855477378018	0.528392334144066
Z1.d5feJFt.D9TN9C0	PANK1	pantothenate kinase 1	0.4151758572429	7.50401141746994	4.6892866889388	0.000134387397585172	0.000907855477378018	0.528253542083067
QLsXPxICPAeUXmpE9U	FMNL2	formin-like 2	0.456119087098312	8.0707585675396	4.68898195375116	0.000134483421400359	0.000908274049700903	0.527539786718776
H9Us.SDsfD0Sko59Dk	CCDC91	coiled-coil domain containing 91	0.491393464191115	6.29557439784217	4.68793245097067	0.000134814656309085	0.000910280576304237	0.52508160825512
TK.f4NV06Xl6._9Je0	RPH3AL	rabphilin 3A-like (without C2 domains)	0.4316962368563	6.24731522062188	4.68333552830738	0.000136275231557362	0.000918978951503665	0.514314240098663
3t9fhRTT15ePIqfXTo	SAMD9L	sterile alpha motif domain containing 9-like	0.439676682774703	5.55218789190652	4.68140277695587	0.000136894084141974	0.000922219267195956	0.509787008581025
o3qVxJeiBeiDXEVEgU	XAF1	XIAP associated factor 1	0.488952118404028	6.34093831681431	4.68090167074602	0.000137054997344664	0.000923070080625949	0.508613214815107
rYaQl7fvnviDm6ZAnQ	IRAK1BP1	interleukin-1 receptor-associated kinase 1 binding protein 1	0.419151522937349	6.5806075536744	4.68018247010723	0.000137286277962572	0.000924333836602792	0.506928545285183
rjq8i5f4gqc3jq8i5c	OSTCP1	oligosaccharyltransferase complex subunit pseudogene 1	0.448631540649562	6.70142568735405	4.68010265730891	0.000137311968451232	0.000924333836602792	0.506741589494514
xVnqABUpfhPvPQOlXU	TPD52L1	tumor protein D52-like 1	0.431664309416592	10.0727996175126	4.67985528729009	0.00013739162382358	0.000924636612224112	0.506162141916949
NiVCgMmq_SkhPieYhA	CABP7	calcium binding protein 7	0.439183502193023	6.86511339207893	4.67958976078614	0.000137477177667216	0.00092497892135217	0.505540162414377
KeInUP01t5TaZTXkNw	RPS15A	ribosomal protein S15a	0.470305584777158	10.8330563736213	4.67805776056347	0.000137971846640202	0.000928072986582835	0.501951514202027
Krp7JNXFFShHrmDhEE	THG1L	tRNA-histidine guanylyltransferase 1-like (S. cerevisiae)	0.45266092350777	7.09381640443286	4.6749864835402	0.000138968953615666	0.000933602463897236	0.494757009974576
3e78KW7T0IlK62aoQE	CSTB	cystatin B (stefin B)	0.426903280279667	10.4679980455799	4.67403752268596	0.000139278507836575	0.000935210811622874	0.492534013953898
c0hT._avdUSReBUkEk	CCNB1IP1	cyclin B1 interacting protein 1, E3 ubiquitin protein ligase	0.45543192844772	8.40019955981383	4.67141708303858	0.000140136924260062	0.000939791486033778	0.48639537592959
r_yPogRTsInHCdFF9U	TMEM144	transmembrane protein 144	0.465296052736209	6.68400974020663	4.67089155848641	0.000140309720134818	0.000940713698183252	0.48516426433476
HYfQIqcXohLpp884ok	IL32	interleukin 32	0.449450984160166	5.92892689425277	4.66868243640508	0.000141038449543106	0.000944649389253296	0.479989032955986
9_S9qICfdz.o5P0gqY	FAM53A	family with sequence similarity 53, member A	0.444342795201154	6.47144480656434	4.66450498857855	0.000142426937054595	0.000952513631708984	0.470202381374508
Te003USVFTVeJEcFF0	S100A11	S100 calcium binding protein A11	0.418178588053299	8.40316014696682	4.66373613770098	0.000142683984973379	0.000953993424104859	0.46840112641481
0iVueKg5ZEjnjkergM	MTMR10	myotubularin related protein 10	0.435642783455731	7.74618815950515	4.66032706119344	0.000143829386171189	0.000961410567277155	0.460414228350341
QRoEUuTkoPToQgnlKQ	HNMT	histamine N-methyltransferase	0.428706060624764	7.31508405911208	4.6590069000584	0.000144275430542194	0.000963908814827625	0.45732124438618
lgZ7k0C7_zvbJxMbFE	TRIM2	tripartite motif containing 2	0.419008660644467	7.12417652698753	4.65735898104539	0.000144834174647674	0.000967236771168702	0.45346031032645
TX1R1PCKcrimfcr56o	ATP6V1F	ATPase, H+ transporting, lysosomal 14kDa, V1 subunit F	0.425771864923379	9.75762080069637	4.65732387740019	0.000144846100632937	0.000967236771168702	0.453378064852865
3scQJNRATUIR4qwR10	PSMD10	proteasome (prosome, macropain) 26S subunit, non-ATPase, 10	0.451829861977253	6.76412808121003	4.65692386274636	0.000144982070183949	0.000967902333346223	0.452440855675117
QeCHl6CqWZu705cxjA	PDCD2	programmed cell death 2	0.442904514413831	9.15040295605457	4.65476835765514	0.000145716971574845	0.000971877026329136	0.447390585528471
3i0_TXcUnvDU0d4qoo	NEO1	neogenin 1	0.462773368331104	8.78056113851604	4.65475003243689	0.000145723235495945	0.000971877026329136	0.44734764979525
upWX307QohTkj44igk	SLU7	SLU7 splicing factor homolog (S. cerevisiae)	0.403214265431361	8.09635241784732	4.65436356836014	0.0001458553998612	0.00097251522428083	0.446442168189484
N47tN3hfv0kCwEkdVE	GNAI1	guanine nucleotide binding protein (G protein), alpha inhibiting activity polypeptide 1	0.517468629795764	6.92481167822235	4.64978087117602	0.000147431860870649	0.000982044251375215	0.435704720160804
EV6pFd_x9FNP3h.hSc	ANO2	anoctamin 2	0.483518384912069	6.15292650546056	4.64892404825557	0.000147728513129519	0.000983283343506113	0.433697101660992
cXQoVQQkrTW7cSXV44	EIF3D	eukaryotic translation initiation factor 3, subunit D	0.403480328894747	10.5378200579911	4.64805010118029	0.000148031714776402	0.000984809791117264	0.431649344486686
fe60m0gijevjHcCjvk	SNX7	sorting nexin 7	0.423744484593145	7.44712800313279	4.64499113187588	0.000149097928950678	0.000990667126224987	0.424481712927715
3t7o3njsS5f55zo0A0	TLE4	transducin-like enhancer of split 4 (E(sp1) homolog, Drosophila)	0.463987638116194	8.84727772454483	4.64468188834019	0.000149206147259943	0.000991058458467907	0.423757097911223
EXIf4.daSVI70vd_lU	PPP1R11	protein phosphatase 1, regulatory (inhibitor) subunit 11	0.404768896158026	10.1111678837572	4.64450429601931	0.000149268330678335	0.000991058458467907	0.423340965286918
uCBURDoQuJxPTqJJSk	TUSC3	tumor suppressor candidate 3	0.456479602974418	8.6872656576015	4.64379166265367	0.000149518120255213	0.000992466881224411	0.421671123422063
fllCHnhJ6Ia96.Qcaw	TBC1D2B	TBC1 domain family, member 2B	0.41898220758981	8.33897423418973	4.64368682589422	0.00014955490281877	0.000992466881224411	0.421425469186144
otXqXgNBXTRY6dR1TQ	MVP	major vault protein	0.406788819651451	5.7345761737849	4.64231336829598	0.000150037632396511	0.000994927488241874	0.418207153929216
0r_pcOn_HA8VU11_Vo	WASF2	WAS protein family, member 2	0.420540849820436	7.03904245653243	4.64169424888172	0.0001502557483344	0.000995833570742043	0.416756408134004
xA4dV3ldlWZ3nFP18Y	DUT	deoxyuridine triphosphatase	0.564495097080715	6.91354534273856	4.64160755977823	0.00015028631445642	0.000995833570742043	0.416553274111263
lLIqO6uWeI0pLX4oyE	BMP4	bone morphogenetic protein 4	0.422116953358298	7.94866879577247	4.63682643852662	0.000151981864895612	0.00100606863097731	0.405349701972561
ouPXkH4X0p6iK6IlOU	C6orf48	chromosome 6 open reading frame 48	0.405952984946903	11.6441462692385	4.63654985280182	0.000152080540290933	0.0010064719598703	0.404701567131891
0cnxDoX.gegBF_3k9E	F11R	F11 receptor	0.46711434411686	7.08195256647793	4.63581368245951	0.000152343493334597	0.00100771195888705	0.402976461567275
i6g.p9Md.f5BJLverg	RNF14	ring finger protein 14	0.408240155668921	8.05545767185196	4.63244343890065	0.000153553182143124	0.00101406662858784	0.395078669553524
xVTQURLmGX75fRf0V8	DET1	de-etiolated homolog 1 (Arabidopsis)	0.462115832553137	7.00502963373236	4.63239567317106	0.000153570396273541	0.00101406662858784	0.394966734364028
BO8oDoisyIiSvUydJE	AKTIP	AKT interacting protein	0.418138161759093	6.58588280414064	4.62906446209705	0.000154775735672589	0.00102076186395595	0.387160204047623
iFUSeT0B0De6g4uHYU	RBM47	RNA binding motif protein 47	0.481758756124276	6.26130164548547	4.62750650675288	0.000155342725491186	0.00102348861687595	0.3835091434871
3sU9Hovnnyt6hu7uHc	KIAA0430	KIAA0430	0.436489741278774	8.51701644876007	4.6259864535268	0.000155897941169132	0.00102689296030972	0.379946864894856
QURHfkif0rvHSeTLxk	HSF2	heat shock transcription factor 2	0.429092692353929	7.5688269582363	4.6236220696504	0.000156765539297766	0.00103107951155294	0.374405798137701
fvOfs_Dnt_E3fl_11o	ATP1B1	ATPase, Na+/K+ transporting, beta 1 polypeptide	0.441054995266452	10.5884938029182	4.62250024684519	0.000157178888447633	0.00103328843233918	0.371776709303605
Tf7n3Pn._7.vCTtX6U	XPR1	xenotropic and polytropic retrovirus receptor 1	0.441725675754587	8.53100276385608	4.62110286583414	0.000157695308475348	0.00103617242611796	0.368501795744528
ZoUjjV9Q7rnJKSjV90	SETDB1	SET domain, bifurcated 1	0.431601041198249	8.60498178393183	4.61819295497042	0.000158776203288361	0.0010415075357413	0.361681998486315
rSqD0GF4gK0UKJLqEU	DECR1	2,4-dienoyl CoA reductase 1, mitochondrial	0.436612776267565	9.34999261608427	4.61750227267774	0.000159033854820355	0.00104265520160559	0.360063263689984
WeGeed95e5l9d2e16w	MGAT4B	mannosyl (alpha-1,3-)-glycoprotein beta-1,4-N-acetylglucosaminyltransferase, isozyme B	0.441506112399264	6.54947203300046	4.61353429746079	0.000160522257619108	0.00105163770937492	0.350763466834011
osT17.wCp0r9E61K4o	RSPH4A	radial spoke head 4 homolog A (Chlamydomonas)	0.419134863819844	5.83517822625153	4.61334032347445	0.000160595377183281	0.00105185829948784	0.350308840797295
foSNvtJx_O1_VOUSfo	IFT46	intraflagellar transport 46 homolog (Chlamydomonas)	0.436679638170252	7.31723512206243	4.61304302657892	0.000160707510096943	0.00105233424588038	0.349612050773363
EUlcJSV53lwux1IIB0	AGXT2L2	alanine-glyoxylate aminotransferase 2-like 2	0.426315252322167	6.61928788746199	4.61266985719258	0.000160848371989271	0.00105284700534482	0.348737432470146
fit0zvFUqL3SKPq_l0	BNC1	basonuclin 1	0.484764867272908	8.01951034054935	4.61262639031077	0.000160864787720327	0.00105284700534482	0.348635556522399
N_rX4HEl57fEUuicV8	ALDH9A1	aldehyde dehydrogenase 9 family, member A1	0.404740019665845	10.5454907875253	4.61247526349102	0.000160921875526403	0.00105296218135853	0.3482813512598
KoEjCHq0ly05dUHuus	DEDD	death effector domain containing	0.438217508578226	7.59195484804844	4.60927604530723	0.000162135179323338	0.00105830414234455	0.3407830603361
EpFEkeqdF36_Nd_x6g	TOM1	target of myb1 (chicken)	0.425719128751172	7.54185523070849	4.6087504417087	0.000162335395169151	0.00105935168301279	0.339551141137489
WieWpBdI4WH.V.iXS8	EBI3	Epstein-Barr virus induced 3	0.42804995622053	5.87724201018332	4.60743300241372	0.000162838338020354	0.00106211385640282	0.33646328413586
WFCuSI6EIklKIVJjeI	PLIN2	perilipin 2	0.412312266453108	8.0580735332336	4.60397017703524	0.00016416780596608	0.00106869394000965	0.328346873569072
THp8GLRJdJ7nqGFft0	SDC4	syndecan 4	0.43209281070413	7.14561507494717	4.60361556067034	0.000164304568755684	0.00106932316848952	0.327515688769116
u13XAdPf11Eo_f7U3U	PRICKLE2	prickle homolog 2 (Drosophila)	0.41910984980782	6.91954045992445	4.59872245611809	0.000166203436596467	0.00107878491563004	0.316046555813474
HrpSUjQo7LN0y9UrjM	CXADR	coxsackie virus and adenovirus receptor	0.456779808236973	9.49779064286878	4.59809724451866	0.000166447651805249	0.00107958165598033	0.314581073246566
33DqopptUt7vkkk900	SCCPDH	saccharopine dehydrogenase (putative)	0.537651454257955	6.92775207801452	4.59678772670192	0.000166960338658136	0.00108211727515327	0.311511573235075
xnUO7kn_Byp6r7q5d8	TMEM9B	TMEM9 domain family, member B	0.411765860680147	6.84869350025977	4.59609779846887	0.000167231091360743	0.00108360870474917	0.309894376662722
H6oSBfc4VolTXuVe.Q	PRAME	preferentially expressed antigen in melanoma	0.407225932169004	9.52035697535711	4.59474465100142	0.00016776340161304	0.00108679381453112	0.30672256986302
3qqemUWBeRN0H7B0MA	ABHD8	abhydrolase domain containing 8	0.431402678047306	7.24339767750116	4.59448160676997	0.000167867077905339	0.00108703371564069	0.306105985504071
QH16i4VJvPXl10dc90	PCED1B	PC-esterase domain containing 1B	0.477007369389148	6.17703599059769	4.59046331771691	0.000169458902610584	0.00109647977492679	0.296686863069716
lUMl16RSUhdFfhQXdo	FBXW4	F-box and WD repeat domain containing 4	0.417143767374199	6.5065893153877	4.59045003503711	0.000169464189636713	0.00109647977492679	0.296655727262099
3iMk6Ve0GfXu9RXuHo	SGCE	sarcoglycan, epsilon	0.404644426855354	8.8419918858764	4.58983086488377	0.000169710828244461	0.00109780920046344	0.295204333524081
fpj49LlRDsBKvrL7x0	GNAI3	guanine nucleotide binding protein (G protein), alpha inhibiting activity polypeptide 3	0.402503150241772	7.36260453605742	4.58643498492683	0.00017106998440619	0.00110552837232347	0.28724397579116
0V5eeeqiOe1O.cqs9M	WDR83OS	WD repeat domain 83 opposite strand	0.452234569722648	9.3494748651047	4.58608900950384	0.000171209071067169	0.00110615911580688	0.286432958468648
B0Togqe0fXkTfpe52U	OBFC1	oligonucleotide/oligosaccharide-binding fold containing 1	0.402996111964216	7.00999548612443	4.58535657225442	0.000171503896745653	0.00110779551909547	0.284716012528341
3Uleb9T3l90i5X55FQ	SLC48A1	solute carrier family 48 (heme transporter), member 1	0.451446187579917	7.13061660227808	4.58388088970514	0.000172099454101351	0.00111083511114946	0.281256763588378
xreslBB_kH1HX3RduI	STX6	syntaxin 6	0.444424590854483	7.30716561292529	4.58019651265848	0.000173595516234187	0.00111967848206782	0.272619839667842
9ekEpJBeKChChbCB1A	SEPT10	septin 10	0.410165636750163	6.06265710517776	4.580023008059	0.000173666291132083	0.00111986408385631	0.272213105603609
BD6Qjs.8f1COW7uUIM	MBLAC2	metallo-beta-lactamase domain containing 2	0.426670515374916	6.55076684616319	4.57783370768512	0.000174561839959721	0.00112509473064684	0.267080857655752
iaCi0xq1OdR93UK7U4	ARHGAP28	Rho GTPase activating protein 28	0.436177601449698	6.31852911375458	4.57769555408107	0.000174618508581534	0.00112518799246448	0.266756990310825
cEkoW3w_7k.4IjmHeo	DSTYK	dual serine/threonine and tyrosine protein kinase	0.451773749405943	7.20686020341189	4.57661961711354	0.000175060477551839	0.00112776336637889	0.264234711179873
0S9wUS0odYBBLKI7rk	RASSF9	Ras association (RalGDS/AF-6) domain family (N-terminal) member 9	0.419025542197411	6.41994917393906	4.56909409416236	0.00017818347051209	0.00114473410135574	0.246592521576933
uu3qV6J6jhPi.ieeF4	MAGED1	melanoma antigen family D, 1	0.426241831360985	7.68442295343927	4.56892824425399	0.000178252924873576	0.00114473410135574	0.246203709914006
9CSiaRh6hx5iRZhzuM	NDUFB7	NADH dehydrogenase (ubiquinone) 1 beta subcomplex, 7, 18kDa	0.416561673103248	10.0339444988619	4.56627637712789	0.000179367183326202	0.0011510581410854	0.239986740539926
ZlToS17t6OKKHS56SM	SDSL	serine dehydratase-like	0.475332013323827	6.42083350446658	4.56491919006815	0.00017994015778597	0.00115417954467286	0.236804955937223
NiFJcRLU0DE3lXTJQo	SYPL1	synaptophysin-like 1	0.473465890139901	9.06708475261242	4.56459206094753	0.000180078540183295	0.00115478936879446	0.236038032574259
fuiuqN5UElKKR5IJ3c	DDAH2	dimethylarginine dimethylaminohydrolase 2	0.42256197039406	6.067572567325	4.56409658343159	0.000180288341731067	0.00115585677901351	0.234876430080968
BUl06gtekS._wJX5Ek	TGFBI	transforming growth factor, beta-induced, 68kDa	0.49599623568307	10.2435527659895	4.56227853918975	0.000181060274316172	0.0011599690423754	0.23061416631196
KIH_VXne6ZWkLV7Bfg	FLYWCH2	FLYWCH family member 2	0.441081894075189	6.82711956839172	4.56166160142615	0.000181322979314305	0.00116109412114232	0.229167795609624
ESC1yEuE.fDrqLUnTk	PDK4	pyruvate dehydrogenase kinase, isozyme 4	0.400810411523988	6.02848683411719	4.55938722410077	0.00018229477964003	0.00116647660290899	0.223835630796684
iFKdoH18iU4J6iCCX0	THYN1	thymocyte nuclear protein 1	0.412604603117495	8.78895408839051	4.5580923533033	0.000182850397682283	0.00116947061736637	0.220799846767525
HnjqJFdVIrQQ1PbwdI	C11orf71	chromosome 11 open reading frame 71	0.470525819751662	6.06956165449369	4.55707641361427	0.000183287523305153	0.00117170427269446	0.218417996159863
6pL9BKueekE4Ck46j0	SRP54	signal recognition particle 54kDa	0.424087108261458	9.62067881758225	4.55533220011308	0.00018404045884122	0.00117567196802642	0.214328698047533
3lEJCIg.BHv0BWqi_k	LYPD1	LY6/PLAUR domain containing 1	0.423811648966294	6.01115595712303	4.55161534087153	0.000185655353228815	0.00118428572691223	0.205614445582877
xJKRUp.Igsyqn31eeo	LRRC41	leucine rich repeat containing 41	0.476941877171754	7.74112291441883	4.54953984841651	0.000186563314593668	0.00118888535335008	0.200748354634246
uGbrNdmu1pCIcUISGc	NHP2L1	NHP2 non-histone chromosome protein 2-like 1 (S. cerevisiae)	0.396787449646957	9.02506769116555	4.54945767429286	0.000186599355076886	0.00118888535335008	0.200555692673063
oe0qNKkkcEpkAsie0I	NDUFA6	NADH dehydrogenase (ubiquinone) 1 alpha subcomplex, 6, 14kDa	0.43708589476906	8.33736715419179	4.5482598197741	0.000187125515407407	0.00119195287692859	0.197747246895282
Qr.Yl55Z3pg4V_H3jc	FBXL5	F-box and leucine-rich repeat protein 5	0.45392987542398	6.82360336043828	4.54779752627856	0.000187328978457101	0.00119267715038267	0.196663367073123
B9BSkdCgPqjuiB6naI	BLOC1S1	biogenesis of lysosomal organelles complex-1, subunit 1	0.64250411311028	8.47420260423322	4.54769664137462	0.000187373409201658	0.00119267715038267	0.19642683502187
fgQrpK6olfxX3rgvAU	C11orf54	chromosome 11 open reading frame 54	0.394299407956573	6.83212970681732	4.54699874285871	0.000187681061786828	0.00119406533798234	0.194790558330853
rs1P5F3j3ncan9XpHo	UNC50	unc-50 homolog (C. elegans)	0.481654816961327	9.49685730947269	4.54560960272742	0.000188294948069022	0.0011976852326604	0.191533599834464
35JI0WlGmt1inNxq.8	NDUFA12	NADH dehydrogenase (ubiquinone) 1 alpha subcomplex, 12	0.405742152245428	10.6801298190889	4.54358861582215	0.00018919167358908	0.00120252843494142	0.18679519251895
6RLoiatEoTjkq1K.e8	CARNS1	carnosine synthase 1	0.420134005202526	6.26139883168659	4.54223378918519	0.000189795227160421	0.00120607720138357	0.183618645724922
WlDH_QBRAFCunOm.Uk	HNRNPA1L2	heterogeneous nuclear ribonucleoprotein A1-like 2	0.427269073869236	6.71419799680698	4.54064590502784	0.000190505073786256	0.00121001126427745	0.179895649495047
ZqbssL7IKdiqG6Hz_U	NET1	neuroepithelial cell transforming 1	0.415580829474665	9.74739704971502	4.53722734574558	0.000192042395456366	0.00121890464947597	0.171880334177128
Eo0Wv1h4t6o.6X74V0	MGST2	microsomal glutathione S-transferase 2	0.407131571130417	9.24354597589748	4.53390200676574	0.000193549787214286	0.00122730357343204	0.164083501283024
uE6VkKEODUdE_SBD1g	NFIA	nuclear factor I/A	0.413080849310062	7.32018688429307	4.53031147330549	0.000195190779296706	0.00123653289122532	0.155664783371368
NoKMQCTuIevU6XfSN0	TJP1	tight junction protein 1	0.448103372984083	9.33548558855824	4.52941310755768	0.00019560354945298	0.00123740551375238	0.153558372558262
od8q77LJ4BOiObJ7Tk	BMPR2	bone morphogenetic protein receptor, type II (serine/threonine kinase)	0.393261360071964	8.19524134610047	4.52940567157456	0.000195606969714457	0.00123740551375238	0.153540937281
oS1deCo3DUo74Oo8_U	PDCD10	programmed cell death 10	0.462993305317032	9.30390014488659	4.52860165838673	0.000195977139966015	0.00123945314517406	0.151655751549749
o10FHdcd_l_BcXer6M	BTF3L4	basic transcription factor 3-like 4	0.405846505158356	8.95950206216206	4.52778232686834	0.000196355088756708	0.00124154898899902	0.149734644167052
crXS4uReVLfgX1JTSA	CYTH2	cytohesin 2	0.451284531347563	7.50798521327244	4.52721486447854	0.000196617283289629	0.00124291210090912	0.148404098111675
W5qfa7oqui57jdhB8c	TMEM187	transmembrane protein 187	0.427551921642428	5.98328948706515	4.52681077224701	0.000196804208012745	0.00124371294766817	0.14745660967223
NXSjqidHWIEogNBPks	RNF130	ring finger protein 130	0.453554072391	7.73668887037448	4.52614270124536	0.000197113636542218	0.00124516418023258	0.145890159144297
0EtTxLz75yNRdP5I7U	NECAB1	N-terminal EF-hand calcium binding protein 1	0.391721812608075	6.06709135304096	4.52430231473211	0.000197968579775554	0.00124967665983318	0.141574922818964
TdSn3VSv7_CIexSKlI	DGUOK	deoxyguanosine kinase	0.423555692352574	7.51086621981382	4.51940030387741	0.000200264054458362	0.00126237369930916	0.130080858757263
Bt8KIesoopOgFAKW7s	MEIS1	Meis homeobox 1	0.432191000358846	6.97230083742698	4.51782937119747	0.000201005335580928	0.00126584937834904	0.126397361279648
KkuP.NQ379QAU7dUqU	SP3	Sp3 transcription factor	0.470198654027933	8.52270594786543	4.51627798933307	0.000201740103207408	0.00126987679695995	0.122759693017774
3VorgCAfVXih4d9ckg	DNAJC22	DnaJ (Hsp40) homolog, subfamily C, member 22	0.398173335691852	6.61174486641231	4.51498163259271	0.000202356159610893	0.00127236214085632	0.119719995945369
WUT36ngZqXeEefEeR0	PHGDH	phosphoglycerate dehydrogenase	0.448330256311228	11.4479602376746	4.51375937032241	0.000202938739876234	0.0012750137983176	0.116854027678409
BnrvPnvPuvuuMkvvno	EPCAM	epithelial cell adhesion molecule	0.416224304768236	8.53474123196652	4.51349240847174	0.000203066209409676	0.00127551411253229	0.116228052851842
QgrTBiLqB0FSNWVde0	FXYD6	FXYD domain containing ion transport regulator 6	0.521243448696822	6.82111076463475	4.51070571245007	0.000204401630406331	0.00128269359217567	0.109693759392432
9fUCFRyDtJ7Hex3UeI	DCP2	DCP2 decapping enzyme homolog (S. cerevisiae)	0.476751520908949	9.71553392111928	4.50994178252696	0.000204769257606623	0.00128436573571963	0.107902476793127
rqQE._6idX2e_5JIBI	NIPBL	Nipped-B homolog (Drosophila)	0.389247603176512	8.32216408863262	4.50985181251186	0.000204812597820277	0.00128436573571963	0.107691512604346
KEcvnH6gwKn.4qqzow	FAM8A1	family with sequence similarity 8, member A1	0.453200273747991	7.28572515504071	4.50723190257327	0.000206078715640405	0.00129139432992615	0.10154825932598
iLb36DFzuSUcVN0O0U	ITGAV	integrin, alpha V	0.398265561910707	10.3062672202391	4.50574947533635	0.000206798613163374	0.00129560108585249	0.0980722009113828
cS1LgHuSoDgrIP_orA	C18orf32	chromosome 18 open reading frame 32	0.516821481366221	6.39300485004878	4.50369671592521	0.000207799658730325	0.0013001380030628	0.093258788747157
K4IFOfi3d6joihVB2U	IQCA1	IQ motif containing with AAA domain 1	0.419664972782743	6.85908077343235	4.50366464329063	0.0002078153378733	0.0013001380030628	0.0931835831114807
BdXlXor7fQnuh96j_Q	DUSP5	dual specificity phosphatase 5	0.401770580319749	6.75285465180629	4.5033997235503	0.000207944893048958	0.00130064335638222	0.0925623849304147
cgCe7bvV7gHiSu7vpk	ABLIM1	actin binding LIM protein 1	0.422088177997709	8.88455455650559	4.50284243831653	0.000208217690872745	0.00130204420952881	0.0912556314147146
irowrh0CgIYdBegdIo	SP110	SP110 nuclear body protein	0.477720670741762	6.71948385573766	4.50031590129268	0.00020945898810369	0.00130857883289522	0.085331252249782
cJ0IPJCHoKILW9HXAo	LAMB1	laminin, beta 1	0.461358293520797	8.6574429879231	4.49920648270922	0.00021000640116296	0.00131169142202136	0.0827298124284219
TXSCFBXtDF83SH.l1I	GIN1	gypsy retrotransposon integrase 1	0.41904248389856	6.00830699626517	4.49287839186683	0.000213156482502652	0.00132794496482493	0.0678912040175588
0SXIpJz.FN6z863D_w	PMAIP1	phorbol-12-myristate-13-acetate-induced protein 1	0.464281225278881	7.58173570813962	4.49229391849439	0.000213449818362637	0.00132925374192191	0.0665206789936796
Ewd5xOneHnuqj4Agzk	TDRD7	tudor domain containing 7	0.392479635826329	6.56964065409013	4.49226116995815	0.000213466266235735	0.00132925374192191	0.0664438872949367
ce0DjuQBf8evk6A0lA	LUM	lumican	0.452649767919256	8.06818075035998	4.48876099382905	0.000215231597067262	0.00133873534147062	0.0582363466334996
3k.6CetJySv96jtqIU	MYLIP	myosin regulatory light chain interacting protein	0.398815468804091	8.4947548835883	4.48568498896101	0.000216795123760959	0.00134683718079269	0.0510234215121113
KSM9BSSxv.zkt0FTNU	ACVR2A	activin A receptor, type IIA	0.405589595069212	6.87387666374416	4.48498632422542	0.000217151843901684	0.00134873905562416	0.0493851199248443
lbVIueo8a_4lHuXpf8	PRIM2	primase, DNA, polypeptide 2 (58kDa)	0.505080296705911	6.27300622268683	4.48321512661548	0.000218058821210384	0.00135405691866644	0.045231828511664
xooi192kidHkBB6D4o	SRGAP2	SLIT-ROBO Rho GTPase activating protein 2	0.403878939299508	6.21514482701457	4.48214001105094	0.00021861121437764	0.00135685507918189	0.0427107816910741
xVf19R_A5D8hIpXuuA	FAM220A	family with sequence similarity 220, member A	0.413638481052993	8.50110860156755	4.48155210989891	0.000218913872766835	0.00135841738502557	0.0413322070928031
TmvH05dCP6sXo_cB6M	ZNF830	zinc finger protein 830	0.436687805394242	8.07305902266964	4.4765039624319	0.00022153013797076	0.00137209746779381	0.029494747006896
rXL19elXd0enqAVyFM	MAPKAPK3	mitogen-activated protein kinase-activated protein kinase 3	0.432619005022082	8.84565613916402	4.47558710104554	0.000222008678658271	0.00137410385509381	0.0273447859232467
E6dPsoDXuX1X_JELvk	KPNA4	karyopherin alpha 4 (importin alpha 3)	0.430938298104777	9.0352019285239	4.47478787535023	0.000222426669943812	0.00137637148465579	0.0254706700771417
HHSBFQy1ylVNdk6SQk	FTO	fat mass and obesity associated	0.397999401785096	6.73538792870391	4.4721688271814	0.000223801978039132	0.0013836370954057	0.0193292248561603
ZReJu4g9rquDlHUDu4	LOC284276	uncharacterized LOC284276	0.403246946300448	5.9347673859785	4.46916580928158	0.000225389450466948	0.00139051002018757	0.0122874027105233
9gKg16.75QDgGVqvpk	C19orf42	chromosome 19 open reading frame 42	0.449449858685231	8.05415955883887	4.46847242995091	0.000225757595897732	0.0013921370344628	0.0106614872563826
QfQKRJKSDipRKSi67o	SDHAF2	succinate dehydrogenase complex assembly factor 2	0.392136434456033	9.28820497030198	4.4683661084872	0.000225814100096488	0.00139216350635208	0.0104121724969666
Nm.o6Q2TdIBS31Fozs	LUM	lumican	0.410555043290608	11.0048551520794	4.46588641363694	0.000227135969839604	0.0013993423058695	0.00459750117999302
fHipLXuniqRI_B54HI	TFDP2	transcription factor Dp-2 (E2F dimerization partner 2)	0.437389318423319	6.21911520199133	4.46522929648332	0.000227487567477127	0.00140086108526793	0.00305661854408434
3lSSP6XpG6kXTPoBOQ	ANKHD1	ankyrin repeat and KH domain containing 1	0.40415061434547	7.43563404983931	4.46511638774177	0.000227548035629866	0.00140090991042132	0.00279185738613386
iW6ikXuEeV.17knv.c	DLGAP1-AS1	DLGAP1 antisense RNA 1	0.419090489040944	6.15211234846361	4.46398409335901	0.000228155329695505	0.00140400039487675	0.000136726314640789
KbKstCfUIeSETUDimc	RN7SK	RNA, 7SK small nuclear	0.433424484725399	5.86235964531758	4.46322949104187	0.000228560957947369	0.00140584760846797	-0.00163274934176183
Zp4QjhpoIroUjvUvZc	MYL5	myosin, light chain 5, regulatory	0.39835339204336	6.28970912741688	4.46258927014229	0.000228905670629838	0.00140764317381781	-0.00313401025606463
ceSX_8flUGIK2UKI2U	CUTA	cutA divalent cation tolerance homolog (E. coli)	0.392007984520668	9.56202933325188	4.46215529126992	0.000229139634312414	0.00140843227508211	-0.00415165176258014
ZISBiDkqt31dV6r8oI	MTCH2	mitochondrial carrier 2	0.443646908511234	6.25134266414984	4.46197047094981	0.000229239346401835	0.00140872042693214	-0.00458503876236183
KpEsR1QlFDkvDOd0y4	CTDSPL2	CTD (carboxy-terminal domain, RNA polymerase II, polypeptide A) small phosphatase like 2	0.406885343295659	7.65341013110502	4.46108648427366	0.000229716868625295	0.00141100451163899	-0.00665790732519511
61JLrT2EGAtMWyAI6Y	RPL23	ribosomal protein L23	0.43433250268656	12.6399182085688	4.46031917520751	0.000230132173902495	0.00141298020442934	-0.00845717668973656
uYsrqHEpTa52gfnQNw	IFT20	intraflagellar transport 20 homolog (Chlamydomonas)	0.413455672171099	6.67333491927975	4.46014077901425	0.000230228838851695	0.00141317259648747	-0.00887549928520848
WX3QVN1cFUTn5S9_Co	N4BP2L2	NEDD4 binding protein 2-like 2	0.399262882251031	7.01699114700557	4.45859069305174	0.000231070482853572	0.00141735986998106	-0.0125103057942821
3ujikDscdKC3opwtBE	C11orf65	chromosome 11 open reading frame 65	0.406767288840412	5.65768374326209	4.45759445129141	0.00023161304167709	0.00141983106132709	-0.0148463975479105
9nnoojO4Wjgos6oEj4	CNPY2	canopy 2 homolog (zebrafish)	0.420481510177424	9.42174347113816	4.45469725139469	0.00023319816733477	0.00142843922210299	-0.0216400446839504
Kp.X36InsDhCTygKxU	ESCO1	establishment of cohesion 1 homolog 1 (S. cerevisiae)	0.432000355175683	7.35455543576466	4.45449047766032	0.000233311714454945	0.00142846488225523	-0.0221249080218193
xHHCIKrki78XrndBKE	DIABLO	diablo, IAP-binding mitochondrial protein	0.423964559989051	10.0852680794594	4.45118683445127	0.000235133429228999	0.00143831102476762	-0.0298716021479963
BNe6OVHRV0h155U57o	MAF1	MAF1 homolog (S. cerevisiae)	0.394618203604434	6.65681652599757	4.45061535698045	0.000235450005402236	0.00143965425367084	-0.0312116538277856
WqEQkplDrN6midEi98	ANGPTL4	angiopoietin-like 4	0.45002922558736	6.26425052580646	4.45040093450519	0.00023556889765822	0.00143965425367084	-0.0317144506877707
K.Pue43d7ug5friIjk	PCDH18	protocadherin 18	0.440308690544772	8.29999622006719	4.44927402484323	0.000236194736222825	0.00144281705535977	-0.0343569265822152
ZlI600y0a67a757V70	ICAM2	intercellular adhesion molecule 2	0.425973313457971	6.31550628664809	4.44770253878552	0.00023707026741313	0.00144783362581395	-0.0380418782077694
B5X8KJTqSCIe4SoUuE	RINL	Ras and Rab interactor-like	0.420880458881046	6.18058559334751	4.44714925042863	0.000237379300614654	0.00144934089935552	-0.039339273250306
ce1oOUVE31P1O1XVIk	BCL3	B-cell CLL/lymphoma 3	0.447929472641265	6.66771635542385	4.44538361331641	0.000238368190482647	0.00145442778742089	-0.0434794750629282
fj3VaHdbTqbufvj1KE	NDUFA1	NADH dehydrogenase (ubiquinone) 1 alpha subcomplex, 1, 7.5kDa	0.440815337834783	11.3538585819822	4.44303782925264	0.000239688419194118	0.00146147999300068	-0.0489800348111071
ZdI45Se3VG7s869FKo	FKBP5	FK506 binding protein 5	0.431766795675152	8.56150708154035	4.44247125960276	0.000240008390975202	0.00146300074588178	-0.0503085644714254
Hk3WKcxF4KBL.hbWlU	NOA1	nitric oxide associated 1	0.443072255356472	8.68196127776287	4.44240194755849	0.000240047564627692	0.00146300074588178	-0.0504710918202997
EKVCjpO4etXkKtf3_0	HINFP	histone H4 transcription factor	0.431172138190686	7.24392150764664	4.43956034241535	0.000241659126238631	0.00147147726467843	-0.0571342557272345
oik6lKwA_pci4Ie57Y	TSPYL1	TSPY-like 1	0.3959727605065	8.25601422542747	4.43781930813924	0.000242651891806851	0.00147617386336707	-0.0612167207222827
E_roki2f4JfvWNw9z4	UPF3B	UPF3 regulator of nonsense transcripts homolog B (yeast)	0.407492382716201	8.26599304210215	4.43642100766086	0.000243452194420055	0.00148070467883585	-0.0644955173162947
r_Uq3ecX_3k1dX51ec	FAM188B	family with sequence similarity 188, member B	0.451038110398641	5.98839116183929	4.43421841810574	0.000244718211019965	0.00148670913161002	-0.0696602294378543
TviuruMt9K5Lm9PRwY	BTBD3	BTB (POZ) domain containing 3	0.41954429347816	7.69470953593793	4.43324853618957	0.000245277782745593	0.0014894299246478	-0.0719344369776529
3aPijtFVNV3hJHZKCo	RPS14	ribosomal protein S14	0.433140352463533	12.5394690347032	4.4323907072208	0.000245773777975173	0.00149193865946344	-0.0739458958566468
rsfflKiSR5O7jr7_U0	PDE4D	phosphodiesterase 4D, cAMP-specific	0.461129088988402	7.19305478034592	4.43095073744998	0.000246608634708488	0.00149546796358134	-0.0773223652143802
9OkiuiiEeCYeSJSCos	DYNLRB1	dynein, light chain, roadblock-type 1	0.419910583626731	9.83989339732902	4.42738319602033	0.000248689307540228	0.00150500492425162	-0.0856875616689736
Hbca3hLzPLSeUfVIJc	ASB3	ankyrin repeat and SOCS box containing 3	0.395416296605309	8.47814858723358	4.42689538927438	0.00024897517633475	0.00150536827704983	-0.0868313692203975
xycXf70.CRSwI07f.A	NNT	nicotinamide nucleotide transhydrogenase	0.398567232034758	6.0099522354406	4.42565959458515	0.000249700867358288	0.00150872964587387	-0.0897290504896384
HC_PwT7dVUQWZ_HJ_c	RNY5	RNA, Ro-associated Y5	0.404731022689071	6.03359296260373	4.41645393574817	0.000255174026612012	0.00153761813459496	-0.111314120859818
9NXeS39X4p1CFJK4pc	ERCC1	excision repair cross-complementing rodent repair deficiency, complementation group 1 (includes overlapping antisense sequence)	0.420517860349888	7.30377331421904	4.41562477107143	0.000255672883087797	0.00153999447520038	-0.113258287468438
ZmoA6gtXeXAsblSogE	NSA2	NSA2 ribosome biogenesis homolog (S. cerevisiae)	0.429098725285563	10.6508386659028	4.41539751823819	0.000255809777994255	0.00154040467941256	-0.113791133003058
ZgrvgnZukSpMKiigsI	EXOC1	exocyst complex component 1	0.392750427200607	7.54510875064726	4.41522812145939	0.000255911868908004	0.00154067149978845	-0.114188321736571
35QRHIUd.o9CJHuzh4	GPX8	glutathione peroxidase 8 (putative)	0.403994918108435	9.17447490584514	4.41336279828439	0.000257038761843843	0.00154675728860398	-0.118561977064547
Tre_tTul6.XJFTwEw4	C11orf58	chromosome 11 open reading frame 58	0.404933987791274	7.88868611912845	4.41315341385339	0.000257165567738642	0.00154717118641317	-0.119052922817102
ZILHe8Op0iO_qMCzHs	FAM174A	family with sequence similarity 174, member A	0.393480374369626	6.27241198331662	4.41037905585725	0.000258851703699133	0.00155520996562273	-0.125557957665923
rrjSVSP4bkHQIXoAOk	RPS15A	ribosomal protein S15a	0.426569072175849	12.9651173650714	4.40920847453202	0.00025956646253706	0.00155845083474176	-0.128302601650643
Tid4J.g09LrojpfesE	TMEM66	transmembrane protein 66	0.396674206316635	10.8797482509374	4.40803197244269	0.000260286835675255	0.00156242417524651	-0.131061117465406
Q1IDD3SQqcQwpLo_uo	PRKACB	protein kinase, cAMP-dependent, catalytic, beta	0.400827433688624	6.09562830605794	4.40545158016584	0.000261873857292281	0.00157067998190289	-0.137111262600182
KnaLe75ePoCyCd67Oc	FBXL2	F-box and leucine-rich repeat protein 2	0.401814121175456	6.67500534850495	4.40502399275236	0.000262137774697726	0.0015712287579425	-0.138113805000923
N7nHr3Hn_.OlZSePSo	SCP2	sterol carrier protein 2	0.40933328357558	6.21350926874428	4.40497813593906	0.000262166094512683	0.0015712287579425	-0.138221323044294
6nngsu.KNdTpLy4Owg	CCNG1	cyclin G1	0.435030993871185	10.744663435998	4.40273419305333	0.00026355565106122	0.0015781378576008	-0.143482556060604
rSflH_nijtHnkdnCSo	MAP2	microtubule-associated protein 2	0.477274643477928	5.7733455810841	4.4002114911057	0.00026512666995547	0.00158598850959634	-0.149397327448074
iJPflZ6vjojqCr3KUg	LOC730020	uncharacterized LOC730020	0.470057160068512	8.38958639877187	4.39957332648495	0.000265525578020105	0.00158779412700787	-0.150893570730152
Nk63nfuC_.jVuA3VI4	METTL25	methyltransferase like 25	0.396411275880245	6.80024980809456	4.39941155207893	0.000265626796817302	0.00158804325343869	-0.151272867070966
0U4fRITrcg3sV8VEzg	ARL6IP5	ADP-ribosylation-like factor 6 interacting protein 5	0.422871706540545	9.21068810582329	4.39915776248656	0.000265785665699624	0.0015886368505301	-0.151867901791096
ZR4iVBSRFxIv1JiEOU	SWI5	SWI5 recombination repair homolog (yeast)	0.435949764327761	7.91228885708689	4.39832293192401	0.000266308932485161	0.00159069475263986	-0.153825240314546
cpAs4gp4jAojq4jkyo	EPCAM	epithelial cell adhesion molecule	0.438428899680093	6.99040741315375	4.39453380032869	0.000268696982227752	0.0016038809792077	-0.162709135004928
cJJ9F6Inn.nSwPQfU4	KLHL13	kelch-like 13 (Drosophila)	0.397040034975179	6.87812594019628	4.39194207904183	0.000270342762851237	0.00161190058780532	-0.168785536497497
uaWdJXUFCFwtETTDkk	GALNT9	UDP-N-acetyl-alpha-D-galactosamine:polypeptide N-acetylgalactosaminyltransferase 9 (GalNAc-T9)	0.46205546691712	6.06703218850756	4.39144507621297	0.000270659522543237	0.00161342846167961	-0.169950773477257
Q_UqYppVDhI.V.IVJI	FBXO7	F-box protein 7	0.417438617042749	7.80907400861529	4.38828100347135	0.000272684875916781	0.00162404948211862	-0.17736897261897
0pxdKtFFTs_p8tKPhI	CMTM6	CKLF-like MARVEL transmembrane domain containing 6	0.423670893475649	7.98930898257232	4.38816024728966	0.000272762474100416	0.00162414886320087	-0.177652084652278
T1zl9FIMH6i65SAci0	CNEP1R1	CTD nuclear envelope phosphatase 1 regulatory subunit 1	0.409452398459004	7.6820587034425	4.38507869841439	0.000274750209643696	0.00163416006913663	-0.18487670355178
rivN0oOHrpXlUG6Aro	SMOC1	SPARC related modular calcium binding 1	0.408670639686593	5.67017834378896	4.38413365689011	0.000275362714773023	0.00163743787393129	-0.187092311137748
l7seesyeBx4Xo3y1yU	TTC19	tetratricopeptide repeat domain 19	0.393336564037813	9.09117576751698	4.38129872737794	0.000277208347035716	0.00164694370885925	-0.193738618565144
WxiFdXniOZA9HVSxAo	IP6K2	inositol hexakisphosphate kinase 2	0.408707580687171	7.1774268866299	4.38111880719999	0.000277325899554195	0.00164727506921654	-0.194160426710797
06CvPSuaE8UG7kqObU	KATNA1	katanin p60 (ATPase containing) subunit A 1	0.411210381755509	7.99720633505299	4.38095060692352	0.000277435840062977	0.0016475610778261	-0.194554758179867
cevMuoyikgDo4f7f90	TSEN15	tRNA splicing endonuclease 15 homolog (S. cerevisiae)	0.386993878750974	7.67710807612317	4.37664618807228	0.000280264279101436	0.00166176711984894	-0.204645998842265
HtULP1JKCw7fXSXQUo	HSPBAP1	HSPB (heat shock 27kDa) associated protein 1	0.41668449480909	6.90279822353452	4.37269160147829	0.000282888370666607	0.00167583548443777	-0.213916905113892
3Y1gxHpApBH_foV91U	C7orf10	chromosome 7 open reading frame 10	0.403971614813995	6.4903570184821	4.37213647722779	0.000283258697258754	0.00167728401148288	-0.215218291512949
Z_t4vuFX0iyOVpKeq8	SLC7A8	solute carrier family 7 (amino acid transporter light chain, L system), member 8	0.393619060977593	7.74444072564741	4.37031162579992	0.000284479501414925	0.00168368635750796	-0.219496292277777
i0I6N3dlGkW0nX_6UI	FBLN1	fibulin 1	0.43954868869545	7.74335501628372	4.37023727192235	0.000284529355195427	0.00168368635750796	-0.219670599258875
xopB7pPn18FJ067uDs	ZZZ3	zinc finger, ZZ-type containing 3	0.39689987892935	7.97706455249905	4.36998302538356	0.000284699892130438	0.00168432170485156	-0.220266626112908
ipXV5HVd_ebvj_ikeQ	ATP6V0B	ATPase, H+ transporting, lysosomal 21kDa, V0 subunit b	0.388586251810859	9.48912411921345	4.36799361613959	0.0002860378465368	0.00169148661345248	-0.224930344158598
iLnld6oTmi6q3zV7ng	GRINA	glutamate receptor, ionotropic, N-methyl D-aspartate-associated protein 1 (glutamate binding)	0.424496002268201	6.99089771666728	4.3650090831784	0.000288056914590596	0.00170267115288044	-0.231926808360044
ELpdHfTqf6LXfXnneo	C11orf10	chromosome 11 open reading frame 10	0.403311222438886	12.1090087841667	4.36206410998132	0.000290063251887508	0.00171263209661836	-0.238830419843514
ZZ7H_eEB9NCV1KAeJU	ANXA9	annexin A9	0.409981791828171	6.219871147995	4.36168855412519	0.000290320115835855	0.00171338990009899	-0.2397107901714
0oKJHocttHFf.o9KnU	ACAP2	ArfGAP with coiled-coil, ankyrin repeat and PH domains 2	0.405403234855039	6.89107395012577	4.36105549794603	0.000290753616087953	0.001715568581405	-0.241194783121389
onVukAiCgucmuMulIE	IFT88	intraflagellar transport 88 homolog (Chlamydomonas)	0.40793590597117	6.19708578052868	4.36091173207307	0.000290852153733406	0.00171577031574061	-0.241531794378347
QaabrSXTVXTXIfDgIM	C9orf9	chromosome 9 open reading frame 9	0.445117493166293	6.16629453225294	4.36032232797393	0.00029125648416674	0.00171777546866223	-0.242913453222251
rdIxXU3HpU1XdcBAHU	SOSTDC1	sclerostin domain containing 1	0.427029066603569	6.00892282510925	4.35910410166391	0.000292093975922654	0.0017219530784881	-0.245769158151115
NSdbVSZ0674B7e05FE	EVL	Enah/Vasp-like	0.398541663734874	9.80226906269114	4.35830069204617	0.000292647617472857	0.00172483555974718	-0.247652459316274
T6feh8YgSIp375A4S4	PPP2R3C	protein phosphatase 2, regulatory subunit B'', gamma	0.388950897123928	8.29956279055145	4.35805863655954	0.00029281462802497	0.0017253974920492	-0.24821986844921
KSpdegDTTV00VEtlY8	C9orf116	chromosome 9 open reading frame 116	0.403881296334289	7.12189068975799	4.35797497139149	0.000292872376575708	0.0017253974920492	-0.248415990151351
9tKiOkcEYRCdHVIFkk	KIAA0556	KIAA0556	0.397111709903826	6.96499238140114	4.35743884143267	0.000293242703332903	0.00172710281759882	-0.249672744024552
Tik32JUCi0Z6TNKCO0	ATP8B3	ATPase, aminophospholipid transporter, class I, type 8B, member 3	0.440287306399664	5.81950556014874	4.355108960259	0.00029485751722926	0.00173471727950262	-0.255134221530501
Nt5ZTuITl.RfWU404o	ABCG1	ATP-binding cassette, sub-family G (WHITE), member 1	0.399057025256529	6.62615773331064	4.35510727564395	0.000294858688041569	0.00173471727950262	-0.255138170410647
r21KiT.XU2S70KU19U	ENTPD1	ectonucleoside triphosphate diphosphohydrolase 1	0.440253050875679	6.23513544400029	4.35262742373081	0.000296587264085213	0.00174304668493897	-0.260951108204794
lBLUXe7cU4VX10R4Xs	HLA-E	major histocompatibility complex, class I, E	0.389557090587428	7.44923837924034	4.35023892270098	0.000298261784484464	0.00175095821697353	-0.26654982755957
WUCfbfu.nki49qp4XI	STC1	stanniocalcin 1	0.395293149567704	6.25910361544691	4.3497866405243	0.000298579936042112	0.0017524401088767	-0.267609981155595
Q5CeB9.Od9uUwdpP4U	SESN3	sestrin 3	0.479158608299339	6.05668297904641	4.34876319672502	0.000299301121833406	0.00175551366312493	-0.270008931410682
WhR3t_79RJeQvS1KOc	TEK	TEK tyrosine kinase, endothelial	0.422604441641886	5.76147321600703	4.34702625642345	0.000300529089776991	0.00176116651644257	-0.274080279367469
Nu7RV789_BIqQIqR6k	LPHN2	latrophilin 2	0.400910140766612	8.38525682795361	4.34681156266147	0.000300681223099323	0.00176167087073618	-0.274583513353772
KR6i5xSBxRKOAuuJUU	UBXN2B	UBX domain protein 2B	0.422945387576201	7.20747225105731	4.34645658224605	0.000300932934055974	0.0017627582938639	-0.275415572332144
0pKeK4gjT6L8oPop5I	VHL	von Hippel-Lindau tumor suppressor, E3 ubiquitin protein ligase	0.398677814679051	7.64777908308681	4.34603278023426	0.000301233722408952	0.00176388362731915	-0.276408943630997
9FV_FXc.e_nClJXoT4	RNF5	ring finger protein 5, E3 ubiquitin protein ligase	0.39929959139613	7.79729303902101	4.34563345475568	0.000301517415056432	0.0017646313334207	-0.277344940557963
WbS5faHtz_F5LUlzpc	DYNLT1	dynein, light chain, Tctex-type 1	0.4146040500025	9.56621909742692	4.34545174310483	0.000301646597190046	0.00176499997091845	-0.277770861831494
ooaa7peL7S38NeLTuk	LANCL1	LanC lantibiotic synthetase component C-like 1 (bacterial)	0.392515736632212	8.13462740026574	4.34532207075046	0.000301738817613861	0.00176515222309258	-0.27807480578029
NVJ7oUeXgK.sSOTlEs	ZNF207	zinc finger protein 207	0.385485293627599	9.38014634174939	4.34276479383429	0.000303563297668476	0.00177271392225849	-0.284068849739724
HoJ.TYvgSh8Bg00qFo	LAMA4	laminin, alpha 4	0.443323589029387	5.75287345802434	4.33919197586775	0.000306130874468312	0.00178614302775122	-0.292443060979553
ToFB.HpAKtTsUU7nok	VPS26A	vacuolar protein sorting 26 homolog A (S. pombe)	0.419273677275539	9.95284974241738	4.33687152643508	0.000307810114114807	0.00179255210361354	-0.297881773964883
BuNld8A_kue9fueVe0	AFAP1L2	actin filament associated protein 1-like 2	0.387386543258442	8.20532057133382	4.33604157640331	0.000308412966679105	0.00179552911430822	-0.299827004536994
Bek6.mivI.HoDs9Me4	ARFGEF1	ADP-ribosylation factor guanine nucleotide-exchange factor 1 (brefeldin A-inhibited)	0.415125484961406	6.51358156911676	4.33170589154963	0.000311581610333066	0.00181160315262121	-0.309988758411433
H4vv_iwzVEHqsoJ0oc	CNOT8	CCR4-NOT transcription complex, subunit 8	0.439017790953697	8.33981402309539	4.32944260265433	0.000313248648430654	0.00181931212410258	-0.315293207849151
rSISRQ6Uo4d8JEy6r4	LOC440563	heterogeneous nuclear ribonucleoprotein C-like	0.390949512316105	6.46986170526667	4.32875375231179	0.000313757799915288	0.0018214757189073	-0.316907642059381
rIEwOl15Sdabd3ut5c	ADPRHL1	ADP-ribosylhydrolase like 1	0.373647176368962	6.06597355419359	4.32627389597755	0.000315597629380157	0.00183135912726714	-0.322719523158354
9kvc5fonXh5Kh3tVEc	ALDH3A2	aldehyde dehydrogenase 3 family, member A2	0.425494140178263	7.9619407892795	4.32426050486957	0.000317099345823491	0.00183887276142618	-0.327438097183819
rRS4iojQCcIHFeyUoc	JAKMIP2	janus kinase and microtubule interacting protein 2	0.390055591314484	6.19251685900983	4.32353817554135	0.000317639851757729	0.00184147941452863	-0.32913092663583
NqCa8Hzf5QT_KiX6lk	ADCK4	aarF domain containing kinase 4	0.402905660024726	6.30905013442975	4.32230437837063	0.000318565219289111	0.00184576771123964	-0.332022394420163
ig3Xne4Oc0hVApQX6k	SLC39A11	solute carrier family 39 (metal ion transporter), member 11	0.383256594329792	6.07982815762508	4.31891799441956	0.000321118989158106	0.00185733551559907	-0.339958413904188
fon5df4OFyJEqKB_1M	KDM1A	lysine (K)-specific demethylase 1A	0.386325680927386	8.83200860007352	4.31642079263187	0.00032301535383858	0.00186749379764785	-0.345810486848642
xXl7eXuF7sbPEp.KFI	TRIM44	tripartite motif containing 44	0.379381936770962	8.86532312215112	4.31443316238863	0.000324532781457842	0.00187441702129349	-0.350468316400506
3gLIXo9O6nfU6fC75U	DRAM2	DNA-damage regulated autophagy modulator 2	0.406841311412001	6.94724888760404	4.31439193247288	0.000324564333457548	0.00187441702129349	-0.350564934111038
0p8EiBCf8SG18KQS5I	COPS2	COP9 constitutive photomorphogenic homolog subunit 2 (Arabidopsis)	0.384652220978251	8.57894113488301	4.31318841720786	0.00032548670469091	0.00187892996187019	-0.353385223093775
HXT0dKVR0kd5SUIU_M	NXN	nucleoredoxin	0.387010605857384	9.1160187998636	4.31269182506739	0.000325868057884566	0.00188072421979092	-0.354548916875471
u3QvlU0l6KgqeolOBM	C7orf55	chromosome 7 open reading frame 55	0.393881859731324	6.83320210011864	4.31196661552908	0.000326425781253886	0.00188312787350792	-0.356248334483189
oidAild8WcmK4yhN6c	EIF1	eukaryotic translation initiation factor 1	0.391527031553987	10.6644539932836	4.31120447278401	0.000327012940433575	0.00188610708278625	-0.358034288018452
6qd3g1xev30p96H5yk	BCDIN3D	BCDIN3 domain containing	0.384464628788558	7.25318531276022	4.3108486877943	0.000327287401971833	0.00188728185254692	-0.358868006380818
rlO55uXug3ouKrAJ40	STAT5A	signal transducer and activator of transcription 5A	0.547792608987528	6.25063162156459	4.31005291451119	0.000327902118562457	0.00189041774904851	-0.360732749171916
0Lt45pR09p1Ug9ch6s	DAZAP2	DAZ associated protein 2	0.392330426314392	9.90938186785415	4.3082167923175	0.000329324904816479	0.00189741178392241	-0.365035301765625
060yBcglAJREgqQg1Q	SLC40A1	solute carrier family 40 (iron-regulated transporter), member 1	0.410573560369259	5.81497449930023	4.30554643805392	0.000331405188911577	0.00190731447380494	-0.371292571436422
ii16k15rtiQyXp9Ing	B3GALT4	UDP-Gal:betaGlcNAc beta 1,3-galactosyltransferase, polypeptide 4	0.403013700054654	5.65609940320185	4.30455142385051	0.000332183701349413	0.00191015701552252	-0.373624086255492
ujiNSVheYieOiFORZM	VPS28	vacuolar protein sorting 28 homolog (S. cerevisiae)	0.410180090700069	7.42106714919856	4.30454894056184	0.000332185646601333	0.00191015701552252	-0.373629905065306
Ker.S7XJoOQspJSVt4	NFIX	nuclear factor I/X (CCAAT-binding transcription factor)	0.434701958620932	8.3011281499813	4.30312867507936	0.000333300067686582	0.0019161520062085	-0.376957831360337
KSi9E9yTOX.9VS05Hc	WBP4	WW domain binding protein 4 (formin binding protein 21)	0.380052364802458	7.03748887674953	4.30300190007783	0.000333399724730168	0.00191631176119965	-0.377254884912343
9j7hf8j2u_J3u_zx9c	SPAST	spastin	0.422727454643391	7.24520067506003	4.30286908246764	0.00033350416389759	0.00191649892805287	-0.377566096869495
E1xFxd3ep9z9hZjjuk	FTL	ferritin, light polypeptide	0.48823218985495	11.530473420932	4.2968470210831	0.000338274165797888	0.00194235106435114	-0.391676307213487
3taXWo0uqOL_B_gog4	MEIS3	Meis homeobox 3	0.434525696210108	6.09617144546982	4.29647910501445	0.000338567796274848	0.00194329817473381	-0.392538340667162
rClSqivKIeMk7jp0p4	MAP3K12	mitogen-activated protein kinase kinase kinase 12	0.396524702077698	6.75169387284499	4.29611579404829	0.000338858002361809	0.00194433177856149	-0.393389581345587
fiReU.5fk2.V205P1E	CETN2	centrin, EF-hand protein, 2	0.413261421380124	10.1075357982834	4.29455943453168	0.000340104020335953	0.00195022227919094	-0.397036111649537
rXfTkN64kuuSmqJSIA	DDX58	DEAD (Asp-Glu-Ala-Asp) box polypeptide 58	0.409278619355679	5.96105492555131	4.29344833148122	0.000340996377812477	0.00195491881702685	-0.399639378594856
EBVdXQoOl_VKDlRREw	JPH4	junctophilin 4	0.393558433482858	5.94056764142686	4.29167591088937	0.00034242472155448	0.00196103870529555	-0.403792026522511
6k8l5O.crfeULn.dL4	TMTC2	transmembrane and tetratricopeptide repeat containing 2	0.418812587877355	6.31769162000455	4.29166739206667	0.000342431601104713	0.00196103870529555	-0.403811985309956
Q1hEiBKKB4phJCKn8I	PSPC1	paraspeckle component 1	0.388229679637755	7.10362610214974	4.28974304962582	0.000343989201542223	0.00196911293901285	-0.40832049316875
lkTARQY6Xf.ii85MhU	PNPLA4	patatin-like phospholipase domain containing 4	0.387973757576212	5.83366567981971	4.28923739759015	0.000344399663890991	0.00197101116906076	-0.409505162245762
uKH_4KD656PLo75zeo	CTHRC1	collagen triple helix repeat containing 1	0.447787969476668	8.56431696556109	4.28891085526668	0.000344664995198529	0.00197128859544693	-0.410270200210363
TL1IRdRlRetd1TZUQA	AES	amino-terminal enhancer of split	0.426984005019962	9.17912702919843	4.28628495672236	0.000346806130875408	0.00198056519491395	-0.416422182557548
T4lJe91qXg7eq5_5f8	RPP25L	ribonuclease P/MRP 25kDa subunit-like	0.39198223734915	7.90731425546615	4.28628402952771	0.000346806889253421	0.00198056519491395	-0.41642435477028
NbC4aYKa5hJJ6Kkiik	GOLGA7	golgin A7	0.407786080157653	5.97988299875694	4.28453214173293	0.000348242781108546	0.00198748833807326	-0.420528605548061
r3Ur5SIvmKIkKpEFt0	SUOX	sulfite oxidase	0.374168629105054	7.47909419204989	4.28269558249899	0.000349754473970596	0.00199568869975433	-0.424831142767939
lQeP60vn1Dnr4.V0_4	SNRK	SNF related kinase	0.424899535528074	7.64685847789407	4.28194042950004	0.000350377956741016	0.00199881853627352	-0.426600228541654
xbBQIGESIjQQkJRWKo	ARL6IP4	ADP-ribosylation-like factor 6 interacting protein 4	0.414856043501134	7.43675429659113	4.28012037034157	0.000351885250686052	0.00200655866644416	-0.430863997612184
9VFKU1Uxfev4KZ4R6Q	MAP2K5	mitogen-activated protein kinase kinase 5	0.39352829928953	6.68568403398435	4.27697404848971	0.000354506250622154	0.00201891385446158	-0.438234550624737
9kXkikp9InUUlNDlKc	TCTN1	tectonic family member 1	0.386610898309354	6.80561675285955	4.2763962484583	0.000354989702366206	0.00202041603094634	-0.439588074657972
o1QCkrkOORHzFVJR0o	C1RL	complement component 1, r subcomponent-like	0.463032351737956	5.92270111845126	4.27602547471999	0.000355300281079488	0.0020217086416354	-0.440456625389554
c5KhFJJcXXFUnt74iQ	NSMCE2	non-SMC element 2, MMS21 homolog (S. cerevisiae)	0.43376352829462	7.36355091808516	4.27515010188596	0.000356034618809038	0.00202545489138558	-0.44250720393199
fctt136XSSd9XvfHr4	PHF11	PHD finger protein 11	0.385221211757362	6.70288346366751	4.27367034378202	0.000357279429122873	0.00203210296461866	-0.445973523502396
BueFXmP1UDuoB2Hkw8	RNU1-5	RNA, U1 small nuclear 5	0.428586558210533	7.58704795755906	4.27212412872409	0.000358584807452025	0.00203865784774004	-0.449595458822605
uV6nvqKBI4hLpzIJH4	IRAK2	interleukin-1 receptor-associated kinase 2	0.400741753853109	6.02027897945663	4.27116088540962	0.000359400433523137	0.00204242394702918	-0.451851779804672
EMJ0BUUGNqQsBVdXZY	HOXB13	homeobox B13	0.391693296609426	5.88766070199119	4.26814409924649	0.000361966951814442	0.00205613268069457	-0.458918207743668
6hOi5K6Ee7ge._tLz4	TROVE2	TROVE domain family, member 2	0.375898165685241	9.4564559600681	4.2654655690368	0.000364261096955148	0.00206652295515151	-0.46519211713869
K769I_Kf_.ii.p9S1U	NDUFB5	NADH dehydrogenase (ubiquinone) 1 beta subcomplex, 5, 16kDa	0.406805038657422	11.2083155662672	4.26515156291502	0.000364530994198388	0.00206761421597656	-0.46592759994948
KK8JCJAuU_.l.D6quo	LAPTM4A	lysosomal protein transmembrane 4 alpha	0.408938076509024	8.10834667327824	4.26467393180015	0.00036494191626891	0.00206906469389629	-0.467046329436137
xI7v9InKxIoO.nF.Jo	FAM198B	family with sequence similarity 198, member B	0.3893865364832	7.20388860205464	4.26264817663475	0.000366689909276633	0.00207853310819561	-0.471791078747123
Z5cDkS07lxteXZDiok	SARNP	SAP domain containing ribonucleoprotein	0.400077139998882	10.1734815829477	4.26178596651632	0.000367436441325414	0.00208232205557935	-0.473810524942522
ZW0V.L_fgfywFF58qE	PPIC	peptidylprolyl isomerase C (cyclophilin C)	0.391907717964028	8.00554075656934	4.26040416726243	0.000368636030867461	0.00208748786812158	-0.477046897671173
Nogju3mnfSq1ySjglM	THOC5	THO complex 5	0.40235901749182	7.78844344579121	4.25943337475524	0.000369481157970942	0.00209124296245748	-0.479320602581585
6V6oD46u6S6F7giog0	ANO6	anoctamin 6	0.377254159772994	7.90454831682346	4.25912260910215	0.000369752106364584	0.00209188842862408	-0.480048445182263
Kp.p0VUciT.9OT1R40	CTPS2	CTP synthase 2	0.386385240036802	6.37118274325514	4.25722569769535	0.000371410297254086	0.00210037840211728	-0.484491134255672
EeeplalZliVlqLltVk	C4orf48	chromosome 4 open reading frame 48	0.403624904603154	6.48578381348044	4.25622589569174	0.000372287274937837	0.0021044451767951	-0.486832695409338
TBYqECiPo4eoJnpWgQ	LPIN2	lipin 2	0.430947225683235	7.65267101339186	4.255235248602	0.00037315826959089	0.00210802798736684	-0.489152788297804
BgFUhUUgIQu3JDl_sU	SETBP1	SET binding protein 1	0.397660822336346	6.47531338377439	4.25488492467336	0.000373466769288083	0.00210932385856756	-0.489973239508445
H1CV9Xe_gPq7lenVCo	ADORA1	adenosine A1 receptor	0.465979605574782	6.91848650778493	4.25204886956697	0.000375973665663215	0.00212168504153311	-0.496615094277701
3X5F_5LNfz97nvd14k	ANKIB1	ankyrin repeat and IBR domain containing 1	0.398898608608599	8.52313923743466	4.24841921752152	0.000379206673808049	0.00213916587163233	-0.50511516970279
Hop4h9iKh8iCkhk1YE	MAGED2	melanoma antigen family D, 2	0.372641105977025	6.08783637289933	4.24558286353358	0.000381752456288735	0.00215156362174653	-0.511757202803445
f.DpMKH5PPk8qJq054	VAMP4	vesicle-associated membrane protein 4	0.41373946091681	6.56577579774474	4.24392218596592	0.000383250947784272	0.0021581844290855	-0.515645986768404
xkjLl3kBwouHK6vqhU	HSD11B2	hydroxysteroid (11-beta) dehydrogenase 2	0.398448792264879	5.64426584162581	4.24329382207934	0.00038381947994248	0.00216092960582481	-0.517117396089503
rSnv1Q7QvPKsh1KK6g	LDOC1L	leucine zipper, down-regulated in cancer 1-like	0.424009888556413	8.70196548091574	4.23991832791449	0.000386888061282566	0.00217636777764522	-0.525021427976053
xIakmkU10Rd5PeMgt4	TWIST1	twist homolog 1 (Drosophila)	0.417598200818209	7.59338324208711	4.23825379041445	0.000388410290933899	0.00218446994251455	-0.528918971575877
HVE9Hnh6fR6DK9K0Wo	EXOC2	exocyst complex component 2	0.415206417026516	7.20732097038864	4.23773045162438	0.000388890126387341	0.00218670736608859	-0.530144361282174
3WtKyEi2EKC2dKC2EI	DDX50	DEAD (Asp-Glu-Ala-Asp) box polypeptide 50	0.380888028354207	8.51380698312745	4.23745666591493	0.000389141389845609	0.00218719772741217	-0.530785423007471
xKf56fuaTXnW3kr7n0	ATP5I	ATP synthase, H+ transporting, mitochondrial Fo complex, subunit E	0.370642892285908	8.55188295427581	4.23574174497671	0.000390718942102147	0.00219560165905409	-0.534800811692149
Bf3tFEiPpca.e.4q54	DTNA	dystrobrevin, alpha	0.390300926307023	6.11531181735731	4.23325992209663	0.000393013319754728	0.00220709923292756	-0.540611698381388
xp59et6So6v5.oDXco	SPINT2	serine peptidase inhibitor, Kunitz type, 2	0.424824218483276	6.00806685495432	4.23096460045484	0.000395147295885431	0.00221814894683981	-0.54598574629938
oldunkM8CuCOInqH_k	ESD	esterase D	0.378032316321824	7.33120653196702	4.22952253521269	0.000396493927571413	0.00222523975684365	-0.549361977047026
3vO_ke70Rk61URVSvo	CLASP1	cytoplasmic linker associated protein 1	0.410119611681795	7.28768003780529	4.22940400868411	0.000396604814471656	0.00222539368120207	-0.549639474021584
TnoszXhUhcYT4I.klo	SMPDL3A	sphingomyelin phosphodiesterase, acid-like 3A	0.373536813458706	6.17154831843774	4.2282765436351	0.00039766116337178	0.00223085151696721	-0.552279098511999
crpRMJTz0cs4cvu3pI	GHR	growth hormone receptor	0.417361272748664	6.98620306244777	4.22700700962224	0.000398853994293429	0.00223566174140004	-0.555251287355873
6txq5SNLKl7j9e0u10	FOXO3	forkhead box O3	0.378567181713843	9.14268001618184	4.22616134674471	0.00039965055208962	0.00223888780555404	-0.557231095546346
ukkACtB_ULR55Tu7Hs	SASH1	SAM and SH3 domain containing 1	0.43299689943183	7.34672719052527	4.22612858719403	0.00039968144143554	0.00223888780555404	-0.55730778951291
uomp54icBUkP9zj.9I	RPL5	ribosomal protein L5	0.402205290344675	12.2091655161807	4.2254260950803	0.000400344404937302	0.0022416596415893	-0.558952398072869
ES6beV0lUAUMJT0u10	NALCN	sodium leak channel, non-selective	0.406979604639461	5.89308053541518	4.22521262228338	0.000400546083967741	0.00224231803126514	-0.559452157420695
6pblaASlunIgiYjTfw	ZNHIT2	zinc finger, HIT-type containing 2	0.387031335423599	7.60162554716427	4.22238644892307	0.000403225732005047	0.00225637165124503	-0.566068350197159
31U78SMWcMD5LLX1To	TRO	trophinin	0.389423235365898	8.20548162888054	4.22172349628663	0.000403856909176729	0.00225895544918991	-0.567620313432284
oXsWAugphUr4oLiNSU	WBSCR27	Williams Beuren syndrome chromosome region 27	0.498771494646758	6.43566512845977	4.22113003414889	0.000404422765997759	0.00226156468114079	-0.569009588260779
[truncated: 1,678 more rows]
