# Supplementary material for: miR-23a impairs bone differentiation in osteosarcoma via down-regulation of GJA1
Source: Front Genet. 2015 Jul 2;6:233. doi: 10.3389/fgene.2015.00233 (PMC4488756; doi:10.3389/fgene.2015.00233)
Supplement: Supplementary file 5 [file Table5.CSV]

hgnc_symbol	description
ANKHD1	ankyrin repeat and KH domain containing 1 [Source:HGNC Symbol;Acc:HGNC:24714]
ANKRD50	ankyrin repeat domain 50 [Source:HGNC Symbol;Acc:HGNC:29223]
ATP6V1B2	ATPase, H+ transporting, lysosomal 56/58kDa, V1 subunit B2 [Source:HGNC Symbol;Acc:HGNC:854]
ATP6V1E1	ATPase, H+ transporting, lysosomal 31kDa, V1 subunit E1 [Source:HGNC Symbol;Acc:HGNC:857]
ATXN7L3B	ataxin 7-like 3B [Source:HGNC Symbol;Acc:HGNC:37931]
AUH	AU RNA binding protein/enoyl-CoA hydratase [Source:HGNC Symbol;Acc:HGNC:890]
BET1	Bet1 golgi vesicular membrane trafficking protein [Source:HGNC Symbol;Acc:HGNC:14562]
BNIP3L	BCL2/adenovirus E1B 19kDa interacting protein 3-like [Source:HGNC Symbol;Acc:HGNC:1085]
C12orf23
C12orf76	chromosome 12 open reading frame 76 [Source:HGNC Symbol;Acc:HGNC:33790]
CAB39	calcium binding protein 39 [Source:HGNC Symbol;Acc:HGNC:20292]
CFDP1	craniofacial development protein 1 [Source:HGNC Symbol;Acc:HGNC:1873]
CLDN12	claudin 12 [Source:HGNC Symbol;Acc:HGNC:2034]
CPSF4	cleavage and polyadenylation specific factor 4, 30kDa [Source:HGNC Symbol;Acc:HGNC:2327]
CTSC	cathepsin C [Source:HGNC Symbol;Acc:HGNC:2528]
CYBRD1	cytochrome b reductase 1 [Source:HGNC Symbol;Acc:HGNC:20797]
DCBLD2	discoidin, CUB and LCCL domain containing 2 [Source:HGNC Symbol;Acc:HGNC:24627]
DCP2	decapping mRNA 2 [Source:HGNC Symbol;Acc:HGNC:24452]
DNAJC12	DnaJ (Hsp40) homolog, subfamily C, member 12 [Source:HGNC Symbol;Acc:HGNC:28908]
DUSP5	dual specificity phosphatase 5 [Source:HGNC Symbol;Acc:HGNC:3071]
EBF1	early B-cell factor 1 [Source:HGNC Symbol;Acc:HGNC:3126]
ELF2	E74-like factor 2 (ets domain transcription factor) [Source:HGNC Symbol;Acc:HGNC:3317]
ERLIN2	ER lipid raft associated 2 [Source:HGNC Symbol;Acc:HGNC:1356]
FAM117B	family with sequence similarity 117, member B [Source:HGNC Symbol;Acc:HGNC:14440]
FAM46A	family with sequence similarity 46, member A [Source:HGNC Symbol;Acc:HGNC:18345]
FBXO11	F-box protein 11 [Source:HGNC Symbol;Acc:HGNC:13590]
FKBP5	FK506 binding protein 5 [Source:HGNC Symbol;Acc:HGNC:3721]
FNBP1L	formin binding protein 1-like [Source:HGNC Symbol;Acc:HGNC:20851]
FOXO4	forkhead box O4 [Source:HGNC Symbol;Acc:HGNC:7139]
GJA1	gap junction protein, alpha 1, 43kDa [Source:HGNC Symbol;Acc:HGNC:4274]
GNPDA1	glucosamine-6-phosphate deaminase 1 [Source:HGNC Symbol;Acc:HGNC:4417]
GOLPH3L	golgi phosphoprotein 3-like [Source:HGNC Symbol;Acc:HGNC:24882]
GPBP1	GC-rich promoter binding protein 1 [Source:HGNC Symbol;Acc:HGNC:29520]
ICK	intestinal cell (MAK-like) kinase [Source:HGNC Symbol;Acc:HGNC:21219]
IRF1	interferon regulatory factor 1 [Source:HGNC Symbol;Acc:HGNC:6116]
KLHL5	kelch-like family member 5 [Source:HGNC Symbol;Acc:HGNC:6356]
LGALS8	lectin, galactoside-binding, soluble, 8 [Source:HGNC Symbol;Acc:HGNC:6569]
LPAR1	lysophosphatidic acid receptor 1 [Source:HGNC Symbol;Acc:HGNC:3166]
LPHN2	latrophilin 2 [Source:HGNC Symbol;Acc:HGNC:18582]
LRCH2	leucine-rich repeats and calponin homology (CH) domain containing 2 [Source:HGNC Symbol;Acc:HGNC:29292]
MAP4K4	mitogen-activated protein kinase kinase kinase kinase 4 [Source:HGNC Symbol;Acc:HGNC:6866]
MARCKS	myristoylated alanine-rich protein kinase C substrate [Source:HGNC Symbol;Acc:HGNC:6759]
MARCKSL1	MARCKS-like 1 [Source:HGNC Symbol;Acc:HGNC:7142]
MDFIC	MyoD family inhibitor domain containing [Source:HGNC Symbol;Acc:HGNC:28870]
MIDN	midnolin [Source:HGNC Symbol;Acc:HGNC:16298]
MTMR10	myotubularin related protein 10 [Source:HGNC Symbol;Acc:HGNC:25999]
NDUFA3	NADH dehydrogenase (ubiquinone) 1 alpha subcomplex, 3, 9kDa [Source:HGNC Symbol;Acc:HGNC:7686]
NEK7	NIMA-related kinase 7 [Source:HGNC Symbol;Acc:HGNC:13386]
NFIX	nuclear factor I/X (CCAAT-binding transcription factor) [Source:HGNC Symbol;Acc:HGNC:7788]
NTS	neurotensin [Source:HGNC Symbol;Acc:HGNC:8038]
PDE4B	phosphodiesterase 4B, cAMP-specific [Source:HGNC Symbol;Acc:HGNC:8781]
PKDCC	protein kinase domain containing, cytoplasmic [Source:HGNC Symbol;Acc:HGNC:25123]
PNMA1	paraneoplastic Ma antigen 1 [Source:HGNC Symbol;Acc:HGNC:9158]
PNRC2	proline-rich nuclear receptor coactivator 2 [Source:HGNC Symbol;Acc:HGNC:23158]
PPP1CB	protein phosphatase 1, catalytic subunit, beta isozyme [Source:HGNC Symbol;Acc:HGNC:9282]
RAB8B	RAB8B, member RAS oncogene family [Source:HGNC Symbol;Acc:HGNC:30273]
RBM47	RNA binding motif protein 47 [Source:HGNC Symbol;Acc:HGNC:30358]
RPRD2	regulation of nuclear pre-mRNA domain containing 2 [Source:HGNC Symbol;Acc:HGNC:29039]
SGK1	serum/glucocorticoid regulated kinase 1 [Source:HGNC Symbol;Acc:HGNC:10810]
SPOPL	speckle-type POZ protein-like [Source:HGNC Symbol;Acc:HGNC:27934]
SPRY2	sprouty homolog 2 (Drosophila) [Source:HGNC Symbol;Acc:HGNC:11270]
STX12	syntaxin 12 [Source:HGNC Symbol;Acc:HGNC:11430]
TGIF1	TGFB-induced factor homeobox 1 [Source:HGNC Symbol;Acc:HGNC:11776]
TIA1	TIA1 cytotoxic granule-associated RNA binding protein [Source:HGNC Symbol;Acc:HGNC:11802]
TJP1	tight junction protein 1 [Source:HGNC Symbol;Acc:HGNC:11827]
TMEM101	transmembrane protein 101 [Source:HGNC Symbol;Acc:HGNC:28653]
TMEM136	transmembrane protein 136 [Source:HGNC Symbol;Acc:HGNC:28280]
TMEM38B	transmembrane protein 38B [Source:HGNC Symbol;Acc:HGNC:25535]
TMOD1	tropomodulin 1 [Source:HGNC Symbol;Acc:HGNC:11871]
TNFAIP3	tumor necrosis factor, alpha-induced protein 3 [Source:HGNC Symbol;Acc:HGNC:11896]
TRIB1	tribbles pseudokinase 1 [Source:HGNC Symbol;Acc:HGNC:16891]
TRIOBP	TRIO and F-actin binding protein [Source:HGNC Symbol;Acc:HGNC:17009]
UBL3	ubiquitin-like 3 [Source:HGNC Symbol;Acc:HGNC:12504]
WBP4	WW domain binding protein 4 [Source:HGNC Symbol;Acc:HGNC:12739]
WDR33	WD repeat domain 33 [Source:HGNC Symbol;Acc:HGNC:25651]
YES1	YES proto-oncogene 1, Src family tyrosine kinase [Source:HGNC Symbol;Acc:HGNC:12841]
ZNF697	zinc finger protein 697 [Source:HGNC Symbol;Acc:HGNC:32034]
