# Supplementary material for: miR-23a impairs bone differentiation in osteosarcoma via down-regulation of GJA1
Source: Front Genet. 2015 Jul 2;6:233. doi: 10.3389/fgene.2015.00233 (PMC4488756; doi:10.3389/fgene.2015.00233)
Supplement: Supplementary file 6 [file Table6.CSV]

LPAR1
FKBP5
SGK1
CAB39
CLDN12
GPBP1
DCP2
UBL3
MARCKS
LRCH2
TRIOBP
FOXO4
ANKHD1
SPRY2
WBP4
EBF1
CYBRD1
MAP4K4
RBM47
NFIX
FAM46A
C12orf23
DUSP5
ERLIN2
MIDN
FAM117B
FBXO11
RAB8B
FNBP1L
ZNF697
MTMR10
PNRC2
TRIB1
YES1
IRF1
TNFAIP3
PKDCC
GJA1
AUH
TJP1
MARCKSL1
DCBLD2
